# Supplementary material for: Trisomy 21 causes changes in the circulating proteome indicative of chronic autoinflammation
Source: Sci Rep. 2017 Nov 1;7:14818. doi: 10.1038/s41598-017-13858-3 (PMC5665944; doi:10.1038/s41598-017-13858-3)
Supplement: Supplementary file 2 — Supplementary File 1 [file 41598_2017_13858_MOESM2_ESM.xlsx]

## Sheet: a) Discovery Study
GeneID	CHR	START	END	STRAND	LENGTH	UniprotID	SomaID	SeqID	RFU	RFU D21	RFU T21	foldChange	log2FoldChange	pval	padj(Bon)
ABL2	chr1	179068462	179198819	-	12649	P42684	SL010488	3342-76_4	1642.9	1715.55	1570.25	0.915304	-0.127677	0.00138039	1
ACBD6	chr1	180257352	180472022	-	1616	Q9BR61	SL019254	10075-75_3	4518.05	4041.1	4995	1.23605	0.305737	0.0418935	1
ACP6	chr1	147119168	147142634	-	1808	Q9NPH0	SL012844	5742-14_3	11857.7	12660.4	11055	0.873191	-0.19563	0.167201	1
ADAM30	chr1	120436156	120439147	-	2992	Q9UKF2	SL018586	8520-8_3	572.4	566.85	577.95	1.01958	0.0279777	0.275056	1
ADAMTS4	chr1	161159538	161168845	-	4332	O75173	SL004625	2809-25_2	591.925	590.9	592.95	1.00347	0.00499646	0.472598	1
ADSS	chr1	244571794	244615436	-	2782	P30520	SL019828	12644-63_3	492.25	498.15	486.35	0.976312	-0.0345853	0.884055	1
AGO1	chr1	36348810	36389899	+	7478	Q9UL18	SL019555	11651-24_3	533.675	516.55	550.8	1.06631	0.0926206	0.00560836	1
AGT	chr1	230838272	230850336	-	2581	P01019	SL000271	3484-60_2	2954.88	2984.3	2925.45	0.98028	-0.028734	0.653065	1
AHCYL1	chr1	110527387	110566364	+	4968	O43865	SL019829	12652-37_3	6641.23	6469.9	6812.55	1.05296	0.0744515	0.957537	1
AK2	chr1	33473541	33502512	-	5771	P54819	SL008133	11368-32_3	132638	133495	131781	0.987156	-0.0186504	0.633085	1
AK5	chr1	77747662	78025654	+	4335	Q9Y6K8	SL005741	13613-23_3	773.35	793.05	753.65	0.950318	-0.0735171	0.208955	1
AKR1A1	chr1	46016455	46035723	+	1580	P14550	SL008039	4192-10_2	14113.4	11258.4	16968.5	1.50719	0.591864	4.45644e-10	1.79773e-06
AKR7A2	chr1	19629202	19638640	-	2619	O43488	SL003658	4188-1_2	62975.4	61357.2	64593.7	1.05275	0.0741609	0.560606	1
ALPL	chr1	21835858	21904905	+	2596	P05186	SL002077	2795-23_3	132313	141767	122859	0.866626	-0.206518	0.000657743	1
AMIGO1	chr1	110049446	110052336	-	2471	Q86WK6	SL019223	9979-13_3	1158.03	1009.45	1306.6	1.29437	0.372248	0.000477866	1
AMY2B	chr1	104097266	104122156	+	2242	P19961	SL005393	10439-57_3	9740.35	10650.7	8830	0.829053	-0.270463	0.0292452	1
ANGPTL1	chr1	178818670	178840215	-	3546	O95841	SL012396	9092-33_3	2470.75	2535.3	2406.2	0.949079	-0.0753999	0.000872197	1
ANGPTL3	chr1	63063158	63071976	+	2951	Q9Y5C1	SL006803	3281-19_1	1972.08	1959.4	1984.75	1.01294	0.0185454	0.437032	1
ANGPTL7	chr1	11249346	11256038	+	2290	O43827	SL007014	6371-50_3	664.65	662.9	666.4	1.00528	0.00759715	0.87412	1
ANXA9	chr1	150954499	150968114	+	1824	O76027	SL020193	13588-11_3	735.725	770.2	701.25	0.910478	-0.135304	0.182404	1
APCS	chr1	159557616	159558661	+	931	P02743	SL000573	2474-54_5	32270.5	33386.4	31154.5	0.933148	-0.0998221	0.659727	1
ARHGAP30	chr1	161016732	161039760	-	4425	Q7Z6I6	SL019940	12807-89_3	3371.22	3275.9	3466.55	1.0582	0.0816093	0.00903958	1
ARHGEF2	chr1	155916630	155948336	-	4291	Q92974	SL019951	12848-9_3	1371.85	1333.95	1409.75	1.05682	0.0797348	0.0457177	1
ARTN	chr1	44398992	44402912	+	1944	Q5T4W7	SL004670	2939-10_2	2064.93	2132.7	1997.15	0.936442	-0.0947383	0.000526278	1
ASH1L	chr1	155305052	155532324	-	11774	Q9NR48	SL019786	12622-96_3	437.65	441.9	433.4	0.980765	-0.0280208	0.478664	1
ATF6	chr1	161736034	161933860	+	7546	P18850	SL014732	11277-23_3	35777.3	37958.9	33595.8	0.885057	-0.176157	3.33622e-06	0.0134583
ATP1A1	chr1	116915795	116947396	+	4300	P05023	SL008007	11993-227_3	2026.88	2044.55	2009.2	0.98271	-0.0251622	0.150303	1
ATP1B1	chr1	169075947	169101960	+	2200	P05026	SL008814	13392-13_3	8663.1	9358.7	7967.5	0.851347	-0.232181	9.15491e-07	0.00369309
B3GALT6	chr1	1167629	1170420	+	2792	Q96L58	SL018344	7981-230_3	1345.03	1387.6	1302.45	0.938635	-0.0913638	0.254202	1
B4GALT2	chr1	44444874	44456843	+	2425	O60909	SL019028	9595-11_3	3892.07	3827.85	3956.3	1.03356	0.0476175	0.26657	1
B4GALT3	chr1	161141100	161147758	-	2415	O60512	SL014628	6921-24_3	1651.55	1668.25	1634.85	0.979979	-0.0291772	0.541247	1
BATF3	chr1	212859759	212873327	-	981	Q9NR55	SL018692	8858-21_3	736.95	732.3	741.6	1.0127	0.0182064	0.050921	1
BCAN	chr1	156611740	156629324	+	4050	Q96GW7	SL009089	3461-58_1	5687.68	4686.15	6689.2	1.42744	0.513431	0.001223	1
BCAR3	chr1	94027343	94312706	-	4026	O75815	SL014470	12634-79_3	2781.4	2775.1	2787.7	1.00454	0.00653555	0.0711441	1
BCL10	chr1	85731460	85742587	-	3104	O95999	SL005248	8768-4_3	3363.32	3256	3470.65	1.06592	0.0921052	0.686328	1
BGLAP	chr1	156211951	156213123	+	545	P02818	SL001791	11067-13_3	3329.43	3304.95	3353.9	1.01481	0.0212112	0.472598	1
BRDT	chr1	92414928	92479985	+	4051	Q58F21	SL019854	12748-6_3	2078.18	2112.15	2044.2	0.967829	-0.0471759	0.288147	1
BTG2	chr1	203274664	203278729	+	2711	P78543	SL007329	11325-8_3	368.125	372.85	363.4	0.974655	-0.0370369	0.0803179	1
C1orf115	chr1	220863628	220872499	+	2972	Q9H7X2	SL018486	8366-19_3	1628.6	1618.05	1639.15	1.01304	0.0186917	0.686328	1
C1orf162	chr1	112016604	112021134	+	917	Q8NEQ5	SL017990	6896-3_3	13923.8	16913.7	10934	0.646457	-0.629373	8.34044e-08	0.000336453
C1orf185	chr1	51567906	51613754	+	911	Q5T7R7	SL018036	10667-78_3	1047.67	1024.75	1070.6	1.04474	0.0631476	0.646403	1
C1orf198	chr1	230972865	231005335	-	4132	Q9H425	SL011295	8035-6_3	2698.85	2802.25	2595.45	0.926202	-0.110601	0.484768	1
C1orf210	chr1	43747557	43751288	-	1513	Q8IVY1	SL018384	8088-56_3	768.8	710.55	827.05	1.16396	0.219038	1.50017e-05	0.0605168
C1orf226	chr1	162348696	162356608	+	4252	A1L170	SL018345	7989-5_3	5109.9	5204.2	5015.6	0.96376	-0.0532541	0.198669	1
C1orf56	chr1	151020259	151023871	+	2028	Q9BUN1	SL017113	5744-12_3	13289.5	14687.4	11891.7	0.809656	-0.304619	0.127555	1
C1QC	chr1	22970118	22974603	+	1191	P02747	SL007929	14100-63_3	3570.2	3036.5	4103.9	1.35152	0.434586	0.0350726	1
C4BPA	chr1	207277607	207318317	+	2243	P04003	SL015989	9449-150_3	33694.3	34518.6	32870	0.952242	-0.0706004	0.0248647	1
C4BPB	chr1	207262212	207273337	+	1195	P20851	SL015990	7155-46_3	3998.88	4013.55	3984.2	0.992687	-0.0105888	0.951709	1
CA6	chr1	9005893	9035148	+	1463	P23280	SL010288	3352-80_3	5331.25	6614.6	4047.9	0.611964	-0.70848	4.99874e-06	0.0201649
CACYBP	chr1	174968571	174981163	+	3315	Q9HB71	SL010232	12432-23_3	78130.1	75080.4	81179.7	1.08124	0.112683	0.283735	1
CADM3	chr1	159141377	159172932	+	3698	Q8N126	SL004804	3630-27_4	2771.18	2755.8	2786.55	1.01116	0.0160089	0.95468	1
CAP1	chr1	40506255	40538321	+	2773	Q01518	SL004613	12034-28_3	76173.5	83317.1	69029.9	0.82852	-0.271392	0.219644	1
CAPN2	chr1	223889295	223963720	+	3727	P17655	SL011179	14684-17_3	1883.08	1972.95	1793.2	0.908893	-0.137818	0.00576213	1
CAPZA1	chr1	113162075	113214241	+	2740	P52907	SL008129	11449-22_3	49834.1	49225.8	50442.3	1.02471	0.0352223	0.425511	1
CCBL2	chr1	89401456	89458643	-	2152	Q6YP21	SL019824	12682-5_3	2347.55	1975.85	2719.25	1.37624	0.460735	0.0196157	1
CCDC19	chr1	159842154	159869906	-	1795	Q9UL16	SL017495	6553-68_3	1915.62	1958	1873.25	0.956716	-0.0638373	0.408557	1
CD164L2	chr1	27705590	27709823	-	1563	Q6UWJ8	SL012555	6915-2_3	1082.35	1113.1	1051.6	0.944749	-0.0819972	0.46657	1
CD1D	chr1	158149737	158156216	+	3783	P15813	SL007129	8749-194_3	1225.62	1281.6	1169.65	0.912648	-0.131869	0.000462681	1
CD2	chr1	117297086	117311851	+	1531	P06729	SL004124	7100-31_3	6127.75	4050.85	8204.65	2.02541	1.01822	0.0498413	1
CD244	chr1	160799950	160832692	-	2525	Q9BZW8	SL014188	5063-12_2	246.55	245.15	247.95	1.01142	0.0163845	0.978212	1
CD247	chr1	167399877	167487847	-	1681	P20963	SL004471	7241-12_3	4773.85	4843	4704.7	0.971443	-0.0417983	0.397479	1
CD34	chr1	208059883	208084683	-	2811	P28906	SL004572	11285-8_3	1881.08	1988.85	1773.3	0.891621	-0.165498	0.000333849	1
CD48	chr1	160648536	160681641	-	1906	P09326	SL010450	3292-75_1	1119.42	1133.45	1105.4	0.975253	-0.0361522	0.437032	1
CD55	chr1	207494817	207534311	+	2914	P08174	SL004556	5069-9_3	2346.68	2297.05	2396.3	1.04321	0.0610263	0.0566281	1
CD58	chr1	117057156	117113715	-	1719	P19256	SL003442	10938-13_3	3263.45	3273.85	3253.05	0.993647	-0.00919523	0.425511	1
CD5L	chr1	157800704	157811634	-	2237	O43866	SL006108	3293-2_4	5986.15	6051.4	5920.9	0.978435	-0.0314525	0.951709	1
CD84	chr1	160510884	160549306	-	8279	Q9UIB8	SL008588	8770-136_3	734.525	808.8	660.25	0.816333	-0.292771	0.0012607	1
CDC42	chr1	22379120	22419436	+	3155	P60953	SL000350	9840-2_3	6577.5	6204.8	6950.2	1.12013	0.16367	0.0409821	1
CDC42BPA	chr1	227177566	227505826	-	10506	Q5VT25	SL007478	12706-2_3	2547.07	2416.45	2677.7	1.10811	0.148105	0.0169635	1
CELA2A	chr1	15783223	15798586	+	920	P08217	SL012410	7140-1_3	1640.2	1766.3	1514.1	0.857216	-0.22227	3.76895e-06	0.015204
CELA3B	chr1	22303418	22315847	+	1003	P08861	SL009332	6357-83_3	3158.47	3263	3053.95	0.935933	-0.0955225	0.014637	1
CFH	chr1	196621008	196716634	+	4375	P08603	SL000415	4159-130_1	85484.8	90120.4	80849.1	0.897122	-0.156624	2.84987e-09	1.14964e-05
CFHR5	chr1	196946667	196978803	+	2828	Q9BXR6	SL006830	3666-17_4	98612.3	106805	90419.7	0.846588	-0.240268	3.70107e-05	0.149301
CHI3L1	chr1	203148059	203155922	-	1837	P36222	SL003340	11104-13_3	14024.7	9015.4	19034	2.11128	1.07812	7.74278e-06	0.0312344
CHI3L2	chr1	111770281	111786062	+	1611	Q15782	SL012505	9383-24_3	1456.6	1505.1	1408.1	0.935552	-0.0961095	0.000182644	0.736785
CHIT1	chr1	203185207	203198860	-	2535	Q13231	SL006029	10460-1_3	3843.05	4342.4	3343.7	0.770012	-0.377047	0.00545834	1
CLCNKB	chr1	16370231	16383821	+	2984	P51801	SL020231	13683-18_3	793.05	798.4	787.7	0.986598	-0.0194654	0.125211	1
CLIC4	chr1	25071760	25170815	+	4434	Q9Y696	SL008340	12491-23_3	64220.9	67490	60951.8	0.903124	-0.147004	0.26657	1
CLK2	chr1	155232659	155243281	-	2137	P49760	SL019430	11327-56_3	4325.73	4855.8	3795.65	0.781673	-0.355362	3.31251e-05	0.133627
CMPK1	chr1	47799469	47844511	+	3508	P30085	SL007871	8312-139_3	4494.27	4169.3	4819.25	1.15589	0.209003	0.00676863	1
CNTN2	chr1	205012340	205047171	+	7670	Q02246	SL008623	3296-92_2	2412.47	2453.6	2371.35	0.966478	-0.0491915	0.355028	1
COL9A2	chr1	40766163	40782939	-	2831	Q14055	SL007415	9804-11_3	1394.5	1460.05	1328.95	0.910209	-0.135731	0.279371	1
COLGALT2	chr1	183904966	184006863	-	5182	Q8IYK4	SL018078	7234-12_3	1083.95	1085.9	1082	0.996409	-0.00519075	0.87412	1
CRABP2	chr1	156669400	156675608	-	1164	P29373	SL008838	11696-7_3	13282.3	12170.6	14393.9	1.18267	0.242051	4.13288e-05	0.16672
CRB1	chr1	197170592	197447585	+	5585	P82279	SL015909	12012-33_3	800.55	810.3	790.8	0.975935	-0.0351433	0.732357	1
CREB3L4	chr1	153940315	153946840	+	1949	Q8TEY5	SL019414	11308-8_3	1500.65	1571.05	1430.25	0.910378	-0.135462	0.419815	1
CREG1	chr1	167510251	167523056	-	2025	O75629	SL008587	9357-4_3	3859.93	4138.55	3581.3	0.865351	-0.208642	8.71277e-06	0.0351473
CRP	chr1	159682079	159684379	-	2015	P02741	SL000051	4337-49_2	14432.8	14200.9	14664.7	1.03266	0.0463703	0.745293	1
CRYZ	chr1	75171172	75199092	-	2303	Q08257	SL008181	13983-27_3	1966.8	2032.8	1900.8	0.935065	-0.0968615	0.554128	1
CSDE1	chr1	115259534	115300671	-	4313	O75534	SL007039	12735-39_3	1264.38	1192.25	1336.5	1.12099	0.164773	0.0191495	1
CSF1	chr1	110453233	110473616	+	4915	P09603	SL002684	3738-54_4	1671.28	1639	1703.55	1.03938	0.0557284	0.170158	1
CSF3R	chr1	36931644	36948915	-	3490	Q99062	SL004591	2719-3_4	2290.18	2347.4	2232.95	0.951244	-0.0721128	0.00659045	1
CSMD2	chr1	33979599	34631443	-	13920	Q7Z408	SL019222	9971-5_3	7969.32	7735.25	8203.4	1.06052	0.0847741	0.202054	1
CTBS	chr1	85018804	85040163	-	3101	Q01459	SL017120	6115-40_3	9734.83	9683.3	9786.35	1.01064	0.0152721	0.819376	1
CTRC	chr1	15764938	15773153	+	899	Q99895	SL012801	5626-20_3	798.675	796.1	801.25	1.00647	0.00930279	0.948622	1
CTSE	chr1	206317459	206332104	+	2228	P14091	SL007121	3594-6_5	1127.6	1138.35	1116.85	0.981113	-0.0275088	0.613154	1
CTSS	chr1	150702672	150738433	-	4107	P25774	SL004673	3181-50_2	1771.42	1664.4	1878.45	1.1286	0.174541	8.80855e-05	0.355337
CYR61	chr1	86046444	86049648	+	2293	O00622	SL010428	6264-9_3	985.275	917.95	1052.6	1.14669	0.19747	0.000509651	1
DARS2	chr1	173793797	173827682	+	3348	Q6PI48	SL019677	12395-86_3	31357.5	32488.5	30226.4	0.930372	-0.10412	0.386585	1
DDR2	chr1	162602228	162750247	+	3244	Q16832	SL004120	3606-2_5	3137.32	3023.75	3250.9	1.07512	0.1045	0.00732982	1
DHX9	chr1	182808439	182857117	+	4673	Q08211	SL013075	10527-22_3	876.825	910.75	842.9	0.925501	-0.111694	0.00545834	1
DIRAS3	chr1	68511645	68516460	-	1631	O95661	SL000635	12406-119_3	1960.1	1883.45	2036.75	1.08139	0.112891	0.250174	1
DNAJC11	chr1	6694228	6761966	-	3293	Q9NVH1	SL019128	9783-75_3	1266.75	1231.25	1302.25	1.05766	0.0808827	0.00138039	1
DNAJC16	chr1	15853308	15898228	+	6299	Q9Y2G8	SL018290	10454-99_3	1984.95	1985.35	1984.55	0.999597	-0.000581453	0.965424	1
DNASE2B	chr1	84864215	84880691	+	1345	Q8WZ79	SL017464	6533-20_3	792.9	786.3	799.5	1.01679	0.0240182	0.161408	1
DPT	chr1	168664695	168698442	-	1728	Q07507	SL008178	4979-34_2	5570.32	5470.3	5670.35	1.03657	0.0518178	0.270789	1
DRAXIN	chr1	11751781	11780336	+	1773	Q8NBI3	SL018070	7084-1_3	849.75	856.05	843.45	0.985281	-0.0213925	0.673041	1
DYRK3	chr1	206808881	206822542	+	2261	O43781	SL013570	4359-87_1	8457.27	8387.35	8527.2	1.01667	0.023857	0.503298	1
ECE1	chr1	21543740	21672034	-	5737	P42892	SL004060	8767-44_3	2878.72	2970.3	2787.15	0.93834	-0.091818	0.0048943	1
ECM1	chr1	150480487	150486265	+	2231	Q16610	SL006550	3366-51_2	41730.7	41590.6	41870.8	1.00674	0.009687	0.935128	1
EDN2	chr1	41944446	41950344	-	1243	P20800	SL000405	12574-36_3	10426.2	10124.2	10728.1	1.05965	0.0835934	0.158572	1
EFCAB14	chr1	47140831	47184736	-	5767	O75071	SL018596	10830-5_3	1011.05	1010.25	1011.85	1.00158	0.00228308	0.957537	1
EFNA3	chr1	155051348	155060014	+	1782	P52797	SL004139	5759-10_3	9050.33	8482.55	9618.1	1.13387	0.181254	6.62389e-05	0.267208
EFNA4	chr1	155036213	155042029	+	1257	P52798	SL004140	2614-28_2	2632.12	2642.95	2621.3	0.991808	-0.0118667	0.0566281	1
EIF4G3	chr1	21132785	21503381	-	6970	O43432	SL020285	13991-47_3	2039.42	2011	2067.85	1.02827	0.0402185	0.541247	1
EMC1	chr1	19542158	19578053	-	6671	Q8N766	SL019200	11989-35_3	1114.92	1123.8	1106.05	0.984205	-0.0229687	0.497086	1
ENAH	chr1	225674534	225840845	-	13172	Q8N8S7	SL019147	9757-29_3	9366.65	9062.5	9670.8	1.06712	0.0937261	0.26657	1
ENO1	chr1	8921059	8939151	-	3253	P06733	SL003650	11105-171_3	125062	127172	122953	0.966831	-0.0486643	0.310937	1
EPB41	chr1	29213603	29446558	+	6292	P11171	SL010830	4706-17_2	26291.6	24433.3	28149.9	1.15211	0.204278	0.0215834	1
EPHA10	chr1	38181646	38230824	-	6643	Q5JZY3	SL014294	6036-78_3	3325.75	3035.95	3615.55	1.19091	0.252067	0.000769866	1
EPHA2	chr1	16450832	16482582	-	3964	P29317	SL002654	4834-61_2	3343.5	3283.85	3403.15	1.03633	0.0514825	0.807557	1
EPHB2	chr1	23037331	23241823	+	4869	P29323	SL007179	8225-86_3	6318.3	5836.85	6799.75	1.16497	0.220292	0.00104979	1
ERMAP	chr1	43282776	43310660	+	3500	Q96PL5	SL009002	8631-13_3	1309.28	1335.1	1283.45	0.961314	-0.0569207	0.381207	1
ERO1LB	chr1	236378422	236445339	-	5054	Q86YB8	SL018326	7994-41_3	2846.75	2839.6	2853.9	1.00504	0.00724707	0.732357	1
EVA1B	chr1	36787632	36789755	-	1054	Q9NVM1	SL018371	8062-15_3	1035.55	1021.3	1049.8	1.02791	0.0397078	0.419815	1
EXTL2	chr1	101337928	101360735	-	3372	Q9UBQ6	SL008379	6528-95_3	1280.55	1357.55	1203.55	0.88656	-0.173709	0.00414784	1
F3	chr1	94994732	95007413	-	2393	P13726	SL000024	4931-59_1	1444.7	1475.4	1414	0.958384	-0.061324	0.0756133	1
F5	chr1	169481192	169555769	-	9179	P12259	SL000622	4906-35_1	246175	249681	242668	0.971915	-0.0410978	0.0922629	1
FABP3	chr1	31838100	31845923	-	1097	P05413	SL001774	4696-2_2	3502.38	3483.6	3521.15	1.01078	0.0154677	0.898237	1
FAIM3	chr1	207076631	207095378	-	3085	O60667	SL008605	6574-11_3	20970.2	25079.8	16860.7	0.672283	-0.572859	1.17143e-10	4.72555e-07
FAM151A	chr1	55074850	55089200	-	1981	Q8WW52	SL018294	7856-51_3	871.45	862.8	880.1	1.02005	0.0286413	0.813498	1
FAM163A	chr1	179712298	179785333	+	2909	Q96GL9	SL017414	6260-14_3	65249.4	65813.6	64685.2	0.982855	-0.0249501	0.60653	1
FAM19A3	chr1	113263189	113269856	+	1133	Q7Z5A8	SL012637	7839-99_3	1599.25	1657.55	1540.95	0.929655	-0.105232	0.0997324	1
FAM20B	chr1	178995074	179045702	+	5946	O75063	SL012378	7198-197_3	2505.05	2592.8	2417.3	0.932313	-0.101114	0.000170592	0.688167
FASLG	chr1	172628185	172636012	+	1859	P48023	SL000633	3052-8_2	1399.65	1450.95	1348.35	0.929288	-0.105803	0.027929	1
FCAMR	chr1	207131312	207143970	-	2783	Q8WWV6	SL012746	9568-289_3	3135.18	2976.2	3294.15	1.10683	0.146435	0.819376	1
FCGR1A	chr1	149754250	149764074	+	2176	P12314	SL010461	3312-64_1	1161.25	1191.05	1131.45	0.94996	-0.0740611	0.00063724	1
FCGR2A	chr1	161475205	161489360	+	2429	P12318	SL010459	3309-2_2	3608.7	3465.55	3751.85	1.08261	0.114518	0.0542824	1
FCGR2B	chr1	161632905	161648444	+	2161	P31994	SL010460	3310-62_1	2414.68	2714.7	2114.65	0.778963	-0.360374	0.0320426	1
FCGR3B	chr1	161592988	161601753	-	2739	O75015	SL008609	3311-27_1	793.95	771.1	816.8	1.05927	0.0830649	0.18878	1
FCN3	chr1	27695601	27701315	-	1032	O75636	SL002086	5462-62_3	1866.35	1757.35	1975.35	1.12405	0.168707	0.830933	1
FCRL1	chr1	157764194	157789940	-	3160	Q96LA6	SL012780	5728-60_3	10394.5	13110.9	7678.15	0.585631	-0.771936	5.86603e-06	0.0236636
FCRL2	chr1	157715523	157746922	-	2589	Q96LA5	SL018362	8085-10_3	998.5	974.85	1022.15	1.04852	0.0683548	0.301675	1
FCRL3	chr1	157647978	157670647	-	3019	Q96P31	SL014088	4440-15_2	1566.5	1696.95	1436.05	0.846254	-0.240838	5.4987e-10	2.21818e-06
FCRL4	chr1	157543539	157567870	-	3459	Q96PJ5	SL018774	8973-23_3	2065.35	2532.85	1597.85	0.630851	-0.66463	0.000195498	0.788641
FCRL5	chr1	157483167	157522310	-	5390	Q96RD9	SL012789	6103-70_3	1917.45	1958.9	1876	0.95768	-0.0623839	0.0803179	1
FCRL6	chr1	159770301	159786047	+	2046	Q6DN72	SL017506	6617-12_3	4270.55	4284.45	4256.65	0.993511	-0.00939155	0.528475	1
FGR	chr1	27938801	27961727	-	2773	P09769	SL006912	3810-50_2	503	492.05	513.95	1.04451	0.0628231	0.262399	1
FLVCR1	chr1	213031597	213072705	+	5939	Q9Y5Y0	SL018841	9073-35_3	716.1	720.2	712	0.988614	-0.0165204	0.745293	1
FNDC5	chr1	33327869	33338093	-	3195	Q8NAU1	SL018390	8041-5_3	5029.6	5177.75	4881.45	0.942774	-0.0850156	0.065536	1
G0S2	chr1	209848670	209849735	+	963	P27469	SL014751	8931-124_3	613.125	610.05	616.2	1.01008	0.0144712	0.320395	1
GALE	chr1	24122089	24127294	-	1858	Q14376	SL014942	11457-53_3	11539.8	12403.9	10675.8	0.860684	-0.216444	0.0226317	1
GALNT2	chr1	230193536	230417876	+	5206	Q10471	SL009348	5764-4_3	2937.72	2858.95	3016.5	1.05511	0.0773902	0.192033	1
GBP6	chr1	89829436	89853719	+	4867	Q6ZN66	SL018271	7818-101_3	9206.42	9863	8549.85	0.866861	-0.206127	0.000723024	1
GJA8	chr1	147374946	147381395	+	1366	P48165	SL007244	12711-19_3	735.875	739.6	732.15	0.989927	-0.014606	0.893609	1
GLRX2	chr1	193065595	193075244	-	1349	Q9NS18	SL007708	12486-8_3	2865	2558.3	3171.7	1.23977	0.310071	0.039211	1
GNAI3	chr1	110091186	110138454	+	4732	P08754	SL008873	12650-43_3	2570.57	2463.75	2677.4	1.08672	0.119977	0.107698	1
GORAB	chr1	170501263	170522974	+	3530	Q5T7V8	SL018123	7247-1_3	1427.45	1415.7	1439.2	1.0166	0.0237515	0.751712	1
GPA33	chr1	167022082	167059868	-	2793	Q99795	SL008912	6419-75_3	1339.47	1323.15	1355.8	1.02468	0.0351678	0.437032	1
GPX7	chr1	53068043	53074723	+	1229	Q96SL4	SL007609	8345-27_3	3745.47	3816.35	3674.6	0.962857	-0.0546063	0.659727	1
GREM2	chr1	240652873	240775462	-	4183	Q9H772	SL007665	5598-3_3	12378.9	13220.8	11537	0.87264	-0.196542	0.0418935	1
GSTM1	chr1	110230418	110236367	+	1185	P09488	SL005254	7239-9_3	878.1	920.15	836.05	0.908602	-0.13828	0.00111612	1
GSTM3	chr1	110276554	110283660	-	4127	P21266	SL005394	9748-31_3	2170.55	2406.6	1934.5	0.803831	-0.315036	0.0590603	1
GUCA2B	chr1	42619092	42621495	+	597	Q16661	SL008392	6223-5_3	2416.68	2497.9	2335.45	0.934965	-0.0970152	0.0196157	1
H6PD	chr1	9294863	9331394	+	9290	O95479	SL018068	7161-25_3	20049.8	21628.8	18470.8	0.853991	-0.227708	0.0299236	1
HFE2	chr1	145413191	145417545	+	2215	Q6ZVN8	SL010469	3332-57_1	1799	1899.2	1698.8	0.894482	-0.160876	0.00560836	1
HIST2H2BE	chr1	149856010	149858232	-	2223	Q16778	SL014983	14143-8_3	22587	20990.1	24183.8	1.15216	0.204335	0.270789	1
HIST3H2A	chr1	228645065	228645560	-	496	Q7L7L0	SL019979	14144-3_3	1422.95	1407.6	1438.3	1.02181	0.0311272	0.923814	1
HMGCS2	chr1	120290619	120311555	-	2466	P54868	SL014847	13704-5_3	592.9	581.25	604.55	1.04009	0.0567029	0.547674	1
HNRNPR	chr1	23636276	23670853	-	2741	O43390	SL013259	13512-28_3	1708.12	1737.35	1678.9	0.966357	-0.0493721	0.0578332	1
HSD17B7	chr1	162760496	162782608	+	1519	P56937	SL018457	9929-16_3	2672.45	2636.75	2708.15	1.02708	0.0385469	0.381207	1
HSPA6	chr1	161494036	161496687	+	2652	P17066	SL013017	13672-3_3	4493.07	4504.25	4481.9	0.995038	-0.00717644	0.853177	1
IFI16	chr1	158979682	159024945	+	2902	Q16666	SL006071	12893-159_3	10471.1	9735.05	11207.1	1.15122	0.203159	0.000202242	0.815846
IFNLR1	chr1	24480647	24513765	-	4563	Q8IU57	SL004524	7192-37_3	1583.4	1612	1554.8	0.964516	-0.0521227	0.320395	1
IGSF8	chr1	160061129	160068618	-	2334	Q969P0	SL008731	6984-6_3	1293.22	1262.75	1323.7	1.04827	0.0680071	0.020092	1
IGSF9	chr1	159896829	159915386	-	4044	Q9P2J2	SL018670	10518-14_3	385.475	400.3	370.65	0.925931	-0.111024	0.0102843	1
IL10	chr1	206940948	206945839	-	1629	P22301	SL001717	2773-50_2	424.5	432.1	416.9	0.964823	-0.0516639	0.0457177	1
IL12RB2	chr1	67773047	67862583	+	4221	Q99665	SL007620	3815-14_1	2224.2	2182.9	2265.5	1.03784	0.0535834	0.195329	1
IL19	chr1	206972215	207016326	+	1969	Q9UHD0	SL004354	3035-80_2	15313.1	14747.3	15879	1.07674	0.106665	0.472598	1
IL20	chr1	207039154	207042568	+	1234	Q9NYY1	SL004346	4138-25_2	187.975	199.65	176.3	0.883045	-0.179441	3.96029e-08	0.000159758
IL22RA1	chr1	24446261	24469775	-	2962	Q8N6P7	SL007806	9603-9_3	1663.9	1727.95	1599.85	0.925866	-0.111125	0.0126012	1
IL23R	chr1	67632169	67725650	+	2814	Q5VWK5	SL005185	5088-175_3	4192.65	4106.95	4278.35	1.04173	0.0589871	0.0852672	1
IL24	chr1	207070788	207077484	+	1979	Q13007	SL007385	3321-2_2	1175.35	1194.2	1156.5	0.968431	-0.0462792	0.0835897	1
IL6R	chr1	154377669	154441926	+	6565	P08887	SL001943	8092-29_3	32168.7	33940.9	30396.5	0.89557	-0.159122	0.279371	1
ILF2	chr1	153634264	153643504	-	1906	Q12905	SL014917	12665-16_3	1123.5	1098.4	1148.6	1.0457	0.0644729	0.0327777	1
INPP5B	chr1	38326369	38412729	-	4454	P32019	SL019813	12641-3_3	28170.1	26905.4	29434.8	1.09401	0.129625	0.69957	1
INSL5	chr1	67263424	67266942	-	718	Q9Y5Q6	SL012880	10462-14_3	1948.65	1810.7	2086.6	1.15237	0.204607	0.279371	1
INTS3	chr1	153700567	153746555	+	4482	Q68E01	SL015014	11934-9_3	502.05	493.4	510.7	1.03506	0.0497183	0.127555	1
IRF6	chr1	209958968	209979520	-	4505	O14896	SL019231	9999-1_3	8118.85	7596.05	8641.65	1.13765	0.186057	0.182404	1
ISG15	chr1	948847	949919	+	666	P05161	SL015510	14151-4_3	3753.07	3255.35	4250.8	1.30579	0.384922	0.0299236	1
JTB	chr1	153946745	153950451	-	1574	O76095	SL004980	9038-12_3	2355.4	2472.7	2238.1	0.905124	-0.143813	0.0113897	1
JUN	chr1	59246463	59249785	-	3323	P05412	SL000455	10356-21_3	8397.1	8109.15	8685.05	1.07102	0.0989835	0.095937	1
KCNA10	chr1	111059839	111061797	-	1959	Q16322	SL019583	13042-7_3	7917.05	8491.8	7342.3	0.864634	-0.209838	0.0119817	1
KCNAB2	chr1	6052358	6161253	+	5758	Q13303	SL014924	10015-119_3	4981.18	3895.4	6066.95	1.55747	0.6392	3.07545e-05	0.124064
KIAA0040	chr1	175126123	175162229	-	4818	J3QR46	SL020082	14603-51_3	12806	11815	13797.1	1.16776	0.223745	0.00927701	1
KIAA0319L	chr1	35899091	36023037	-	4812	Q8IZA0	SL020223	13698-28_3	2129.72	2141.35	2118.1	0.989142	-0.0157499	0.770745	1
KIAA1324	chr1	109656585	109749403	+	8185	Q6UXG2	SL007494	10637-50_3	467.725	501.35	434.1	0.865862	-0.207791	0.000209206	0.843936
KIAA2013	chr1	11979645	11986485	-	2823	Q8IYS2	SL017476	6538-90_3	1038.08	1037.55	1038.6	1.00101	0.00145927	0.626433	1
KISS1	chr1	204159469	204165619	-	714	Q15726	SL007449	6606-61_3	474.575	467.3	481.85	1.03114	0.0442351	0.547674	1
KLHL12	chr1	202860230	202896371	-	3338	Q53G59	SL019809	12695-62_3	553.575	541.8	565.35	1.04347	0.0613839	0.0375071	1
KPNA6	chr1	32573644	32642168	+	7372	O60684	SL020292	13969-24_3	22486.5	20112.7	24860.3	1.23606	0.305743	0.00340991	1
LAD1	chr1	201349966	201368669	-	2839	O00515	SL012352	6407-63_3	377.825	377.25	378.4	1.00305	0.00439119	0.297117	1
LAMC2	chr1	183155174	183214262	+	6503	Q13753	SL005798	9580-5_3	7023.6	6227.55	7819.65	1.25565	0.328439	0.000138793	0.559889
LCK	chr1	32716840	32751768	+	2235	P06239	SL006916	3452-17_2	596.025	601.5	590.55	0.981796	-0.0265055	0.18878	1
LEMD1	chr1	205350506	205391214	-	961	Q68G75	SL015848	8040-9_3	5494.48	5070.25	5918.7	1.16734	0.223223	0.00659045	1
LEPR	chr1	65886335	66103176	+	6891	P48357	SL018471	9566-103_3	1178.9	1184.6	1173.2	0.990376	-0.013951	0.509544	1
LGALS8	chr1	236681514	236716279	+	6670	O00214	SL005167	4909-68_1	613.475	608.5	618.45	1.01635	0.0233997	0.659727	1
LMOD1	chr1	201865584	201915716	-	3967	P29536	SL008078	12504-26_3	3373.8	3160.4	3587.2	1.13505	0.182751	2.96308e-05	0.119531
LRP8	chr1	53708041	53793821	-	7778	Q14114	SL004610	3323-37_1	3497.18	3515.85	3478.5	0.989377	-0.0154082	0.858541	1
LY9	chr1	160765864	160798045	+	3478	Q9HBG7	SL007674	3324-51_1	2400.75	2632.3	2169.2	0.82407	-0.279161	0.00438416	1
LYPLAL1	chr1	219347192	219386207	+	1892	Q5VWZ2	SL015008	12428-2_3	1675.38	1699	1651.75	0.97219	-0.0406905	0.375877	1
MAN1A2	chr1	117910085	118068320	+	5388	O60476	SL018812	9077-10_3	11031.1	11600.1	10462.1	0.901894	-0.148971	0.000872197	1
MAN1C1	chr1	25943959	26112698	+	4641	Q9NR34	SL008941	13427-66_3	2703.93	2787.75	2620.1	0.939862	-0.0894793	0.0467198	1
MAPKAPK2	chr1	206858365	206907630	+	3517	P49137	SL010503	3820-68_2	18134.5	16383.5	19885.4	1.21375	0.279466	0.111875	1
MCL1	chr1	150547027	150552214	-	4085	Q07820	SL003755	10358-33_3	1288.83	1251.15	1326.5	1.06022	0.0843699	0.170158	1
MFAP2	chr1	17300999	17308081	-	1174	P55001	SL012443	9294-45_3	1673.95	1481.9	1866	1.25919	0.332501	4.02323e-07	0.00162297
MINOS1	chr1	19923471	19956315	+	4231	Q5TGZ0	SL018336	7956-11_3	7848.05	8314.25	7381.85	0.887855	-0.171604	0.0242888	1
MMEL1	chr1	2522081	2564481	-	2902	Q495T6	SL010376	3627-71_4	5294.15	5204.05	5384.25	1.03463	0.0491106	0.155776	1
MPL	chr1	43803475	43820135	+	3645	P40238	SL005224	3473-78_2	627.325	660	594.65	0.900985	-0.150425	6.33433e-09	2.55527e-05
MPZ	chr1	161274525	161279762	-	1955	P25189	SL008066	10615-18_3	3572.65	3581.75	3563.55	0.994919	-0.00734948	0.155776	1
MRPL55	chr1	228294380	228297013	-	906	Q7Z7F7	SL012643	11135-5_3	2009.85	2051	1968.7	0.959873	-0.0590842	0.580176	1
MUC1	chr1	155158300	155162706	-	1838	P15941	SL000001	9176-3_3	2617.5	2780.15	2454.85	0.882992	-0.179528	0.000406363	1
MUL1	chr1	20825941	20834674	-	2458	Q969V5	SL017262	9315-16_3	1063.47	923.45	1203.5	1.30326	0.38213	2.45761e-05	0.0991398
MUTYH	chr1	45794914	45806142	-	2129	Q9UIF7	SL006373	10030-8_3	420.175	390.8	449.55	1.15033	0.202051	0.00111612	1
MXRA8	chr1	1288069	1298921	-	3113	Q9BRK3	SL017989	10521-10_3	1289.12	1242.3	1335.95	1.07538	0.104852	0.212473	1
MYOM3	chr1	24382531	24438665	-	5800	Q5VTT5	SL008254	13966-30_3	2263.25	2365.1	2161.4	0.913873	-0.129935	0.00370995	1
MYSM1	chr1	59120411	59165747	-	7768	Q5VVJ2	SL019540	11536-9_3	2952.18	3098.95	2805.4	0.905274	-0.143573	0.0542824	1
NADK	chr1	1682671	1711508	-	4226	O95544	SL020213	13624-17_3	641	659.5	622.5	0.943897	-0.0832988	0.142383	1
NBL1	chr1	19969723	19984949	+	3281	P41271	SL005156	2944-66_2	1649.47	1595.8	1703.15	1.06727	0.0939257	0.0102843	1
NCF2	chr1	183524697	183560056	-	2494	P19878	SL004553	10047-12_3	1686.05	1657.15	1714.95	1.03488	0.0494623	0.666386	1
NCMAP	chr1	24882567	24935818	+	3990	Q5T1S8	SL008890	14614-41_3	14001.2	14361.6	13640.9	0.949818	-0.0742777	0.242261	1
NEGR1	chr1	71868625	72748277	-	5669	Q7Z3B1	SL008810	7050-5_3	722.425	709.9	734.95	1.03529	0.0500303	0.419815	1
NEK7	chr1	198126108	198291548	+	4132	Q8TDX7	SL019810	12703-6_3	83520.6	90255.5	76785.6	0.850758	-0.233179	0.065536	1
NENF	chr1	212606229	212619721	+	949	Q9UMX5	SL008376	9219-70_3	1541.35	1477.8	1604.9	1.08601	0.119032	0.208955	1
NFASC	chr1	204797782	204991950	+	11057	O94856	SL008999	7179-69_3	2325.65	2489.25	2162.05	0.868555	-0.203311	0.00903958	1
NGF	chr1	115828537	115880857	-	1049	P01138	SL000305	5801-72_3	1156.55	1134.7	1178.4	1.03851	0.0545184	0.666386	1
NID1	chr1	236139132	236228481	-	5881	P14543	SL000640	3213-65_2	2013.22	1827.55	2198.9	1.2032	0.266871	2.36598e-07	0.000954436
NOTCH2	chr1	120454176	120612317	-	11825	Q04721	SL007356	5106-52_3	943.5	931.95	955.05	1.02479	0.0353237	0.254202	1
NPPA	chr1	11905767	11907840	-	854	P01160	SL002505	5443-62_2	1844.9	1782.25	1907.55	1.0703	0.0980212	0.0285804	1
NPPB	chr1	11917521	11918992	-	698	P16860	SL002785	7655-11_3	2629.18	2642.65	2615.7	0.989802	-0.0147883	0.185571	1
NR5A2	chr1	199996730	200146550	+	5225	O00482	SL006967	12444-39_3	1021.75	1008.45	1035.05	1.02638	0.0375609	0.101676	1
NTNG1	chr1	107682629	108024475	+	3477	Q9Y2I2	SL017072	5637-81_3	3416.2	3466.6	3365.8	0.970923	-0.0425719	0.847731	1
NTRK1	chr1	156785542	156851642	+	2857	P04629	SL005225	3477-63_2	6579.65	6450.05	6709.25	1.04019	0.0568412	0.283735	1
NUDC	chr1	27248213	27273362	+	1813	Q9Y266	SL018715	8887-21_3	25288.5	23861	26716	1.11965	0.163044	0.478664	1
NUP210L	chr1	153965168	154127592	-	5882	Q5VU65	SL019046	9606-4_3	1649.7	1862.25	1437.15	0.771728	-0.373836	5.73544e-05	0.231368
OLFML3	chr1	114522013	114524876	+	2113	Q9NRN5	SL009409	8660-33_3	12969.1	13370.7	12567.5	0.939932	-0.0893716	0.0603097	1
PABPC4	chr1	40026485	40042521	-	3204	Q13310	SL019780	12603-87_3	9599.1	8479.2	10719	1.26415	0.33817	0.014637	1
PAPPA2	chr1	176432307	176811970	+	7695	Q9BXP8	SL008518	5756-66_3	1455.55	1451.95	1459.15	1.00496	0.00713643	0.254202	1
PARK7	chr1	8021714	8045342	+	961	Q99497	SL008933	5016-61_2	757.375	745.65	769.1	1.03145	0.0446726	0.306282	1
PARP1	chr1	226548392	226595801	-	3985	P09874	SL003527	10534-40_3	1338.42	1320.65	1356.2	1.02692	0.0383218	0.127555	1
PCSK9	chr1	55505149	55530526	+	3892	Q8NBP7	SL012707	5231-79_3	2203.72	2163.7	2243.75	1.037	0.0524115	0.0940849	1
PDZK1IP1	chr1	47649261	47655771	-	894	Q13113	SL018434	8260-13_3	1721.17	1720.6	1721.75	1.00067	0.000963934	0.554128	1
PEAR1	chr1	156863523	156886226	+	4866	Q5VY43	SL018435	8275-31_3	19487.3	20408.1	18566.6	0.909766	-0.136432	0.000509651	1
PEX14	chr1	10535003	10690815	+	1926	O75381	SL018446	8300-82_3	1062.58	1017.35	1107.8	1.08891	0.122881	0.392009	1
PGD	chr1	10459085	10480201	+	1937	P52209	SL000247	4187-49_2	26886.8	25827.3	27946.4	1.08205	0.113766	0.0409821	1
PGM1	chr1	64058947	64125916	+	3353	P36871	SL008094	9173-21_3	1126.65	1121.55	1131.75	1.00909	0.0130614	0.349935	1
PIGR	chr1	207101867	207119811	-	4275	P01833	SL005797	3216-2_2	3946.68	4391.45	3501.9	0.797436	-0.326559	1.55881e-05	0.0628824
PKLR	chr1	155259084	155271225	-	3164	P30613	SL009203	11203-97_3	15220.7	14868.2	15573.1	1.04741	0.0668259	0.448724	1
PLA2G2A	chr1	20301924	20306932	-	1032	P14555	SL002528	2692-74_2	34868.2	29617.2	40119.2	1.35459	0.43786	0.000987143	1
PLA2G2C	chr1	20490484	20501687	-	453	Q5R387	SL018691	8850-5_3	1311.12	1296.45	1325.8	1.02264	0.0322966	0.927698	1
PLA2G2E	chr1	20246800	20250110	-	487	Q9NZK7	SL004066	2447-7_4	851.925	860.15	843.7	0.980875	-0.0278582	0.127555	1
PLA2G5	chr1	20396701	20418394	+	1894	P39877	SL004182	2449-1_4	1061.33	1074.8	1047.85	0.974926	-0.036636	0.15302	1
PLD5	chr1	242251689	242687998	-	3441	Q8N7P1	SL018402	8081-55_3	406.05	401.55	410.55	1.02241	0.0319783	0.437032	1
PMVK	chr1	154897208	154909484	-	1299	Q15126	SL016459	12450-42_3	8977.75	8314.45	9641.05	1.15955	0.213569	0.375877	1
POMGNT1	chr1	46654353	46685977	-	3529	Q8WZA1	SL018441	8253-2_3	675.325	671.15	679.5	1.01244	0.0178383	0.825189	1
POU2F1	chr1	167190066	167396582	+	14269	P14859	SL019568	11715-1_3	420.3	421.2	419.4	0.995726	-0.00617857	0.686328	1
PPIE	chr1	40204517	40229586	+	4737	Q9UNP9	SL013928	5238-26_3	2628.53	2683.4	2573.65	0.9591	-0.0602463	0.127555	1
PPIH	chr1	43124048	43142429	+	800	O43447	SL012991	12449-16_3	5761.98	5478.1	6045.85	1.10364	0.14227	0.534847	1
PPP1R8	chr1	28157252	28178183	+	2852	Q12972	SL019546	13039-1_3	2606.55	2924.15	2288.95	0.782774	-0.353331	5.14485e-05	0.207543
PPP2R5A	chr1	212458879	212535205	+	3415	Q15172	SL014961	13622-16_3	6757.48	5838.8	7676.15	1.31468	0.394711	0.129935	1
PPT1	chr1	40538382	40563142	-	2504	P50897	SL012440	9244-27_3	3939.82	3860.05	4019.6	1.04133	0.0584324	0.830933	1
PRDX1	chr1	45976707	45988562	-	1348	Q06830	SL004919	3855-56_1	5579.8	4987.7	6171.9	1.23742	0.30734	8.80855e-05	0.355337
PRDX6	chr1	173446486	173457946	+	1670	P30041	SL005694	5018-68_1	2773.53	2596.15	2950.9	1.13664	0.184781	0.0375071	1
PRELP	chr1	203444883	203460479	+	5819	P51888	SL004658	5675-6_3	15916.2	14492.2	17340.2	1.19652	0.25884	0.00835999	1
PRKCZ	chr1	1981909	2116834	+	3079	Q05513	SL000557	2645-54_1	2796.07	2790.6	2801.55	1.00392	0.0056499	0.633085	1
PROK1	chr1	110993788	110999976	+	1372	P58294	SL004332	2247-20_11	1004.6	1009.05	1000.15	0.99118	-0.0127813	0.258277	1
PSMD4	chr1	151227197	151239954	+	1331	P55036	SL011203	13568-30_3	1590.45	1587.75	1593.15	1.0034	0.00489834	0.613154	1
PTGFRN	chr1	117452689	117532972	+	6160	Q9P2B2	SL019877	12727-7_3	1337.88	1377	1298.75	0.943174	-0.0844048	0.0628764	1
PTGS2	chr1	186640944	186649559	-	4493	P35354	SL000027	3761-4_2	1336.83	1333.55	1340.1	1.00491	0.00706874	0.46657	1
PTP4A2	chr1	32372022	32403988	-	3929	Q12974	SL014919	11699-16_3	3726.03	3636	3816.05	1.04952	0.0697279	0.554128	1
PTPN7	chr1	202116141	202130716	-	4309	P35236	SL020212	14688-6_3	4005.38	3795.65	4215.1	1.11051	0.15122	0.198669	1
PTPRU	chr1	29563028	29653325	+	5640	Q92729	SL018463	8337-65_3	7777.65	8401.75	7153.55	0.851436	-0.23203	0.0135848	1
PVRL4	chr1	161040781	161059385	-	3502	Q96NY8	SL004803	5734-13_3	937.725	946.85	928.6	0.980726	-0.0280786	0.306282	1
QSOX1	chr1	180123968	180167169	+	3316	O00391	SL006394	6070-11_3	1398.38	1421.4	1375.35	0.967602	-0.0475138	0.509544	1
RAP1GAP	chr1	21922708	21995856	-	3596	P47736	SL020221	13735-1_3	1851.67	1869.4	1833.95	0.981037	-0.027621	0.679689	1
RBBP5	chr1	205055270	205091150	-	4411	Q15291	SL003766	13631-1_3	2394.7	2386.55	2402.85	1.00683	0.00982003	0.646403	1
RBP7	chr1	10057255	10076078	+	655	Q96R05	SL019932	14208-3_3	6851.07	6234.85	7467.3	1.19767	0.260232	0.000987143	1
REG4	chr1	120336641	120354203	-	2262	Q9BYZ8	SL012561	11102-22_3	3471.05	3029.15	3912.95	1.29177	0.369344	3.98386e-05	0.160709
REN	chr1	204123944	204135465	-	1465	P00797	SL000565	3396-54_2	1681.97	1907.6	1456.35	0.763446	-0.389402	3.47486e-06	0.0140176
RGS18	chr1	192127592	192154945	+	2145	Q9NS28	SL016529	13982-33_3	2606.82	2727.3	2486.35	0.911653	-0.133444	0.732357	1
RGS7	chr1	240938814	241520530	-	2576	P49802	SL019759	12538-19_3	1658.83	1652.5	1665.15	1.00766	0.0110019	0.355028	1
RGS8	chr1	182615792	182642067	-	912	P57771	SL019551	11666-72_3	5213.3	5541.05	4885.55	0.881701	-0.181638	6.86565e-05	0.27696
RNPC3	chr1	104068578	104097859	+	1885	Q96LT9	SL019933	12814-17_3	945.25	943.55	946.95	1.0036	0.00518928	0.633085	1
RNPEP	chr1	201951766	201975275	+	2413	Q9H4A4	SL012837	12386-11_3	1009.08	1028.55	989.6	0.962131	-0.0556945	0.0335276	1
ROR1	chr1	64239690	64647179	+	6573	Q01973	SL006114	8474-6_3	860.55	742.85	978.25	1.31689	0.397132	9.75038e-10	3.9333e-06
RRAGC	chr1	39303869	39325495	-	2733	Q9HB90	SL019776	12548-75_3	548.625	534.1	563.15	1.05439	0.0764094	0.111875	1
RSRP1	chr1	25568740	25573985	-	1465	Q9BUV0	SL018846	9050-170_3	689	677.45	700.55	1.0341	0.0483736	0.147625	1
RUNX3	chr1	25226002	25291501	-	4767	Q13761	SL006056	11138-16_3	1704.47	1658.7	1750.25	1.05519	0.077508	0.00576213	1
S100A11	chr1	152004982	152009511	-	594	P31949	SL004809	14011-17_3	3788.72	3898.35	3679.1	0.943758	-0.0835107	0.120628	1
S100A12	chr1	153346184	153348075	-	466	P80511	SL004783	5852-6_3	1087.8	1086.35	1089.25	1.00267	0.00384613	0.448724	1
S100A13	chr1	153591276	153606568	-	1402	Q99584	SL005105	7223-60_3	10873.6	12407.5	9339.7	0.752749	-0.409759	7.37459e-05	0.297491
S100A2	chr1	153533585	153538306	-	962	P29034	SL004807	11969-5_3	672.575	688.05	657.1	0.955018	-0.0664005	0.107698	1
S100A4	chr1	153516095	153518282	-	564	P26447	SL004821	14116-129_3	2948.32	2686.35	3210.3	1.19504	0.257061	3.37407e-07	0.0013611
S100A5	chr1	153509623	153514241	-	710	P33763	SL004826	14222-68_3	37643	41074.2	34211.8	0.832926	-0.263741	5.20322e-06	0.0209898
S100A6	chr1	153507076	153508717	-	683	P06703	SL004827	13090-17_3	6338.52	5896.65	6780.4	1.14987	0.201475	0.0129217	1
S100A7	chr1	153430220	153433137	-	439	P31151	SL004829	5921-58_3	443.45	431.95	454.95	1.05325	0.0748437	0.147625	1
S100A9	chr1	153330330	153333503	+	577	P06702	SL004477	5339-49_3	4559	4469.5	4648.5	1.04005	0.0566518	0.0697052	1
SCMH1	chr1	41492871	41707815	-	3801	Q96GD3	SL019785	12604-16_3	3827.62	3913.45	3741.8	0.956138	-0.0647086	0.0447343	1
SELE	chr1	169691781	169703220	-	3875	P16581	SL001945	3470-1_2	42595.6	38456.9	46734.2	1.21524	0.281238	0.00027366	1
SELL	chr1	169659806	169680843	-	2495	P14151	SL002823	4831-4_2	6391.48	6605.95	6177	0.935066	-0.0968597	0.00403412	1
SELP	chr1	169558088	169599377	-	3171	P16109	SL000560	4154-57_2	25739.9	25756.1	25723.8	0.998744	-0.00181318	0.719309	1
SEMA6C	chr1	151104163	151119140	-	4022	Q9H3T2	SL012550	7202-107_3	5118	4636.45	5599.55	1.20772	0.27229	0.00903958	1
SERPINC1	chr1	173872942	173886516	-	1599	P01008	SL000272	3344-60_4	91420.2	98711.1	84129.4	0.852279	-0.230602	4.71725e-15	1.90294e-11
SF3B4	chr1	149895209	149900144	-	1993	Q15427	SL020108	13449-25_3	907.025	914.65	899.4	0.983327	-0.0242569	0.646403	1
SFN	chr1	27189633	27190947	+	1315	P31947	SL001737	4829-43_6	1145.5	1071.65	1219.35	1.13782	0.186278	1.50971e-07	0.000609017
SHC1	chr1	154934774	154946959	-	3717	P29353	SL014469	5272-55_2	22609.2	20569.2	24649.2	1.19835	0.261049	0.192033	1
SLAMF1	chr1	160579609	160617101	-	2303	Q13291	SL018318	7953-20_3	2121.78	2107.55	2136	1.0135	0.0193448	0.659727	1
SLAMF6	chr1	160454820	160493052	-	2746	Q96DU3	SL014228	5128-53_3	618.5	644.6	592.4	0.91902	-0.121833	0.00256388	1
SLAMF7	chr1	160708847	160724608	+	2933	Q9NQ25	SL016928	7882-31_3	5094.75	5541.9	4647.6	0.838629	-0.253895	7.11579e-05	0.287051
SLAMF8	chr1	159796479	159807282	+	3300	Q9P0V8	SL010380	8994-65_3	597.175	596.15	598.2	1.00344	0.00495253	0.503298	1
SLC6A9	chr1	44462155	44497164	-	3692	P48067	SL019569	11653-69_3	275.25	273.4	277.1	1.01353	0.0193935	0.994067	1
SMYD2	chr1	214454565	214510477	+	1685	Q9NRG4	SL019827	12636-113_3	519.8	512.65	526.95	1.02789	0.0396919	0.437032	1
SNAPIN	chr1	153631130	153634328	+	1052	O95295	SL018030	6975-52_3	1855	1816.25	1893.75	1.04267	0.0602831	0.08194	1
SNX7	chr1	99127236	99226056	+	1897	Q9UNH6	SL019901	14245-195_3	745.275	759.5	731.05	0.962541	-0.0550799	0.107698	1
SORT1	chr1	109852188	109940563	-	7353	Q99523	SL008851	11300-32_3	1386.58	1291.25	1481.9	1.14765	0.19868	0.00263878	1
SPSB1	chr1	9352941	9429590	+	3117	Q96BD6	SL020269	13942-140_3	1623.1	1579.15	1667.05	1.05566	0.0781492	0.155776	1
SSU72	chr1	1477053	1510262	-	1303	Q9NP77	SL020204	13566-2_3	1733.67	1607.15	1860.2	1.15745	0.210953	0.134804	1
ST6GALNAC3	chr1	76540389	77096669	+	3621	Q8NDV1	SL018611	10705-14_3	727.5	751.35	703.65	0.936514	-0.0946271	0.0047619	1
ST6GALNAC5	chr1	77333186	77529737	+	2032	Q9BVH7	SL018308	7927-16_3	1067.7	1047.25	1088.15	1.03905	0.0552716	0.15302	1
STX6	chr1	180941850	180992257	-	5072	O43752	SL006065	10945-11_3	2687.2	2704.15	2670.25	0.987464	-0.0182004	0.619789	1
SV2A	chr1	149874872	149889434	-	4549	Q7L0J3	SL019962	12880-1_3	1550.03	1505.55	1594.5	1.05908	0.0828135	0.509544	1
SYT11	chr1	155829260	155854990	+	5280	Q9BT88	SL018107	7089-42_3	2397.45	2332.4	2462.5	1.05578	0.0783085	0.679689	1
SYT2	chr1	202559725	202679551	-	7779	Q8N9I0	SL019020	9577-26_3	2032.25	2071	1993.5	0.962578	-0.0550239	0.246194	1
SYTL1	chr1	27668483	27680423	+	1966	Q8IYJ3	SL019931	12892-10_3	1608.53	1636.7	1580.35	0.965571	-0.0505458	0.125211	1
TACSTD2	chr1	59041095	59043166	-	2072	P09758	SL001890	2619-72_2	1489.42	1486.8	1492.05	1.00353	0.00508529	0.230744	1
TAGLN2	chr1	159887897	159895332	-	1754	P37802	SL004811	11636-33_3	31222.8	32299.2	30146.4	0.933348	-0.0995127	0.706169	1
TBCE	chr1	235530675	235612283	+	2223	Q15813	SL019355	11211-7_3	40261.5	37292.8	43230.2	1.15921	0.213146	0.460581	1
TGFB2	chr1	218518676	218617961	+	5954	P61812	SL000088	4156-74_1	738.75	758.35	719.15	0.948309	-0.0765711	0.022102	1
TGFBR3	chr1	92145900	92371559	-	6802	Q03167	SL005059	3009-3_2	47586.2	43687	51485.4	1.17851	0.236959	2.58648e-07	0.00104339
THBS3	chr1	155165379	155177772	-	3316	P49746	SL010148	8982-65_3	28845.5	28362.2	29328.8	1.03408	0.0483511	0.46657	1
TIE1	chr1	43766566	43788781	+	3982	P35590	SL003199	2844-53_2	15316.5	14790.4	15842.5	1.07114	0.0991435	0.0554446	1
TINAGL1	chr1	32042086	32053287	+	2281	Q9GZM7	SL008302	11192-168_3	7301.8	7477.15	7126.45	0.953097	-0.0693049	0.08194	1
TMEM167B	chr1	109633403	109639554	+	2750	Q9NRX6	SL020080	13421-17_3	1010.62	1025.4	995.85	0.971182	-0.0421864	0.0531413	1
TMEM234	chr1	32681798	32687926	-	1082	Q8WY98	SL018406	8107-12_3	560.25	566.7	553.8	0.977237	-0.0332201	0.310937	1
TMEM52	chr1	1849029	1850740	-	958	Q8NDY8	SL019314	11186-12_3	761.3	752.5	770.1	1.02339	0.0333542	0.653065	1
TMEM57	chr1	25757349	25826698	+	3977	Q8N5G2	SL019694	12367-52_3	434.4	391	477.8	1.22199	0.289238	0.0165541	1
TMEM9	chr1	201103899	201140710	-	2471	Q9P0T7	SL015300	9249-17_3	647.675	654.25	641.1	0.979901	-0.0292926	0.0248647	1
TNFRSF14	chr1	2487805	2495267	+	1706	Q92956	SL004145	5352-11_3	1553.25	1540.7	1565.8	1.01629	0.023314	0.666386	1
TNFRSF18	chr1	1138888	1142089	-	1200	Q9Y5U5	SL004859	5526-53_3	1118.15	1128.5	1107.8	0.981657	-0.026709	0.515822	1
TNFRSF1B	chr1	12227060	12269277	+	3675	P20333	SL001800	3152-57_1	3416.38	3175.35	3657.4	1.15181	0.203903	1.25755e-08	5.07297e-05
TNFRSF25	chr1	6521214	6526255	-	1913	Q93038	SL004791	5073-30_2	42231.8	38795.2	45668.3	1.17716	0.235313	0.000255985	1
TNFRSF4	chr1	1146706	1149548	-	1104	P43489	SL011448	3730-81_2	1940.05	1872.85	2007.25	1.07176	0.099985	0.0756133	1
TNFRSF8	chr1	12123434	12204264	+	3686	P28908	SL004180	2605-49_2	4811.3	5062.5	4560.1	0.90076	-0.150785	1.44364e-05	0.0582366
TNFRSF9	chr1	7975931	8003225	-	5993	Q07011	SL004126	2598-9_3	840.3	857.45	823.15	0.959998	-0.0588972	0.0102843	1
TNFSF18	chr1	173010360	173020103	-	748	Q9UNG2	SL004326	2708-54_2	2091.47	2180.1	2002.85	0.918696	-0.12234	2.40336e-06	0.00969515
TNFSF4	chr1	173152870	173176471	-	3493	P23510	SL004649	14030-21_3	1979.53	2038.25	1920.8	0.942377	-0.0856237	0.000987143	1
TNNT2	chr1	201328136	201346828	-	1338	P45379	SL000052	5315-22_3	4931.73	4632.85	5230.6	1.12902	0.175076	7.11579e-05	0.287051
TNR	chr1	175291935	175712752	-	5190	Q92752	SL008783	11302-237_3	3138.85	3013.95	3263.75	1.08288	0.114875	0.0196157	1
TOR1AIP1	chr1	179851177	179889212	+	4054	Q5JTV8	SL018600	9039-47_3	33943.5	34497.3	33389.6	0.967889	-0.0470867	0.567108	1
TOR1AIP2	chr1	179809102	179846941	-	14737	Q8NFQ8	SL017988	10640-9_3	730.225	718.45	742	1.03278	0.0465314	0.270789	1
TPM3	chr1	154127780	154164611	-	11580	P06753	SL005671	12372-50_3	822.4	831.1	813.7	0.979064	-0.0305251	0.613154	1
TUFT1	chr1	151512781	151556059	+	3111	Q9NNX1	SL007686	5690-49_3	4658.98	4435.4	4882.55	1.10081	0.138571	0.00503007	1
TXLNA	chr1	32645345	32663886	+	4796	P40222	SL007220	9065-28_3	3377.47	2826.45	3928.5	1.38991	0.474987	0.00503007	1
TXNDC12	chr1	52485804	52521843	-	4350	O95881	SL016128	4815-25_3	3377.35	3474.05	3280.65	0.94433	-0.0826368	0.185571	1
TXNIP	chr1	145438438	145442628	+	2951	Q9H3M7	SL015231	11682-7_3	2914.57	2964.45	2864.7	0.966351	-0.0493804	0.408557	1
UAP1	chr1	162531296	162569633	+	2327	Q16222	SL009232	13580-2_3	1123.15	1124.2	1122.1	0.998132	-0.00269747	0.118389	1
UBE2J2	chr1	1189292	1209234	-	2437	Q8N2K1	SL017505	8802-24_3	2958.12	2675.8	3240.45	1.21102	0.276224	0.0254525	1
UBE2T	chr1	202300785	202311094	-	908	Q9NPD8	SL015259	12400-25_3	1323.33	1304.5	1342.15	1.02886	0.041049	0.0418935	1
UBQLN4	chr1	156005092	156023516	-	3507	Q9NRR5	SL019882	12720-71_3	4049.55	3515.9	4583.2	1.30356	0.382461	0.0126012	1
UCK2	chr1	165796732	165880855	+	4920	Q9BZX2	SL019724	12515-45_3	2476.78	2479.8	2473.75	0.99756	-0.00352406	0.73884	1
UFC1	chr1	161123534	161128646	+	1122	Q9Y3C8	SL010529	3405-6_2	19880.2	19482.8	20277.6	1.04079	0.0576822	0.619789	1
USP21	chr1	161129254	161135516	+	2354	Q9UK80	SL019819	12681-63_3	5626.68	5699.6	5553.75	0.97441	-0.0373984	0.719309	1
VAMP3	chr1	7831329	7841492	+	2205	Q15836	SL007454	7903-18_3	863.225	846.05	880.4	1.0406	0.0574162	0.195329	1
VAMP4	chr1	171669296	171711379	-	5155	O75379	SL018228	7732-45_3	823.125	825.4	820.85	0.994488	-0.00797483	0.402995	1
VAV3	chr1	108113782	108507545	-	4867	Q9UKW4	SL019151	9830-109_3	5908.38	5807.05	6009.7	1.0349	0.0494875	0.202054	1
VCAM1	chr1	101185196	101204601	+	3203	P19320	SL001720	2967-8_1	10072.7	10410	9735.45	0.935202	-0.0966505	0.212473	1
VWA1	chr1	1370903	1378262	+	4659	Q6PCB0	SL012581	6385-63_3	1237.25	1247.8	1226.7	0.98309	-0.0246042	0.139819	1
XCL1	chr1	168545711	168551315	+	1367	P47992	SL003186	4143-74_2	1572.33	1604.55	1540.1	0.959833	-0.0591447	0.00191576	1
ZP4	chr1	238041164	238054222	-	2474	Q12836	SL018241	7766-25_3	4775.77	4708.5	4843.05	1.02858	0.0406484	0.528475	1
AMY1A	chr1,chr1	1.04198e+17	1.04301e+17	+,-	60696069	P04745	SL005114	7918-114_3	10898	12374.5	9421.65	0.761379	-0.393313	0.0042645	1
A1CF	chr10	52559169	52645435	-	9529	Q9NQ94	SL019697	12423-38_3	1675.67	1737.55	1613.8	0.928779	-0.106593	0.020092	1
ACBD7	chr10	15117474	15130775	-	3370	Q8N6N7	SL020184	13563-259_3	1790.97	1785.35	1796.6	1.0063	0.00906231	0.666386	1
ADAM12	chr10	127700954	128077127	-	8937	O43184	SL009988	4420-7_2	1996.45	2121.55	1871.35	0.882067	-0.181039	0.000899698	1
AKR1C1	chr10	5005454	5020158	+	1379	Q04828	SL008344	12618-50_3	513.025	506.15	519.9	1.02717	0.0386692	0.192033	1
ARL3	chr10	104433484	104474190	-	3874	P36405	SL019778	12571-14_3	4690.1	4198	5182.2	1.23444	0.303863	0.310937	1
ASAH2	chr10	51947000	52008370	-	2418	Q9NR71	SL010375	3212-30_3	2307	2624.9	1989.1	0.757781	-0.400147	1.65247e-07	0.000666606
ASCC1	chr10	73855790	73976892	-	3513	Q8N9N2	SL017894	10647-18_3	4225.38	4171.6	4279.15	1.02578	0.0367234	0.275056	1
ATAD1	chr10	89512875	89577917	-	3034	Q8NBU5	SL017507	6625-31_3	2147.3	2073.7	2220.9	1.07098	0.0989372	0.134804	1
BAG3	chr10	121410882	121437329	+	2569	O95817	SL007063	10078-5_3	1741.12	1727.6	1754.65	1.01566	0.0224141	0.325197	1
BMPR1A	chr10	88516396	88684945	+	3616	P36894	SL004080	4859-6_1	1493.22	1470.7	1515.75	1.03063	0.0435288	0.547674	1
BNIP3	chr10	133781204	133795435	-	1534	Q12983	SL007383	7045-4_3	1197	1149.85	1244.15	1.08201	0.113715	0.00576213	1
C10orf10	chr10	45471709	45474330	-	2060	Q9NTK1	SL018104	7178-59_3	9536.58	9237.5	9835.65	1.06475	0.0905179	0.0740979	1
C10orf35	chr10	71390003	71393355	+	1076	Q96D05	SL018432	8220-15_3	2557.15	2384.7	2729.6	1.14463	0.194882	0.00209215	1
C10orf54	chr10	73507314	73533337	-	4773	Q9H7M9	SL017424	14123-34_3	2657.8	2567.1	2748.5	1.07066	0.098505	0.0342925	1
CALY	chr10	135138928	135150475	-	983	Q9NYX4	SL018108	8924-55_3	397.175	375.4	418.95	1.11601	0.158349	0.00142258	1
CAMK1D	chr10	12391583	12871733	+	2688	Q8IU85	SL010490	3418-12_2	6144.1	6521.8	5766.4	0.884173	-0.177599	0.000899698	1
CDHR1	chr10	85954391	85979376	+	7323	Q96JP9	SL017405	8372-29_3	1731.45	1719.3	1743.6	1.01413	0.0202478	0.325197	1
CDNF	chr10	14861251	14879983	-	1330	Q49AH0	SL012538	13693-5_3	2283.05	2237.4	2328.7	1.04081	0.0577016	0.00927701	1
CELF2	chr10	11047259	11378672	+	9791	O95319	SL018136	7245-2_3	3742.43	3631	3853.85	1.06137	0.0859335	0.0169635	1
CHST15	chr10	125767182	125853123	-	6524	Q7LFX5	SL007502	14097-86_3	5529.6	5489.05	5570.15	1.01477	0.0211597	0.842207	1
CHST3	chr10	73724120	73773322	+	6973	Q7LGC8	SL018098	7189-55_3	1145.9	1197.55	1094.25	0.913741	-0.130144	0.0113897	1
CISD1	chr10	60028862	60049019	+	2108	Q9NZ45	SL008314	7745-3_3	1640.5	1676.55	1604.45	0.956995	-0.0634167	0.283735	1
CRTAC1	chr10	99624757	99790585	-	3066	Q9NQ79	SL012846	5632-6_3	2909.82	2875.5	2944.15	1.02387	0.0340383	0.139819	1
CSGALNACT2	chr10	43633893	43680754	+	3769	Q8N6G5	SL017976	10772-21_3	730.85	743.3	718.4	0.966501	-0.0491573	0.408557	1
CUBN	chr10	16865965	17171816	-	11933	O60494	SL004440	12904-180_3	270.4	266.6	274.2	1.02851	0.0405518	0.179279	1
CUEDC2	chr10	104183002	104192423	-	1196	Q9H467	SL017456	6389-57_3	1545.95	1388.45	1703.45	1.22687	0.294984	0.00256388	1
CUZD1	chr10	124591671	124605691	-	2279	Q86UP6	SL018361	7943-16_3	2635.57	2760.05	2511.1	0.909802	-0.136375	0.275056	1
CXCL12	chr10	44865601	44880545	-	5290	P48061	SL004712	2330-2_1	4666.43	5075.8	4257.05	0.838695	-0.253781	0.0022835	1
DKK1	chr10	54074041	54077417	+	1805	O94907	SL004367	3535-84_1	59359.5	68051.3	50667.8	0.744552	-0.425555	3.98386e-05	0.160709
DNAJB12	chr10	74092588	74114907	-	4360	Q9NXW2	SL018358	8006-12_3	2475.9	2492.8	2459	0.986441	-0.0196954	0.192033	1
DRGX	chr10	50574161	50604062	-	955	A6NNA5	SL018398	8034-6_3	970.625	963.7	977.55	1.01437	0.0205864	0.301675	1
DUSP13	chr10	76854190	76868970	-	1833	Q6B8I1	SL012566	6525-17_3	3711.57	3743.8	3679.35	0.982785	-0.0250524	0.122902	1
EIF4EBP2	chr10	72163861	72188374	+	7531	Q13542	SL008378	4184-43_3	969.35	994.85	943.85	0.948736	-0.0759214	0.0904704	1
ENTPD1	chr10	97471536	97637023	+	13070	P49961	SL010371	3182-38_2	3646.6	3840.15	3453.05	0.899197	-0.153291	2.85464e-05	0.115156
ERLIN1	chr10	101909847	101945814	-	3519	O75477	SL018683	8776-10_3	2875.68	2962.85	2788.5	0.941155	-0.0874963	0.00027366	1
EXOSC1	chr10	99195666	99205768	-	1150	Q9Y3B2	SL018327	7930-3_3	1516.22	1519.05	1513.4	0.996281	-0.00537601	0.948622	1
FAM107B	chr10	14560556	14816896	-	4605	Q9H098	SL016129	4774-62_3	2388.25	2510.9	2265.6	0.902306	-0.148311	5.70317e-07	0.00230066
FAM171A1	chr10	15253644	15413058	-	3950	Q5VUB5	SL008349	5610-32_3	670.25	687.45	653.05	0.94996	-0.0740613	0.0161536	1
FAM175B	chr10	126490354	126525239	+	2992	Q15018	SL018680	8830-29_3	214.15	220.9	207.4	0.938886	-0.0909775	0.127555	1
FAM213A	chr10	82167585	82192753	+	2400	Q9BRX8	SL008291	13423-94_3	2434.25	2460.9	2407.6	0.978341	-0.0315903	0.198669	1
FAM24B	chr10	124608610	124639157	-	772	Q8N5W8	SL018676	8775-61_3	703.6	716.95	690.25	0.962759	-0.0547535	0.027929	1
FAS	chr10	90750288	90775542	+	2689	P25445	SL002731	5392-73_2	1223.72	1198.6	1248.85	1.04192	0.0592499	0.212473	1
FGF8	chr10	103529887	103540126	-	1110	P55075	SL004342	2443-10_4	2832.4	2938	2726.8	0.928114	-0.107626	0.0113897	1
FGFR2	chr10	123237844	123357972	-	5573	P21802	SL003990	3808-76_2	891.5	869.9	913.1	1.04966	0.0699233	0.127555	1
GDF2	chr10	48413092	48416872	-	1955	Q9UK05	SL007756	4880-21_1	6362.88	6759.4	5966.35	0.882674	-0.180047	0.320395	1
GDI2	chr10	5807186	5855512	-	2412	P50395	SL003648	2647-66_2	38328	36306.9	40349.2	1.11134	0.152295	0.00180595	1
GFRA1	chr10	117816442	118033126	-	9595	P56159	SL004858	3314-74_2	2121.57	2179.2	2063.95	0.947114	-0.0783906	0.0254525	1
GOT1	chr10	101156627	101190530	-	2127	P17174	SL000280	4912-17_1	4000.65	3945.95	4055.35	1.02772	0.0394538	0.580176	1
GPR26	chr10	125425871	125456913	+	10304	Q8NDV2	SL020159	13540-1_3	4650.93	4590.8	4711.05	1.02619	0.0373031	0.639742	1
GRID1	chr10	87359312	88126250	-	5849	Q9ULK0	SL020164	13493-5_3	1159	1194.05	1123.95	0.941292	-0.0872854	0.122902	1
GSTO1	chr10	106013952	106027222	+	1310	P78417	SL005847	12436-84_3	5966.1	5983.65	5948.55	0.994134	-0.00848775	0.219644	1
HERC4	chr10	69681656	69835103	-	6115	Q5GLZ8	SL018285	7860-9_3	3684.62	3727.4	3641.85	0.977048	-0.0334981	0.60653	1
HK1	chr10	71029756	71161637	+	4288	P19367	SL011180	13131-5_3	4108.8	4182.5	4035.1	0.964758	-0.0517611	0.10977	1
HOGA1	chr10	99344102	99372555	+	2482	Q86XE5	SL019235	10024-44_3	1521.88	1547.4	1496.35	0.967009	-0.0483985	0.567108	1
IDE	chr10	94211441	94333852	-	5986	P14735	SL007122	3197-70_2	6651.43	6146.55	7156.3	1.16428	0.219437	0.000195498	0.788641
IFIT2	chr10	91061706	91069033	+	3495	P09913	SL019153	9853-3_3	4630.12	4517.05	4743.2	1.05007	0.0704798	0.515822	1
IFIT3	chr10	91087576	91100725	+	2839	O14879	SL004393	13642-90_3	1919.35	1741.3	2097.4	1.2045	0.268437	0.000769866	1
IL15RA	chr10	5994334	6020150	-	2211	Q13261	SL004151	14054-17_3	953.825	890.75	1016.9	1.14162	0.191085	0.00814399	1
IL2RA	chr10	6052657	6104333	-	3216	P01589	SL003305	3151-6_1	2431.53	2387.6	2475.45	1.03679	0.0521297	0.355028	1
INA	chr10	105036920	105050108	+	3231	Q16352	SL008211	11436-6_3	1172.62	1189.55	1155.7	0.971544	-0.041649	0.725846	1
ITIH2	chr10	7745236	7791483	+	3189	P19823	SL004711	9326-33_3	59964.2	63119.2	56809.1	0.900027	-0.151959	0.000561073	1
ITIH5	chr10	7601232	7708961	-	7835	Q86UX2	SL012651	8233-2_3	930.225	914.65	945.8	1.03406	0.0483154	0.310937	1
JAKMIP3	chr10	133918313	133998313	+	6488	Q5VZ66	SL018805	9068-17_3	2443.88	2535.4	2352.35	0.927802	-0.108111	0.0358682	1
KIAA1279	chr10	70748477	70776739	+	2545	Q96EK5	SL019438	12956-40_3	21114.2	17323.3	24905	1.43766	0.52372	0.095937	1
KIN	chr10	7792925	7829990	-	6394	O60870	SL020144	13476-16_3	656.725	639.6	673.85	1.05355	0.0752575	0.0922629	1
LIPA	chr10	90973326	91011796	-	2793	P38571	SL012432	7219-152_3	2681.38	2579.9	2782.85	1.07867	0.109248	0.0803179	1
LIPF	chr10	90424146	90438572	+	1526	P07098	SL012409	9353-8_3	1151.75	1151.55	1151.95	1.00035	0.000501045	0.801556	1
LIPK	chr10	90484301	90512513	+	1200	Q5VXJ0	SL017457	6413-79_3	957.075	959.3	954.85	0.995361	-0.00670794	0.907187	1
LIPN	chr10	90521163	90537999	+	1197	Q5VXI9	SL018395	8097-77_3	2130.07	2185.45	2074.7	0.949324	-0.0750276	0.150303	1
LRIT2	chr10	85980249	85985345	-	3179	A6NDA9	SL019575	11716-28_3	1327.3	1313.05	1341.55	1.02171	0.030979	0.0165541	1
LRRTM3	chr10	68685792	68861309	+	6181	Q86VH5	SL014108	4453-83_3	499.9	523.55	476.25	0.909655	-0.136608	0.00903958	1
LYZL2	chr10	30900708	30918647	-	774	Q7Z4W2	SL017438	6377-54_3	999.575	957.1	1042.05	1.08876	0.122683	0.0566281	1
MAPK8	chr10	49514682	49647402	+	5923	P45983	SL010502	3825-18_2	2304.18	2088.25	2520.1	1.2068	0.271187	0.08194	1
MBL2	chr10	54525140	54531460	-	3569	P11226	SL004516	3000-66_1	38128.4	46435.2	29821.7	0.642223	-0.638855	0.000282923	1
MINPP1	chr10	89264223	89313218	+	3303	Q9UNW1	SL007807	5586-66_3	8367.08	8632.9	8101.25	0.938416	-0.0917007	0.000700618	1
MMRN2	chr10	88695298	88717425	-	4179	Q9H8L6	SL005610	11895-21_3	2627.9	2603.8	2652	1.01851	0.0264621	0.155776	1
MPP7	chr10	28339923	28571067	-	5206	Q5T2T1	SL019852	12732-13_3	4180.35	4314.7	4046	0.937725	-0.0927639	0.515822	1
MRC1	chr10	17851342	18200091	+	5191	P22897	SL004579	2637-77_2	1867.85	1899.35	1836.35	0.966831	-0.0486647	0.825189	1
MSMB	chr10	51549553	51562518	+	495	P08118	SL000548	10620-21_3	7722.07	8953.85	6490.3	0.724861	-0.464223	1.44364e-05	0.0582366
MTPAP	chr10	30598730	30638267	-	5620	Q9NVV4	SL018770	9028-5_3	3308.43	3422.4	3194.45	0.933395	-0.0994408	0.150303	1
MXI1	chr10	111967363	112047123	+	3835	P50539	SL013792	9035-2_3	884.45	860.4	908.5	1.0559	0.078479	0.164284	1
NDUFB8	chr10	102283486	102289680	-	951	O95169	SL007991	9800-20_3	1440.83	1483.45	1398.2	0.942533	-0.0853856	0.0113897	1
NET1	chr10	5454514	5501019	+	4336	Q7Z628	SL015522	14260-112_3	703.55	715.65	691.45	0.966185	-0.0496293	0.238375	1
NEURL1	chr10	105253735	105352309	+	4315	O76050	SL020194	13604-27_3	2852.45	2875.95	2828.95	0.983658	-0.0237719	0.182404	1
NPS	chr10	129347613	129350935	+	322	P0C0P6	SL012413	6390-18_3	46173.2	48113.9	44232.4	0.919327	-0.12135	1.13239e-06	0.00456806
NRP1	chr10	33466419	33623833	-	5914	O14786	SL006397	5542-22_2	3585.3	3054	4116.6	1.34794	0.430753	2.40636e-18	9.70727e-15
OIT3	chr10	74653339	74692787	+	2361	Q8WWZ8	SL017395	6296-36_3	1542.17	1476.05	1608.3	1.0896	0.123795	0.0048943	1
OPALIN	chr10	98102975	98119122	-	4009	Q96PE5	SL018248	7736-28_3	1972.08	1916.35	2027.8	1.05816	0.0815543	0.0366796	1
P4HA1	chr10	74766980	74856732	-	3010	P13674	SL012417	11645-9_3	1154.38	1181.2	1127.55	0.95458	-0.0670619	0.34489	1
PCBD1	chr10	72643265	72648543	-	1412	P61457	SL008857	11313-100_3	2471.45	2581.35	2361.55	0.914851	-0.128392	0.386585	1
PCDH15	chr10	55562533	56561051	-	12463	Q96QU1	SL013522	14228-1_3	912.875	921.8	903.95	0.980636	-0.0282108	0.132351	1
PDLIM1	chr10	96997325	97050905	-	1580	O00151	SL006955	11428-31_3	9652.48	9301.35	10003.6	1.0755	0.105007	0.580176	1
PDZD7	chr10	102767440	102790914	-	4420	Q9H5P4	SL019695	12391-27_3	1120.83	1104.35	1137.3	1.02984	0.0424154	0.26657	1
PGAM1	chr10	99186027	99193198	+	1720	P18669	SL004820	3896-5_2	5383.98	5297.1	5470.85	1.0328	0.0465623	0.15302	1
PIP4K2A	chr10	22823766	23003503	-	3833	P48426	SL010809	12697-30_3	44832.9	44672.3	44993.6	1.00719	0.0103393	0.246194	1
PLA2G12B	chr10	74694938	74714510	-	1092	Q9BX93	SL003846	9380-2_3	13290.3	14500	12080.5	0.833139	-0.263372	3.70107e-05	0.149301
PLAU	chr10	75670862	75677258	+	2690	P00749	SL000613	4158-54_2	6721.5	7127	6316	0.886207	-0.174284	0.000987143	1
PLEKHA1	chr10	124134094	124191871	+	4215	Q9HB21	SL007671	12459-13_3	927.175	796.1	1058.25	1.32929	0.410659	0.000120808	0.48734
PLXDC2	chr10	20105372	20578784	+	12263	Q6UX71	SL008729	11342-59_3	1979.95	1849.05	2110.85	1.14159	0.19104	0.653065	1
PNLIPRP1	chr10	118350490	118368686	+	1480	P54315	SL012441	6627-25_3	926.2	954.35	898.05	0.941007	-0.0877227	0.0139278	1
PPA1	chr10	71962586	71993190	-	1302	Q15181	SL004914	5021-13_1	3187.25	2773.7	3600.8	1.29819	0.376506	8.4048e-07	0.0033905
PPAPDC1A	chr10	122216466	122349367	+	1521	Q5VZY2	SL020158	13548-53_3	1736.4	1800.4	1672.4	0.928905	-0.106398	5.33496e-05	0.215212
PPIF	chr10	81107220	81115089	+	2200	P30405	SL005793	5248-68_2	54636.3	57004.9	52267.8	0.916898	-0.125166	0.490909	1
PRDX3	chr10	120927215	120938377	-	1623	P30048	SL005000	8358-30_3	6657.35	7133.55	6181.15	0.86649	-0.206745	0.242261	1
PRKCQ	chr10	6469105	6622263	-	3285	Q04759	SL007358	3817-18_1	5577.02	4500.85	6653.2	1.47821	0.563851	0.129935	1
PRKG1	chr10	52750911	54058110	+	7122	Q13976	SL009424	13067-5_3	8101.3	8025.2	8177.4	1.01897	0.0271049	0.858541	1
PSD	chr10	104162374	104179691	-	4708	A5PKW4	SL019564	13055-53_3	1876.4	1955.85	1796.95	0.918757	-0.122245	0.0242888	1
PTCHD3	chr10	27687117	27703297	-	2528	Q3KNS1	SL020152	13517-3_3	957.725	945.8	969.65	1.02522	0.035929	0.0327777	1
PTEN	chr10	89623195	89728532	+	5547	P60484	SL003761	3831-21_1	1574.75	1544.95	1604.55	1.03858	0.0546086	0.460581	1
RBP4	chr10	95351593	95360993	-	929	P02753	SL000566	5482-61_3	460.775	437.4	484.15	1.10688	0.146501	0.000419804	1
RET	chr10	43572517	43625797	+	6397	P07949	SL010378	3220-40_2	2726.85	3049.95	2403.75	0.788128	-0.343499	3.85226e-09	1.554e-05
RGS10	chr10	121259339	121302222	-	974	O43665	SL016376	11634-32_3	30286.8	27819.2	32754.4	1.1774	0.23561	0.297117	1
SEPHS1	chr10	13359438	13390298	-	3260	P49903	SL020314	14083-25_3	50689.7	49733.8	51645.6	1.03844	0.0544202	0.593321	1
SFTPD	chr10	81697496	81708861	-	1283	P35247	SL004484	4414-69_2	10629.8	9361	11898.5	1.27107	0.346045	0.000153916	0.620897
SMC3	chr10	112327449	112364392	+	4112	Q9UQE7	SL005089	14324-52_3	16568.9	16252.6	16885.2	1.03892	0.05508	0.0467198	1
SPOCK2	chr10	73818792	73848790	-	6255	Q92563	SL010471	5491-12_3	1506.83	1558.5	1455.15	0.933686	-0.0989903	0.078723	1
ST8SIA6	chr10	17362676	17496254	-	1398	P61647	SL018043	6930-95_3	1171.38	1183.05	1159.7	0.980263	-0.0287594	0.238375	1
STAMBPL1	chr10	90639944	90683259	+	2094	Q96FJ0	SL019706	12401-3_3	4649.07	4556.05	4742.1	1.04084	0.0577425	0.69957	1
STOX1	chr10	70587294	70655209	+	3593	Q6ZVD7	SL019060	11918-54_3	2695.3	3036.1	2354.5	0.775501	-0.366799	0.000292482	1
TRDMT1	chr10	17184982	17244070	-	7670	O14717	SL019822	12635-9_3	809.375	788.7	830.05	1.05243	0.0737216	0.573632	1
UCMA	chr10	13263767	13276328	-	823	Q8WVF2	SL017252	10977-55_3	10350.5	8450.05	12251	1.44981	0.535862	0.000255985	1
UNC5B	chr10	72972292	73062635	+	6890	Q8IZJ1	SL008959	7776-20_3	2369.03	2205.75	2532.3	1.14804	0.199179	0.00138039	1
UROS	chr10	127477147	127511837	-	1354	P10746	SL019345	11248-43_3	14198.8	12947.6	15450	1.19327	0.254917	0.0116823	1
VCL	chr10	75757872	75879914	+	5486	P18206	SL004893	8750-46_3	2371.2	1702.95	3039.45	1.78481	0.835774	0.0409821	1
VSTM4	chr10	50222290	50323577	-	8104	Q8IW00	SL012670	7242-14_3	1779.75	1848.15	1711.35	0.92598	-0.110947	0.00111612	1
VTI1A	chr10	114206756	114578504	+	4392	Q96AJ9	SL018311	7952-2_3	1053.33	993.95	1112.7	1.11947	0.162819	0.254202	1
WBP1L	chr10	104503727	104576021	+	4396	Q9NX94	SL019065	9532-5_3	1844.95	1904.85	1785.05	0.937108	-0.0937129	0.065536	1
XPNPEP1	chr10	111624524	111683311	-	2539	Q9NQW7	SL011073	3481-87_1	9179.17	10332.8	8025.55	0.776706	-0.364559	0.176197	1
ZFYVE27	chr10	99496878	99520664	+	3064	Q5T4F4	SL018817	9102-28_3	6402.38	5619.05	7185.7	1.27881	0.354802	0.00560836	1
ACP2	chr11	47260853	47270457	-	2312	P11117	SL005390	9237-54_3	559.2	593.75	524.65	0.883621	-0.1785	0.00350734	1
ADAMTS15	chr11	130318869	130346539	+	5676	Q8TE58	SL012740	4533-76_2	472.25	478.95	465.55	0.972022	-0.0409389	0.448724	1
ADM	chr11	10326642	10328923	+	1449	P35318	SL002782	14115-34_3	5774.35	5812.55	5736.15	0.986856	-0.0190885	0.301675	1
ADRBK1	chr11	67033905	67054029	+	3444	P25098	SL002792	3347-9_2	46443	44713	48173.1	1.07738	0.107532	0.402995	1
AIP	chr11	67250505	67258579	+	1233	O00170	SL011629	3839-60_2	7365.73	7622.3	7109.15	0.932678	-0.100549	0.192033	1
ALDH3B1	chr11	67776017	67796749	+	2982	P43353	SL010891	12940-35_3	1005.02	981.35	1028.7	1.04825	0.0679826	0.134804	1
AMICA1	chr11	118064442	118095809	-	2442	Q86YT9	SL009202	8232-90_3	4857.8	4911.2	4804.4	0.978254	-0.0317193	0.646403	1
AP2A2	chr11	925809	1012245	+	4656	O94973	SL020199	13621-31_3	61343.3	56510.7	66176	1.17103	0.227784	0.0119817	1
APBB1	chr11	6416354	6440702	-	3616	O00213	SL006959	12822-34_3	2497.25	2411.85	2582.65	1.07082	0.098712	0.192033	1
APLP2	chr11	129939716	130014706	+	3992	Q06481	SL007366	10627-87_3	3721.68	3210.8	4232.55	1.31822	0.398594	8.37716e-06	0.0337935
APOA1	chr11	116706469	116708338	-	897	P02647	SL000019	2750-3_2	8253.38	9142.05	7364.7	0.805585	-0.311891	2.5516e-05	0.102932
APOA5	chr11	116660086	116663136	-	1932	Q6Q788	SL004840	11318-20_3	3206.43	3612.85	2800	0.775011	-0.367711	0.00175326	1
ARFGAP2	chr11	47185849	47198676	-	3022	Q8N6H7	SL019543	11664-32_3	36600.6	34592.9	38608.2	1.11607	0.158431	0.706169	1
ARFIP2	chr11	6495913	6502709	-	3846	P53365	SL019787	12630-8_3	801.7	874.4	729	0.833715	-0.262375	0.000406363	1
ARHGAP1	chr11	46698625	46722215	-	3446	Q07960	SL008179	9815-5_3	1166.12	1148.15	1184.1	1.03131	0.0444798	0.69957	1
ARRB1	chr11	74971166	75062875	-	7522	P49407	SL011195	12643-4_3	67587.9	62382.8	72792.9	1.16687	0.222647	0.679689	1
B3GAT3	chr11	62382768	62389647	-	2321	O94766	SL017973	6897-38_3	13400.8	14951.4	11850.1	0.792578	-0.335375	2.03518e-05	0.0820993
B3GNT1	chr11	66112843	66115161	-	2070	O43505	SL008475	8259-25_3	1453.45	1370.8	1536.1	1.12059	0.164254	0.00793308	1
B3GNT6	chr11	76745385	76753005	+	2546	Q6ZMB0	SL018071	7082-2_3	2609.1	2640.05	2578.15	0.976553	-0.034229	0.258277	1
BAD	chr11	64037300	64052176	-	1224	Q92934	SL003700	5870-23_2	21655.9	21150.7	22161.2	1.04778	0.067334	0.0366796	1
BDNF	chr11	27676442	27743605	-	7729	P23560	SL003951	2421-7_3	4940.52	4531.3	5349.75	1.18062	0.239546	0.0210757	1
BET1L	chr11	202924	207422	-	2956	Q9NYM9	SL005478	10959-125_3	784.075	794.95	773.2	0.97264	-0.0400225	0.254202	1
BIRC3	chr11	102188181	102210135	+	6912	Q13489	SL003728	4973-18_1	813.525	816.8	810.25	0.991981	-0.0116158	0.957537	1
BRSK2	chr11	1411129	1483919	+	5604	Q8IWQ3	SL005451	9790-28_3	2212.32	2100.5	2324.15	1.10647	0.14597	0.050921	1
C11orf68	chr11	65684283	65686531	-	1558	Q9H3H3	SL018439	8307-47_3	30799.3	28176	33422.6	1.18621	0.246355	0.560606	1
C11orf83	chr11	62439126	62441162	+	1950	Q6UW78	SL012588	8228-10_3	943.825	962.45	925.2	0.961297	-0.0569463	0.301675	1
C11orf94	chr11	45928086	45928833	-	368	C9JXX5	SL018492	8383-20_3	752.65	721.65	783.65	1.08591	0.11891	0.0358682	1
C1QTNF5	chr11	119209644	119217383	-	3925	Q9BXJ0	SL005573	7810-20_3	7670.18	7705.35	7635	0.99087	-0.0132323	0.847731	1
CADM1	chr11	115044345	115375241	-	4307	Q9BY67	SL004805	3326-58_2	3098.22	3277.5	2918.95	0.890603	-0.167146	0.0978193	1
CALCA	chr11	14988215	14993832	-	1412	P01258	SL003101	10494-48_3	650.95	659.35	642.55	0.97452	-0.0372358	0.0418935	1
CARS	chr11	3022152	3078681	-	2827	P49589	SL020309	14098-28_3	19290	17890.7	20689.4	1.15644	0.209686	0.205482	1
CAT	chr11	34460472	34493607	+	2300	P04040	SL000342	3488-64_2	134026	130811	137241	1.04915	0.0692255	0.593321	1
CBL	chr11	119076986	119178859	+	11231	P22681	SL013756	12016-60_3	55638.3	51370.6	59906	1.16615	0.221759	0.0835897	1
CCDC90B	chr11	82970135	82997450	-	4423	Q9GZT6	SL018258	7792-58_3	782.8	776.25	789.35	1.01688	0.0241438	0.666386	1
CCS	chr11	66360690	66373490	+	1032	O14618	SL006984	13068-139_3	891.9	903.15	880.65	0.975087	-0.0363969	0.0320426	1
CD3E	chr11	118175295	118186890	+	1513	P07766	SL007084	8069-85_3	2689.05	2604.6	2773.5	1.06485	0.0906459	0.15302	1
CD3G	chr11	118215059	118224497	+	1311	P09693	SL007099	7924-7_3	1608.67	1635.95	1581.4	0.966655	-0.0489263	0.040088	1
CD44	chr11	35160417	35253949	+	6678	P16070	SL000135	9283-8_3	762.225	784.4	740.05	0.94346	-0.0839668	0.00263878	1
CD5	chr11	60869930	60895323	+	3157	P06127	SL007080	14065-11_3	678.575	700.15	657	0.93837	-0.0917707	0.0210757	1
CD59	chr11	33724556	33758025	-	8080	P13987	SL004557	11514-196_3	1523.88	1537.85	1509.9	0.981825	-0.0264618	0.573632	1
CDHR5	chr11	616565	625067	-	3489	Q9HBB8	SL008817	9962-1_3	3809.47	3929.45	3689.5	0.938935	-0.0909021	0.020092	1
CDON	chr11	125826713	125933187	-	8116	Q4KMG0	SL014092	4541-49_2	26866.7	27401.8	26331.5	0.960939	-0.0574836	0.580176	1
CEND1	chr11	787110	790126	-	1646	Q8N111	SL018277	7843-152_3	371.3	382.1	360.5	0.94347	-0.083951	0.0327777	1
CEP57	chr11	95523625	95565857	+	3222	Q86XR8	SL018784	9905-8_3	885.9	855.65	916.15	1.07071	0.098563	0.00151059	1
CFL1	chr11	65622285	65625804	-	1257	P23528	SL004920	4203-50_2	6778.2	6608.75	6947.65	1.05128	0.0721477	0.692956	1
CHEK1	chr11	125495031	125546150	+	4897	O14757	SL006911	2853-68_2	3769.85	3948.4	3591.3	0.909558	-0.136762	0.000120808	0.48734
CHRDL2	chr11	74407474	74442227	-	1719	Q6WN34	SL012616	6086-15_3	10267.4	9280.15	11254.6	1.21276	0.278295	5.33496e-05	0.215212
CHST1	chr11	45669239	45687206	-	3940	O43916	SL007015	7803-4_3	2334.72	2371.55	2297.9	0.968944	-0.0455143	0.205482	1
CLMP	chr11	122943033	123066007	-	2630	Q9H6B4	SL008621	9585-80_3	1399.38	1380.55	1418.2	1.02727	0.0388179	0.43125	1
CLPB	chr11	72003470	72145724	-	3378	Q9H078	SL018776	11860-3_3	903.575	897.6	909.55	1.01331	0.0190803	0.706169	1
CNTF	chr11	58390146	58393205	+	1893	P26441	SL004331	3489-9_2	712.275	731.15	693.4	0.948369	-0.0764796	0.000987143	1
CNTN5	chr11	98891706	100229616	+	7705	O94779	SL010455	3299-29_2	1317.83	1353.8	1281.85	0.946853	-0.0787872	0.0383508	1
COX8A	chr11	63742079	63744015	+	507	P10176	SL014698	10497-242_3	2134.32	2140.35	2128.3	0.99437	-0.00814521	0.560606	1
CREB3L1	chr11	46299189	46342972	+	2710	Q96BA8	SL012768	11198-37_3	1918.03	1963.75	1872.3	0.953431	-0.0687997	0.00713821	1
CRTAM	chr11	122709255	122743347	+	2422	O95727	SL014208	7968-15_3	1350.83	1464.05	1237.6	0.845326	-0.24242	0.000723024	1
CSRP3	chr11	19203577	19232118	-	1464	P50461	SL016969	9171-11_3	3668.47	3314.45	4022.5	1.21363	0.279323	0.0409821	1
CST6	chr11	65779462	65780976	+	609	Q15828	SL004438	3303-23_2	12890.4	12492.8	13287.9	1.06364	0.0890163	0.179279	1
CTSC	chr11	88026760	88070941	-	7623	P53634	SL007280	3178-5_2	1533.28	1631.45	1435.1	0.879647	-0.185004	4.15094e-08	0.000167449
CTSD	chr11	1773982	1785222	-	2123	P07339	SL000344	5508-62_3	1364.05	1287.95	1440.15	1.11817	0.161142	0.00263878	1
CTSF	chr11	66330935	66336047	-	2014	Q9UBX1	SL008381	8393-121_3	693.25	668.7	717.8	1.07343	0.102223	0.00560836	1
DCUN1D5	chr11	102921413	102962944	-	12732	Q9BTE7	SL018682	8760-10_3	8978.75	9780.65	8176.85	0.836023	-0.258385	1.00224e-07	0.000404302
DDX25	chr11	125774261	125793006	+	1834	Q9UHL0	SL020293	13984-23_3	862.15	851.45	872.85	1.02513	0.0358119	0.425511	1
DDX6	chr11	118618473	118661972	-	6320	P26196	SL019938	12869-68_3	123948	122657	125238	1.02104	0.0300456	0.442857	1
DEAF1	chr11	644225	695740	-	2716	O75398	SL013514	6369-82_3	10501.8	10747	10256.6	0.954373	-0.0673744	0.147625	1
DEFB108B	chr11	71544246	71548608	+	222	Q8NET1	SL012710	5611-56_3	1172.05	1172.2	1171.9	0.999744	-0.000369275	0.60653	1
DIXDC1	chr11	111797868	111893374	+	7798	Q155Q3	SL020107	13441-30_3	1099.8	1077.1	1122.5	1.04215	0.0595632	0.472598	1
DKK3	chr11	11984543	12030917	-	2990	Q9UBP4	SL009412	3607-71_1	4890.12	4590.95	5189.3	1.13033	0.176747	0.0129217	1
DNAJC4	chr11	63997753	64001753	+	1285	Q9NNZ3	SL018376	8016-19_3	1862.05	1895.9	1828.2	0.964291	-0.052459	0.0531413	1
EHF	chr11	34642588	34684834	+	5639	Q9NZC4	SL015293	13387-55_3	724.45	691.85	757.05	1.09424	0.129929	0.00903958	1
EIF1AD	chr11	65764016	65769637	-	2925	Q8N9N8	SL013206	13545-97_3	5081.02	4468.1	5693.95	1.27436	0.349768	0.0887072	1
EIF4G2	chr11	10818593	10830582	-	4359	P78344	SL011211	4230-1_2	39461.9	39382.2	39541.5	1.00404	0.00582206	0.666386	1
ELF5	chr11	34500342	34535347	-	2575	Q9UKW6	SL020109	13457-33_3	477.525	486.5	468.55	0.963104	-0.0542368	0.107698	1
ESAM	chr11	124623019	124632223	-	1869	Q96AP7	SL005160	7841-84_3	26481.9	28185.6	24778.2	0.87911	-0.185884	0.00392328	1
F2	chr11	46740743	46761056	+	2010	P00734	SL000558	5316-54_3	183791	198766	168817	0.849328	-0.235607	3.96029e-08	0.000159758
FANCF	chr11	22644079	22647387	-	3309	Q9NPI8	SL019434	11336-9_3	816.3	808.85	823.75	1.01842	0.0263344	0.593321	1
FBXO3	chr11	33762490	33796071	-	2793	Q9UK99	SL020051	14628-72_3	1184.47	1169.65	1199.3	1.02535	0.0361157	0.534847	1
FEN1	chr11	61560109	61564714	+	2294	P39748	SL002091	12577-100_3	1596.65	1601	1592.3	0.994566	-0.00786113	0.686328	1
FERMT3	chr11	63974152	63991363	+	2552	Q86UX7	SL010979	12599-10_3	21222.1	18937.9	23506.3	1.24123	0.311771	0.360168	1
FGF19	chr11	69513006	69519106	-	2137	O95750	SL004337	2762-30_2	9856.75	11991	7722.45	0.644018	-0.634827	0.000195498	0.788641
FGF4	chr11	69587797	69590171	-	1220	P08620	SL003171	4123-60_2	1007.83	1007.75	1007.9	1.00015	0.000214724	0.164284	1
FJX1	chr11	35639735	35642421	+	2687	Q86VR8	SL006317	7921-65_3	5677.68	5546.7	5808.65	1.04723	0.0665732	0.118389	1
FKBP2	chr11	64008413	64011607	+	935	P26885	SL008070	9339-204_3	34321.9	33461.2	35182.5	1.05144	0.0723667	0.132351	1
FLRT1	chr11	63871362	63886645	+	3247	Q9NZU1	SL014071	13739-3_3	2265.22	2184.8	2345.65	1.07362	0.102487	0.0342925	1
FOLH1	chr11	49168187	49230222	-	2732	Q04609	SL000158	3218-8_2	7988.4	8530.95	7445.85	0.872804	-0.19627	2.85464e-05	0.115156
FOXRED1	chr11	126138935	126148027	+	2195	Q96CU9	SL018386	8017-23_3	3055.1	3097.6	3012.6	0.972559	-0.0401417	0.0335276	1
FSHB	chr11	30252563	30256824	+	1936	P01225	SL018408	8036-75_3	373.2	383.75	362.65	0.945016	-0.0815889	0.0320426	1
GAL	chr11	68451983	68458643	+	778	P22466	SL020073	13389-8_3	8925.83	8739.35	9112.3	1.04267	0.0602893	0.0447343	1
GPHA2	chr11	64701943	64703360	-	747	Q96T91	SL012797	6395-58_3	1604.2	1658.6	1549.8	0.934403	-0.0978839	0.0116823	1
GRIA4	chr11	105480800	105852819	+	7629	P48058	SL018367	10760-107_3	3305.28	3317.9	3292.65	0.99239	-0.0110212	0.370593	1
GSTP1	chr11	67351066	67354124	+	958	P09211	SL003643	13576-15_3	11494.2	10938.9	12049.5	1.10154	0.139518	0.0231725	1
HBG1	chr11	5269502	5271087	-	584	P69891	SL008874	10665-30_3	2095.9	2188.9	2002.9	0.915026	-0.128116	0.00414784	1
HEPHL1	chr11	93754378	93847374	+	5951	Q6MZM0	SL017441	6354-13_3	676.275	692.2	660.35	0.953987	-0.0679581	0.0157618	1
HIPK3	chr11	33278218	33378568	+	8113	Q9H422	SL010523	3443-61_2	1577.53	1579.6	1575.45	0.997373	-0.0037953	0.185571	1
HMBS	chr11	118955587	118964259	+	1692	P08397	SL010978	11530-37_3	5026.35	4452.45	5600.25	1.25779	0.330892	0.0447343	1
HPX	chr11	6452268	6462254	-	1623	P02790	SL000440	2768-56_2	5565	6459.55	4670.45	0.72303	-0.467872	0.000819538	1
HRASLS2	chr11	63320242	63330855	-	742	Q9NWW9	SL018247	7822-11_3	1011.88	1020.4	1003.35	0.983291	-0.0243099	0.915717	1
HSPA8	chr11	122928200	122933043	-	2460	P11142	SL004899	5903-91_2	2838.72	2625.6	3051.85	1.16234	0.217037	2.99714e-09	1.20905e-05
HTATIP2	chr11	20385231	20405329	+	2233	Q9BUP3	SL007633	7753-21_3	4223.73	4407.85	4039.6	0.916456	-0.125863	0.0711441	1
IL10RA	chr11	117857106	117872199	+	3787	Q13651	SL005173	10344-334_3	3019.8	3177.75	2861.85	0.90059	-0.151058	0.00295909	1
IL18BP	chr11	71709958	71713965	+	2904	O95998	SL002508	3073-51_2	6588	6452.65	6723.35	1.04195	0.0592885	0.192033	1
INS	chr11	2181009	2182439	-	644	P01308	SL000021	4883-56_2	302.125	311.4	292.85	0.94043	-0.088607	0.534847	1
JAM3	chr11	133938820	134021652	+	3668	Q9BX67	SL005194	2998-53_2	8329.85	7790.8	8868.9	1.13838	0.186984	0.0477409	1
KCNE3	chr11	74165886	74178600	-	3070	Q9Y6H6	SL008371	8067-21_3	782.15	814.25	750.05	0.921154	-0.118485	0.00858118	1
KCNJ11	chr11	17406796	17410878	-	3569	Q14654	SL018366	8023-23_3	170.85	168.95	172.75	1.02249	0.0320894	0.425511	1
KDELC2	chr11	108342833	108369159	-	4311	Q7Z4H8	SL018458	8296-117_3	5186	5161.5	5210.5	1.00949	0.0136314	0.334946	1
KIAA1549L	chr11	33563877	33695646	+	11620	Q6ZVL6	SL019333	11145-72_3	950.975	939.85	962.1	1.02367	0.0337563	0.381207	1
KIRREL3	chr11	126293396	126870766	-	4254	Q8IZU9	SL014111	4557-61_2	864.125	874.7	853.55	0.97582	-0.0353126	0.0285804	1
LAYN	chr11	111411233	111432470	+	2772	Q6UX15	SL004646	2635-61_2	2821.65	2957.45	2685.85	0.908164	-0.138975	0.000380687	1
LDHA	chr11	18415936	18429765	+	2553	P00338	SL019149	9761-89_3	7604.85	8144.9	7064.8	0.867389	-0.205248	0.365357	1
LDHC	chr11	18433853	18472793	+	1284	P07864	SL009423	9828-86_3	1023.85	988.4	1059.3	1.07173	0.0999443	0.0887072	1
LIN7C	chr11	27515965	27528326	-	4852	Q9NUP9	SL019466	12986-12_3	1523.58	1594.7	1452.45	0.910798	-0.134797	0.0682911	1
LRRC4C	chr11	40135751	41481186	-	3731	Q9HCJ2	SL014109	9369-174_3	1250.03	1326.8	1173.25	0.88427	-0.17744	0.00713821	1
LYVE1	chr11	10579413	10590365	-	2500	Q9Y5Y7	SL008904	3206-4_2	634.9	629.5	640.3	1.01716	0.0245416	0.310937	1
MACROD1	chr11	63766030	63933585	-	1257	Q9BQ69	SL020203	13653-335_3	2549.1	2628	2470.2	0.939954	-0.0893374	0.00331497	1
MDK	chr11	46402334	46405387	+	1683	P21741	SL002621	2911-27_2	9886.8	9545.25	10228.4	1.07156	0.0997185	0.0139278	1
MFRP	chr11	119209644	119217383	-	3925	Q9BY79	SL010466	3685-53_1	4173.62	4132.5	4214.75	1.0199	0.0284322	0.442857	1
MMP1	chr11	102660641	102668966	-	2055	P03956	SL000521	4924-32_1	3563.53	1692.15	5434.9	3.21183	1.6834	1.70603e-16	6.88211e-13
MMP10	chr11	102641233	102651359	-	1759	P09238	SL000645	3743-1_2	1109.5	1086.7	1132.3	1.04196	0.0593025	0.111875	1
MMP12	chr11	102733464	102745764	-	1876	P39900	SL000522	4496-60_2	3341.9	2697.6	3986.2	1.47768	0.563338	7.37459e-05	0.297491
MMP13	chr11	102813721	102826463	-	2719	P45452	SL000523	4925-54_2	3297.97	3222.5	3373.45	1.04684	0.0660444	0.789384	1
MMP3	chr11	102706528	102714342	-	1828	P08254	SL000524	2788-55_1	1356.85	1416.2	1297.5	0.916184	-0.12629	0.0196157	1
MMP7	chr11	102391239	102401478	-	1119	P09237	SL000525	8475-15_3	800.125	787.6	812.65	1.03181	0.045171	0.0226317	1
MMP8	chr11	102582526	102595685	-	3056	P22894	SL000526	2954-56_2	2107.28	2152.6	2061.95	0.957888	-0.0620709	0.0682911	1
MRE11A	chr11	94150469	94227040	-	5245	P49959	SL013791	11319-106_3	1623.5	1631.65	1615.35	0.99001	-0.0144848	0.052021	1
MRVI1	chr11	10594638	10715535	-	6667	Q9Y6F6	SL011114	8255-34_3	18162	13270	23054	1.73731	0.796854	0.00531201	1
MYRF	chr11	61520121	61555989	+	5983	Q9Y2G1	SL018609	8843-34_3	1862.05	1912.15	1811.95	0.947598	-0.0776526	0.0169635	1
NAALAD2	chr11	89867818	89925779	+	3196	Q9Y3Q0	SL018325	7986-98_3	3908.32	4372.65	3444	0.787623	-0.344423	0.000406363	1
NCAM1	chr11	112831969	113149158	+	8526	P13591	SL003764	4498-62_2	15283.2	16096.9	14469.5	0.8989	-0.153768	0.0119817	1
NCR3LG1	chr11	17373309	17398868	+	6382	Q68D85	SL018292	7854-38_3	1230.12	1287.5	1172.75	0.910874	-0.134677	0.00295909	1
NELL1	chr11	20691097	21597229	+	3351	Q92832	SL012542	6544-33_3	847.575	912.05	783.1	0.858615	-0.219916	4.20352e-07	0.0016957
NLRP10	chr11	7981156	7985059	-	2020	Q86W26	SL019926	12821-6_3	3973.57	3850.6	4096.55	1.06387	0.0893262	0.125211	1
NRXN2	chr11	64373646	64490660	-	7400	P58401	SL018703	8876-51_3	1805.1	1828.6	1781.6	0.974297	-0.0375661	0.270789	1
NUDT8	chr11	67395409	67397408	-	816	Q8WV74	SL018274	7872-5_3	3826.85	4034.15	3619.55	0.897227	-0.156454	1.55881e-05	0.0628824
NXF1	chr11	62559598	62572964	-	4147	Q9UBU9	SL019728	12453-161_3	1190.5	1155	1226	1.06147	0.0860661	0.402995	1
OAF	chr11	120081747	120100650	+	1862	Q86UD1	SL008961	6414-8_3	910.275	803.2	1017.35	1.26662	0.340985	3.41603e-14	1.37803e-10
OOSP2	chr11	59807748	59815516	+	1632	Q86WS3	SL012654	7106-37_3	595.525	581.3	609.75	1.04894	0.0689349	0.0554446	1
OPCML	chr11	132284875	133402403	-	6545	Q14982	SL005491	3634-5_4	8218.95	8429.7	8008.2	0.949998	-0.0740033	0.00295909	1
PACSIN3	chr11	47199073	47208010	-	2138	Q9UKS6	SL020191	14674-63_3	436.05	444.5	427.6	0.96198	-0.0559216	0.288147	1
PAFAH1B2	chr11	117015000	117048889	+	6412	P68402	SL004760	2642-4_1	7099.3	6821.1	7377.5	1.08157	0.113128	0.0320426	1
PARVA	chr11	12399026	12556903	+	8719	Q9NVD7	SL008312	13434-172_3	4337.38	3381	5293.75	1.56573	0.64684	3.2454e-10	1.30919e-06
PATE1	chr11	125616188	125619743	+	1508	Q8WXA2	SL006948	8386-11_3	1206.7	1187.35	1226.05	1.03259	0.0462725	0.288147	1
PATE4	chr11	125703211	125709967	+	1986	P0C8F1	SL018401	8065-245_3	562.25	553.65	570.85	1.03107	0.0441375	0.254202	1
PC	chr11	66615997	66725847	-	4241	P11498	SL003652	13990-1_3	891.825	874.5	909.15	1.03962	0.05606	0.0409821	1
PCSK7	chr11	117075787	117103241	-	3915	Q16549	SL014069	4459-68_2	2992.18	3401.75	2582.6	0.759197	-0.397453	4.3916e-07	0.00177157
PDE2A	chr11	72287184	72385497	-	4696	O00408	SL005730	5246-64_3	13630.7	13551.4	13710	1.01171	0.0167919	0.983199	1
PDGFD	chr11	103777914	104035027	-	3993	Q9GZP0	SL014328	9341-1_3	12227.6	13028.1	11427.1	0.877116	-0.189161	0.08194	1
PIK3C2A	chr11	17108124	17191354	-	8288	O00443	SL020311	14028-22_3	4067.88	4304.15	3831.6	0.890211	-0.167781	1.05937e-05	0.0427348
PLA2G16	chr11	63341944	63381941	-	1417	P53816	SL014840	7865-126_3	1141.72	1122.05	1161.4	1.03507	0.049728	0.472598	1
PLEKHA7	chr11	16809207	17035963	-	4808	Q6IQ23	SL019906	12731-12_3	617.475	520.9	714.05	1.3708	0.455019	0.000188968	0.762296
PPFIA1	chr11	70116806	70230607	+	5662	Q13136	SL020284	13975-56_3	4729.77	4084.85	5374.7	1.31576	0.395901	0.050921	1
PPP1R14B	chr11	64011951	64014413	-	987	Q96C90	SL013235	8898-19_3	368.55	376.55	360.55	0.957509	-0.0626421	0.534847	1
PRCP	chr11	82535409	82611557	-	2206	P42785	SL009198	5722-78_3	50565.7	54149.8	46981.6	0.867622	-0.204861	0.0122879	1
PRDX5	chr11	64085560	64089295	+	905	P30044	SL004932	5017-19_1	411.4	383.25	439.55	1.1469	0.197741	0.270789	1
PRG3	chr11	57144242	57148623	-	869	Q9Y2Y8	SL007780	9015-1_3	2193.38	2832.2	1554.55	0.548884	-0.865426	9.4174e-19	3.79898e-15
PRMT3	chr11	20409076	20530879	+	2733	O60678	SL019815	12696-166_3	887.1	860.8	913.4	1.06111	0.0855687	0.46657	1
PRRG4	chr11	32851481	32879669	+	5538	Q9BZD6	SL018689	9579-59_3	545	535.1	554.9	1.037	0.0524193	0.580176	1
PSMA1	chr11	14526422	14665180	-	2057	P25786	SL010973	7880-9_3	5063.45	5287.95	4838.95	0.91509	-0.128015	0.00138039	1
PTH	chr11	13513601	13517567	-	814	P01270	SL003970	5954-62_3	3343.9	3381.05	3306.75	0.978025	-0.0320574	0.580176	1
PTPRJ	chr11	48002110	48192394	+	9053	Q12913	SL008899	8250-2_3	1447.15	1569.5	1324.8	0.84409	-0.24453	3.60814e-10	1.45552e-06
PTS	chr11	112097088	112104695	+	934	Q03393	SL019226	12014-19_3	662.65	645.45	679.85	1.0533	0.0749111	0.0108243	1
RARRES3	chr11	63304273	63313930	+	765	Q9UL19	SL015329	10961-15_3	1972.03	1923.05	2021	1.05093	0.071673	0.176197	1
RCN1	chr11	32112477	32127272	+	2516	Q15293	SL009353	9322-15_3	3632.9	3568.05	3697.75	1.03635	0.0515119	0.626433	1
RELT	chr11	73087405	73108519	+	3643	Q969Z4	SL005213	14112-40_3	1938.8	1894.7	1982.9	1.04655	0.0656425	0.111875	1
REXO2	chr11	114310108	114321000	+	1160	Q9Y3B8	SL020207	13590-1_3	8535.33	7970.75	9099.9	1.14166	0.191135	0.000700618	1
RHOD	chr11	66824289	66839488	+	1133	O00212	SL019715	12442-4_3	589.95	608.15	571.75	0.940146	-0.0890427	0.288147	1
RHOG	chr11	3848208	3862213	-	1319	P84095	SL019775	12540-25_3	5374.27	5262.85	5485.7	1.04234	0.0598315	0.315642	1
RIC3	chr11	8127597	8190590	-	5861	Q7Z5B4	SL018079	11228-37_3	2555.85	2562.1	2549.6	0.995121	-0.00705586	0.315642	1
ROBO3	chr11	124735305	124751370	+	4554	Q96MS0	SL014148	5117-14_3	1073.53	1038.2	1108.85	1.06805	0.0949798	0.0313221	1
RPLP2	chr11	809936	812876	+	493	P05387	SL008009	10949-59_3	1162.75	1151.8	1173.7	1.01901	0.0271735	0.370593	1
RPS3	chr11	75110535	75133345	+	2746	P23396	SL008059	5026-66_1	2111.15	1784.95	2437.35	1.3655	0.44943	1.97829e-07	0.000798041
RRM1	chr11	4115924	4160106	+	3191	P23921	SL009588	11360-39_3	41523.7	33631.8	49415.6	1.46931	0.555141	0.00175326	1
SAA1	chr11	18287808	18291523	+	677	P0DJI8	SL000572	4336-2_1	2073.6	1967.35	2179.85	1.10801	0.147975	0.392009	1
SCGB1C1	chr11	193080	194573	+	431	Q8TD33	SL012733	5960-49_3	20165	17897.3	22432.8	1.25342	0.325865	0.0047619	1
SCGB1D2	chr11	62009724	62012280	+	438	O95969	SL008357	6508-68_3	10845.1	10950.5	10739.6	0.980736	-0.0280631	0.454632	1
SCGB2A1	chr11	61976140	61981411	+	521	O75556	SL001973	5001-6_2	16125.5	16012	16239	1.01418	0.0203182	0.509544	1
SCN2B	chr11	118033519	118047337	-	4922	O60939	SL018464	8353-15_3	942.375	1003.1	881.65	0.878925	-0.186187	0.0418935	1
SCN4B	chr11	118004092	118023630	-	4819	Q8IWT1	SL018299	7911-29_3	1611.47	1677.65	1545.3	0.92111	-0.118555	0.000239392	0.965706
SCT	chr11	626313	627173	-	514	P09683	SL000570	3728-52_2	511.45	504.55	518.35	1.02735	0.0389293	0.0457177	1
SDHAF2	chr11	61197597	61214239	+	1219	Q9NX18	SL017454	6420-4_3	15626.8	15467.8	15785.9	1.02056	0.0293639	0.205482	1
SERPING1	chr11	57365027	57382326	+	1983	P05155	SL000308	4479-14_2	15572.1	15590	15554.3	0.99771	-0.00330746	0.992513	1
SERPINH1	chr11	75273101	75283849	+	2320	P50454	SL003668	10800-15_3	13849.2	12304.2	15394.1	1.25112	0.323221	0.246194	1
SF1	chr11	64532076	64546316	-	4227	Q15637	SL013086	12777-11_3	21460.5	20272	22648.8	1.11725	0.159946	0.0139278	1
SIAE	chr11	124505685	124546199	-	3278	Q9HAT2	SL008488	9263-57_3	11465.7	9532.15	13399.2	1.40568	0.491273	0.000125085	0.504592
SIGIRR	chr11	405716	417397	-	1847	Q6IA17	SL003752	8326-63_3	1989.2	2067.95	1910.45	0.923838	-0.114289	0.00545834	1
SPON1	chr11	13984184	14289679	+	5137	Q9HCB6	SL005115	4297-62_3	2617.95	2696.55	2539.35	0.941703	-0.0866555	0.155776	1
SSRP1	chr11	57093459	57103351	-	2819	Q08945	SL009868	5032-64_1	563.825	561.75	565.9	1.00739	0.0106189	0.460581	1
STIM1	chr11	3876933	4114440	+	4393	Q13586	SL011218	8916-32_3	32945.4	26272.8	39618.2	1.50796	0.592594	0.0313221	1
STIP1	chr11	63952744	63972020	+	2904	P31948	SL010250	5489-18_3	20717.3	19538.4	21896.2	1.12068	0.164371	0.0030446	1
STX3	chr11	59522532	59573355	+	6475	Q13277	SL018100	7186-111_3	1161.62	1172.25	1151	0.981872	-0.0263924	0.869015	1
SWAP70	chr11	9685628	9774507	+	4847	Q9UH65	SL010879	13552-7_3	2757.15	2635.8	2878.5	1.09208	0.127076	0.00392328	1
SYT7	chr11	61281188	61348344	-	6400	O43581	SL014617	7121-2_3	1065.17	1085.4	1044.95	0.962733	-0.0547929	0.381207	1
SYT8	chr11	1855540	1858751	+	1574	Q8NBV8	SL018340	7932-23_3	533.475	545.25	521.7	0.956809	-0.0636974	0.320395	1
SYT9	chr11	7273181	7490276	+	3958	Q86SS6	SL018404	8066-38_3	778.575	793.2	763.95	0.963124	-0.0542065	0.226998	1
TAGLN	chr11	117070040	117075508	+	1557	Q01995	SL008169	9756-6_3	4820.52	3829.7	5811.35	1.51744	0.601642	5.44961e-11	2.19837e-07
TALDO1	chr11	747432	765024	+	1243	P37837	SL006113	11347-9_3	4056.7	3895.6	4217.8	1.08271	0.114645	0.0191495	1
TCN1	chr11	59620281	59634041	-	1567	P20061	SL003164	11232-46_3	3553.2	3723.25	3383.15	0.908655	-0.138195	0.0628764	1
TENM4	chr11	78364328	79151695	-	13548	Q6N022	SL009091	11365-17_3	992.075	960.25	1023.9	1.06628	0.0925929	0.0027947	1
THYN1	chr11	134118173	134123260	-	1321	Q9P016	SL019702	12424-107_3	1053.03	1052.25	1053.8	1.00147	0.00212358	0.853177	1
TIRAP	chr11	126152982	126164828	+	2485	P58753	SL004506	9839-148_3	7928.75	6484.8	9372.7	1.44533	0.531403	0.00952009	1
TMEM132A	chr11	60691913	60704631	+	3520	Q24JP5	SL008988	7871-16_3	8466.98	8303.55	8630.4	1.03936	0.0556992	0.789384	1
TMEM41B	chr11	9302201	9336315	-	4140	Q5BJD5	SL018845	10661-4_3	457.825	476.15	439.5	0.923028	-0.115553	0.00414784	1
TMPRSS5	chr11	113558268	113577095	-	2341	Q9H3S3	SL010382	8002-27_3	870.325	879.55	861.1	0.979023	-0.0305848	0.0978193	1
TMX2	chr11	57479995	57508445	+	1792	Q9Y320	SL018343	10675-223_3	499.825	516.65	483	0.934869	-0.0971641	0.0978193	1
TNNI2	chr11	1860233	1862910	+	807	P48788	SL004594	5440-26_3	880.35	860.75	899.95	1.04554	0.0642506	0.437032	1
TOLLIP	chr11	1295598	1330892	-	3660	Q9H0E2	SL004521	13963-7_3	52394.3	52004.1	52784.6	1.01501	0.0214917	0.758096	1
TP53I11	chr11	44953899	44972857	-	4480	O14683	SL019515	13022-20_3	42961.9	45179.5	40744.3	0.901832	-0.14907	0.0835897	1
TRIM3	chr11	6469843	6495689	-	3404	O75382	SL019797	12573-80_3	2147.25	1771.8	2522.7	1.42381	0.509753	0.0603097	1
TSG101	chr11	18501858	18548503	-	1548	Q99816	SL007627	13044-5_3	17081.8	17524	16639.7	0.949538	-0.0747027	0.646403	1
TTC17	chr11	43380435	43516483	+	4525	Q96AE7	SL018688	8800-14_3	454.35	462.7	446	0.963907	-0.0530334	0.0113897	1
UNC93B1	chr11	67758571	67771595	-	2321	Q9H1C4	SL020148	13487-24_3	645.025	633.35	656.7	1.03687	0.0522315	0.813498	1
VSIG2	chr11	124617370	124622109	-	1121	Q96IQ7	SL018397	8018-43_3	6980	7179.8	6780.2	0.944344	-0.0826158	0.176197	1
ZFP91	chr11	58346587	58389023	+	5725	Q96JP5	SL020192	13651-54_3	788.125	768.05	808.2	1.05228	0.0735121	0.490909	1
A2M	chr12	9220304	9268558	-	4653	P01023	SL000252	3708-62_1	14502.4	16953.2	12051.6	0.710873	-0.492337	9.57339e-08	0.00038619
ACACB	chr12	109577202	109706030	+	9249	O00763	SL019311	12900-29_3	2116.9	2249.85	1983.95	0.881814	-0.181453	0.0018601	1
ACVR1B	chr12	52345451	52390863	+	4807	P36896	SL004128	2806-49_2	590.575	602.65	578.5	0.959927	-0.0590034	0.00903958	1
ACVRL1	chr12	52301202	52317145	+	4404	P37023	SL004851	2969-11_1	2789.55	2826.4	2752.7	0.973924	-0.0381183	0.26657	1
AGAP2	chr12	58118076	58135944	-	6088	Q99490	SL019710	14291-53_3	2221.1	2158.15	2284.05	1.05834	0.0817991	0.789384	1
AMIGO2	chr12	47469490	47473734	-	3951	Q86SJ2	SL015046	14134-49_3	2864.32	3178.15	2550.5	0.802511	-0.317407	6.61991e-08	0.000267047
ANAPC7	chr12	110810705	110841535	-	3644	Q9UJX3	SL019558	11690-47_3	1111.6	1087.15	1136.05	1.04498	0.0634753	0.212473	1
APAF1	chr12	99039078	99129211	+	7191	O14727	SL003661	13583-19_3	6147.43	6140.75	6154.1	1.00217	0.00313302	0.911505	1
APOF	chr12	56754355	56756583	-	1689	Q13790	SL006348	12370-30_3	27553.7	29726.8	25380.5	0.853792	-0.228044	0.0306158	1
ARF3	chr12	49329992	49351252	-	3537	P61204	SL006497	12578-13_3	4663.98	4547.1	4780.85	1.05141	0.0723204	0.182404	1
ARHGDIB	chr12	15094950	15114562	-	1216	P52566	SL004615	9846-32_3	113480	112455	114504	1.01822	0.0260426	0.619789	1
ARHGEF25	chr12	58003963	58011028	+	2946	Q86VW2	SL020123	13519-112_3	1340.7	1314.85	1366.55	1.03932	0.05564	0.0756133	1
ARL1	chr12	101786903	101801572	-	3210	P40616	SL019701	12392-30_3	4905.65	4852.55	4958.75	1.02189	0.0312334	0.801556	1
ARPC3	chr12	110872695	110888216	-	953	O15145	SL004616	13573-5_3	7430.93	7780	7081.85	0.910263	-0.135644	0.105659	1
ART4	chr12	14982245	14996413	-	1371	Q93070	SL004770	6576-1_3	952.875	960	945.75	0.985156	-0.0215755	0.381207	1
ATP5B	chr12	57031959	57039852	-	1843	P06576	SL005675	4965-27_1	990.5	1025.65	955.35	0.931458	-0.102437	0.078723	1
C12orf10	chr12	53693470	53700965	+	1215	Q9HB07	SL012842	8303-102_3	4799.95	4400.05	5199.85	1.18177	0.24095	0.105659	1
C12orf49	chr12	117153596	117175843	-	2775	Q9H741	SL017455	9387-13_3	965.425	996.7	934.15	0.937243	-0.0935051	0.0173819	1
C12orf5	chr12	4430359	4469190	+	8225	Q9NQ88	SL013278	12476-50_3	2056.05	1974.8	2137.3	1.08229	0.114083	2.96308e-05	0.119531
C1QL4	chr12	49726200	49730971	-	2065	Q86Z23	SL012659	7132-55_3	1699.03	1708.45	1689.6	0.988967	-0.0160063	0.948622	1
C1R	chr12	7187515	7245043	-	2266	P00736	SL000310	3285-23_2	564.975	642.1	487.85	0.759773	-0.39636	1.05937e-05	0.0427348
C1RL	chr12	7247146	7261869	-	3398	Q9NZP8	SL010648	9348-1_3	426.725	420.1	433.35	1.03154	0.0447999	0.125211	1
C1S	chr12	7167980	7178335	+	2810	P09871	SL000311	3590-8_3	12209.1	12764.3	11654	0.913011	-0.131295	1.13239e-06	0.00456806
CAND1	chr12	67663061	67708388	+	5908	Q86VP6	SL008246	13937-75_3	9756.17	8987.3	10525	1.1711	0.227867	0.000195498	0.788641
CBX5	chr12	54624731	54673915	-	11867	P45973	SL009768	4540-11_2	959	1016.65	901.35	0.886588	-0.173664	1.72444e-06	0.00695639
CD163	chr12	7623412	7656414	-	4190	Q86VB7	SL005764	5028-59_1	3755.93	3505.75	4006.1	1.14272	0.192475	0.00104979	1
CD27	chr12	6554051	6560884	+	1320	P26842	SL004134	5412-53_3	8476.9	8387.9	8565.9	1.02122	0.0302952	0.0122879	1
CD4	chr12	6898638	6929976	+	3454	P01730	SL002524	3143-3_1	1507.15	1533.85	1480.45	0.965186	-0.0511216	0.00215421	1
CD63	chr12	56119227	56123457	-	2060	P08962	SL008837	9190-7_3	1423.12	1441.7	1404.55	0.974232	-0.037663	0.306282	1
CDK2AP1	chr12	123745517	123756863	-	2156	O14519	SL019015	9450-18_3	587.25	589.35	585.15	0.992874	-0.0103182	0.732357	1
CDKN1B	chr12	12870204	12875316	+	2522	P46527	SL000076	3719-2_2	2554.25	2657.1	2451.4	0.922585	-0.116247	0.764441	1
CERS5	chr12	50523089	50561316	-	3962	Q8N5B7	SL020154	13494-6_3	992.85	968.25	1017.45	1.05081	0.0715064	0.0335276	1
CHST11	chr12	104850692	105155792	+	5768	Q9NPF2	SL018230	7779-86_3	2346.85	2442.75	2250.95	0.921482	-0.117972	0.00793308	1
CLEC12A	chr12	10103915	10138194	+	1596	Q5QGZ9	SL018579	11187-11_3	4457.12	4569.7	4344.55	0.95073	-0.0728927	0.223298	1
CLEC1B	chr12	10145662	10151899	-	970	Q9P126	SL013488	4332-6_2	32242.6	35821.4	28663.8	0.800185	-0.321594	0.0022835	1
CLEC2A	chr12	10065826	10084980	-	916	Q6UVW9	SL018252	10953-14_3	783.75	802.85	764.65	0.95242	-0.0703309	0.164284	1
CLEC2B	chr12	10004968	10022458	-	2038	Q92478	SL015109	7786-83_3	2652.4	2629.25	2675.55	1.01761	0.0251842	0.619789	1
CLEC2D	chr12	9822304	9852151	+	5441	Q9UHP7	SL017962	7054-87_3	2429.47	2480	2378.95	0.959254	-0.0600152	0.666386	1
CLEC4D	chr12	8666136	8674960	+	1934	Q8WXI8	SL018250	7752-31_3	1920.8	1976.1	1865.5	0.944031	-0.0830936	0.0603097	1
CLEC4E	chr12	8685901	8693558	-	2158	Q9ULY5	SL017958	7077-9_4	1406.3	1374.8	1437.8	1.04582	0.0646413	0.0578332	1
CLEC6A	chr12	8608591	8630926	+	1613	Q6EIG7	SL010453	6911-103_3	504.775	513.1	496.45	0.96755	-0.0475916	0.414164	1
CLEC7A	chr12	10269376	10282868	-	2732	Q9BXN2	SL007640	3603-60_5	2137.07	2150	2124.15	0.987977	-0.017451	0.242261	1
CLECL1	chr12	9868456	9885895	-	1724	Q8IZS7	SL019764	14308-192_3	1643.1	1648.65	1637.55	0.993267	-0.0097462	0.795497	1
CLSTN3	chr12	7282967	7311530	+	4002	Q9BQT9	SL011368	6291-55_3	5256.32	4777.4	5735.25	1.2005	0.263631	9.42309e-06	0.0380127
CNTN1	chr12	41086244	41466213	+	7308	Q12860	SL004855	2974-61_2	535.1	539.45	530.75	0.983872	-0.0234568	0.646403	1
COX6A1	chr12	120875893	120878545	+	572	P12074	SL003523	10501-3_3	324.075	307.15	341	1.11021	0.150828	0.580176	1
CPM	chr12	69244956	69357020	-	6726	P14384	SL008646	7768-10_3	1659.78	1617.6	1701.95	1.05215	0.0733338	0.107698	1
CSRP2	chr12	77252496	77272799	-	901	Q16527	SL008213	12968-2_3	6983.4	5884.45	8082.35	1.37351	0.457867	1.87436e-06	0.00756118
DCN	chr12	91539035	91576806	-	2509	P07585	SL004081	2666-53_2	5137.8	5040	5235.6	1.03881	0.0549311	0.150303	1
DCTN2	chr12	57923833	57941114	-	2119	Q13561	SL009207	5879-51_3	2352.53	2326.8	2378.25	1.02211	0.0315532	0.0119817	1
DHH	chr12	49483206	49488602	-	1934	O43323	SL007003	4389-2_1	1754	1736.55	1771.45	1.0201	0.0287068	0.0603097	1
DIABLO	chr12	122692209	122712081	-	3463	Q9NR28	SL003733	3122-6_2	5198.57	4781.35	5615.8	1.17452	0.232074	7.17252e-11	2.8934e-07
DTX1	chr12	113495662	113535833	+	3288	Q86Y01	SL007518	11430-49_3	4456.35	4378.05	4534.65	1.03577	0.0507028	0.967827	1
DUSP16	chr12	12626216	12715448	-	6312	Q9BY84	SL020115	14631-22_3	1517.95	1541.4	1494.5	0.969573	-0.0445784	0.050921	1
DUSP6	chr12	89741602	89746636	-	3395	Q16828	SL007465	12341-8_3	9461.15	9409.75	9512.55	1.01092	0.0156757	0.497086	1
DYNLL1	chr12	120907660	120936298	+	984	P63167	SL003753	3881-49_2	1034.15	1008.95	1059.35	1.04995	0.0703246	0.0682911	1
EEA1	chr12	93166285	93323107	-	8003	Q15075	SL008204	14043-12_3	2036.7	2039.35	2034.05	0.997401	-0.00375425	0.783219	1
EID3	chr12	104697510	104698982	+	1473	Q8N140	SL018383	8079-39_3	1058.72	1073.75	1043.7	0.972014	-0.040951	0.593321	1
EIF2B1	chr12	124105570	124118323	-	1870	Q14232	SL019240	10080-9_3	3807.88	3942.4	3673.35	0.931755	-0.101978	0.509544	1
EIF4B	chr12	53400062	53435993	+	4028	P23588	SL011011	14675-20_3	12990.3	11507.5	14473.1	1.25771	0.330805	0.0135848	1
ELK3	chr12	96588207	96661606	+	2151	P41970	SL013780	5707-55_3	9232.83	8277.85	10187.8	1.23073	0.299515	0.0578332	1
ENDOU	chr12	48103518	48119355	-	2459	P21128	SL012424	5656-53_3	1026.72	1025.65	1027.8	1.0021	0.00302106	0.858541	1
ENO2	chr12	7023614	7032859	+	2423	P09104	SL001731	10339-48_3	27596.3	30075.6	25117	0.83513	-0.259926	0.00155647	1
EPYC	chr12	91357456	91398803	-	1539	Q99645	SL009893	9278-9_3	6582.95	7022.6	6143.3	0.87479	-0.192991	0.00215421	1
ERBB3	chr12	56473809	56497291	+	6193	P21860	SL002519	2617-56_35	246	265.85	226.15	0.850668	-0.233332	3.20291e-06	0.0129205
ERP27	chr12	15066976	15091463	-	1536	Q96DN0	SL017394	9333-59_3	802.475	800.7	804.25	1.00443	0.00638222	0.419815	1
ERP29	chr12	112451152	112461024	+	1472	P30040	SL003522	4983-6_1	9328.95	8542.05	10115.9	1.18424	0.243963	4.99874e-06	0.0201649
ETNK1	chr12	22778076	22843608	+	7306	Q9HBU6	SL018489	8328-9_3	1067.85	1073.8	1061.9	0.988918	-0.0160774	0.73884	1
FAM19A2	chr12	62102029	62586620	-	4136	Q8N3H0	SL017425	6430-36_3	738.275	748	728.55	0.973997	-0.0380103	0.758096	1
FGF23	chr12	4477393	4488894	-	3018	Q9GZV9	SL007651	3807-1_2	1379.78	1403.75	1355.8	0.965841	-0.0501416	0.69957	1
FGF6	chr12	4543308	4554780	-	744	P10767	SL004340	4130-71_1	2042.6	2068.6	2016.6	0.974862	-0.0367298	0.310937	1
FOXJ2	chr12	8185359	8208118	+	5482	Q9P0K8	SL019533	14204-55_3	4301.73	4113.25	4490.2	1.09164	0.126501	0.167201	1
FRS2	chr12	69864129	69973571	+	7201	Q8WU20	SL019541	13025-4_3	885.95	923.5	848.4	0.918679	-0.122367	0.000164852	0.665012
GABARAPL1	chr12	10365489	10375724	+	1867	Q9H0R8	SL019788	12661-44_3	5824.43	5229.05	6419.8	1.22772	0.295979	0.000188968	0.762296
GAPDH	chr12	6643571	6647541	+	1892	P04406	SL003785	3848-14_2	189211	188179	190243	1.01097	0.0157339	0.0116823	1
GDF11	chr12	56137064	56146665	+	4260	O95390	SL004345	12060-28_3	2112.45	2172.45	2052.45	0.944763	-0.0819759	0.0869729	1
GLIPR1	chr12	75874513	75895716	+	3907	P48060	SL017117	9265-10_3	524.2	528.05	520.35	0.985418	-0.0211922	0.192033	1
GLTP	chr12	110288748	110318293	-	2356	Q9NZD2	SL008826	12513-8_3	2026.03	2073.25	1978.8	0.954444	-0.0672683	0.0997324	1
GNS	chr12	65107222	65153226	-	5128	P15586	SL008504	8314-71_3	3859.18	3777	3941.35	1.04351	0.0614491	0.0997324	1
GPD1	chr12	50497602	50505103	+	3083	P21695	SL007151	11081-1_3	1679	1894.5	1463.5	0.772499	-0.372394	8.50208e-05	0.342974
GXYLT1	chr12	42475648	42538673	-	7488	Q4G148	SL018440	8229-1_3	1013.4	1017.6	1009.2	0.991745	-0.0119585	0.999396	1
HCAR2	chr12	123185840	123187904	-	2065	Q8TDS4	SL020147	13495-48_3	2026.08	2034.35	2017.8	0.991865	-0.0117847	0.46657	1
HNF1A	chr12	121416549	121440314	+	3238	P20823	SL019342	11193-27_3	696.45	653.85	739.05	1.13031	0.176712	0.00331497	1
HRK	chr12	117298225	117319232	-	1839	O00198	SL006958	8008-28_3	1959.35	1970.1	1948.6	0.989087	-0.0158309	0.789384	1
HSP90B1	chr12	104324112	104341708	+	2862	P14625	SL004912	6393-63_3	5762.48	5281.65	6243.3	1.18207	0.24132	0.0292452	1
IFNG	chr12	68548550	68553521	-	1210	P01579	SL001802	2989-17_2	3626.72	3524.8	3728.65	1.05783	0.081112	0.0740979	1
IGF1	chr12	102789645	102874378	-	7814	P05019	SL000047	2952-75_2	3322.65	3496.95	3148.35	0.900313	-0.151501	0.000477866	1
IGFBP6	chr12	53491436	53496128	+	966	P24592	SL005172	14088-38_3	12543.7	10095.4	14992	1.48503	0.570495	5.72844e-15	2.31085e-11
IL22	chr12	68642025	68647281	-	1147	Q9GZX6	SL004347	2778-10_2	4308.48	4140.95	4476	1.08091	0.112248	0.0335276	1
IL31	chr12	122656577	122658746	-	904	Q6EBC2	SL004678	10455-196_3	1668.3	1614.7	1721.9	1.06639	0.0927352	0.448724	1
INHBC	chr12	57828468	57845845	+	3301	P55103	SL007288	6408-2_3	16479.2	18679.5	14278.8	0.76441	-0.387581	3.76895e-06	0.015204
ISCU	chr12	108956294	108963160	+	1173	Q9H1K1	SL018102	7201-5_3	1846.7	1834.85	1858.55	1.01292	0.0185154	0.534847	1
ITGA5	chr12	54789045	54813050	-	4250	P08648	SL017984	6932-42_3	2882.12	3001.55	2762.7	0.920424	-0.119629	0.00146597	1
ITGB7	chr12	53585102	53601091	-	2867	P26010	SL004571	11205-10_3	6722.65	6617.2	6828.1	1.03187	0.0452633	0.242261	1
KIAA1467	chr12	13197315	13236383	+	4711	A2RU67	SL018293	7892-132_3	1652.1	1628.75	1675.45	1.02867	0.0407835	0.00793308	1
KITLG	chr12	88886570	88974250	-	5443	P21583	SL002787	9377-25_3	6425.43	6541.15	6309.7	0.964616	-0.0519729	0.534847	1
KLRC1	chr12	10598638	10607215	-	1713	P26715	SL017071	5629-58_3	1355.25	1338.6	1371.9	1.02488	0.0354504	0.288147	1
KLRC3	chr12	10564914	10573194	-	1145	Q07444	SL018232	7795-14_3	2477.97	2709.3	2246.65	0.829236	-0.270145	0.000312521	1
KLRC4	chr12	10559983	10562356	-	928	O43908	SL017983	10552-88_3	3013	2920.2	3105.8	1.06356	0.0888977	0.764441	1
KLRF1	chr12	9980077	9997603	+	1241	Q9NZS2	SL014209	7756-37_3	844.525	841.05	848	1.00826	0.0118727	0.258277	1
KLRK1	chr12	10524952	10542653	-	1589	P26718	SL005204	3056-11_1	1829.58	1699.5	1959.65	1.15307	0.205486	5.33496e-05	0.215212
KMT2D	chr12	49412758	49449107	-	19419	O14686	SL007956	13623-4_3	1933.25	1935.3	1931.2	0.997881	-0.00305964	0.626433	1
KRAS	chr12	25357723	25403865	-	5889	P01116	SL002542	5193-51_3	1589.2	1583.4	1595	1.00733	0.0105307	0.646403	1
KRT1	chr12	53068520	53074191	-	2451	P04264	SL005851	9931-20_3	874.125	852.45	895.8	1.05085	0.0715615	0.0669015	1
KRT18	chr12	53342655	53346685	+	1535	P05783	SL000655	5354-11_3	1060.22	1026.95	1093.5	1.0648	0.0905873	0.065536	1
KRT5	chr12	52908359	52914243	-	2303	P13647	SL006465	11177-16_3	5039.45	4940.15	5138.75	1.0402	0.0568626	0.847731	1
KRT7	chr12	52626954	52642709	+	1702	P08729	SL001732	11383-41_3	1996.6	1923.7	2069.5	1.07579	0.105398	0.0418935	1
KRT72	chr12	52979373	52995322	-	2015	Q14CN4	SL009148	11566-48_3	491.525	487.6	495.45	1.0161	0.0230413	0.46657	1
LAG3	chr12	6881670	6887621	+	1992	P18627	SL005195	9950-229_3	7467.38	6939.75	7995	1.15206	0.204214	0.00221798	1
LDHB	chr12	21788275	21810789	-	1600	P07195	SL000493	3890-8_2	5763.9	5378.75	6149.05	1.14321	0.193093	0.0122879	1
LETMD1	chr12	51442082	51454207	+	2173	Q6P1Q0	SL005148	5751-14_3	604.475	611.6	597.35	0.9767	-0.0340119	0.764441	1
LRIG3	chr12	59265937	59314319	-	4200	Q6UXM1	SL010464	3322-52_2	7419.7	8028.1	6811.3	0.848432	-0.237128	1.95948e-05	0.0790454
LRMP	chr12	25205181	25261269	+	2869	Q12912	SL018605	10704-91_3	660.35	655.2	665.5	1.01572	0.0225033	0.830933	1
LRP1	chr12	57522282	57607125	+	14888	Q07954	SL004733	9182-3_3	2307.8	2459.7	2155.9	0.876489	-0.190192	0.00659045	1
LRRK2	chr12	40618813	40763086	+	9224	Q5S007	SL017128	10990-21_3	7357.07	7730.15	6984	0.903475	-0.146443	0.00322248	1
LRTM2	chr12	1929433	1945918	+	3989	Q8N967	SL018698	8906-60_3	2505.3	2507	2503.6	0.998644	-0.00195791	0.666386	1
LTA4H	chr12	96394531	96437298	-	2446	P09960	SL007100	3204-2_2	3186.88	3410.05	2963.7	0.869107	-0.202393	2.71265e-08	0.000109428
LTBR	chr12	6484534	6500737	+	2495	P36941	SL000509	2636-10_2	19175.3	20714.8	17635.8	0.851367	-0.232147	7.37459e-05	0.297491
LUM	chr12	91497232	91505542	-	2116	P51884	SL006230	13114-50_3	2364.4	2264.65	2464.15	1.08809	0.121802	0.0030446	1
LYZ	chr12	69742134	69748013	+	1516	P61626	SL000510	4920-10_1	89678.6	95032.1	84325.2	0.887334	-0.172451	0.00063724	1
M6PR	chr12	9092957	9102357	-	2566	P20645	SL017268	10491-21_3	3285.82	3642.4	2929.25	0.804209	-0.314358	6.16445e-05	0.248674
MANSC1	chr12	12482218	12503169	-	2297	Q9H8J5	SL018998	9557-5_3	6804.55	6682.5	6926.6	1.03653	0.0517594	0.144985	1
MANSC4	chr12	27915599	27924209	-	1095	A6NHS7	SL019041	9578-263_3	966.5	962.15	970.85	1.00904	0.0129866	0.69957	1
MAPKAPK5	chr12	112280032	112331228	+	2291	Q8IW41	SL010504	8382-47_3	1934.95	2069.9	1800	0.869607	-0.201564	1.68274e-05	0.0678818
MDM1	chr12	68688346	68726161	-	5005	Q8TC05	SL018288	7898-29_3	2240.07	2180.1	2300.05	1.05502	0.0772709	0.0603097	1
MDM2	chr12	69201952	69239324	+	7565	Q00987	SL001999	4245-80_2	538.925	559.45	518.4	0.926624	-0.109943	0.000769866	1
METAP2	chr12	95867822	95909613	+	3504	P50579	SL007261	3170-6_1	51141.3	51317.8	50964.8	0.993122	-0.00995676	0.0182466	1
METTL1	chr12	58162351	58165914	-	1307	Q9UBP6	SL004624	12514-16_3	1706.3	1685.2	1727.4	1.02504	0.0356824	0.442857	1
MFAP5	chr12	8798540	8815433	-	2882	Q13361	SL012493	6440-31_3	2021.1	1996.6	2045.6	1.02454	0.0349787	0.95468	1
MGAT4C	chr12	86373037	87232681	-	1934	Q9UBM8	SL018111	7208-60_3	1181.47	1199.3	1163.65	0.970274	-0.0435354	0.297117	1
MGP	chr12	15034115	15038853	-	1473	P08493	SL007091	6520-87_3	98756.5	102119	95393.6	0.934139	-0.0982911	0.0498413	1
MLEC	chr12	121124949	121139667	+	6349	Q14165	SL008682	6285-71_3	41132.6	39029.8	43235.3	1.10775	0.147632	0.039211	1
MMP17	chr12	132312941	132336316	+	2408	Q9ULZ9	SL003332	2838-53_1	1717.12	1763.6	1670.65	0.947295	-0.0781139	0.0566281	1
MSRB3	chr12	65672423	65860687	+	4666	Q8IXL7	SL018261	7824-88_3	645.625	624.9	666.35	1.06633	0.0926548	0.0142784	1
MYBPC1	chr12	101988709	102079658	+	4028	Q00872	SL017328	7648-9_3	2002.92	1899.7	2106.15	1.10868	0.148837	0.0467198	1
NAB2	chr12	57482677	57489259	+	2711	Q15742	SL020216	13680-3_3	1060.83	1026.1	1095.55	1.06768	0.094484	0.00835999	1
NACA	chr12	57106211	57119326	-	3472	Q13765	SL011631	3854-24_1	8647.7	8361.7	8933.7	1.06841	0.0954615	0.0726083	1
NANOG	chr12	7941995	7948655	+	2098	Q9H9S0	SL005235	2732-58_3	520.75	529.85	511.65	0.965651	-0.0504267	0.00209215	1
NAP1L1	chr12	76438672	76478738	-	5125	P55209	SL008135	13636-20_3	15883	14569.5	17196.6	1.18032	0.239177	0.0335276	1
NELL2	chr12	44902058	45307711	-	4234	Q99435	SL005091	6022-57_3	3910.18	3678.15	4142.2	1.12616	0.171417	0.000928008	1
NPFF	chr12	53900474	53901422	-	592	O15130	SL012362	5617-41_3	8360.55	8380.6	8340.5	0.995215	-0.00691966	0.270789	1
NR4A1	chr12	52416616	52453291	+	2907	P22736	SL007158	8089-173_3	1458.42	1461.8	1455.05	0.995382	-0.00667721	0.931469	1
NTF3	chr12	5541280	5604465	+	1397	P20783	SL004359	4145-58_2	1526.7	1544.75	1508.65	0.976631	-0.0341152	0.397479	1
NTN4	chr12	96051583	96184536	-	3615	Q9HB63	SL007673	3327-27_1	1905.03	1959.55	1850.5	0.944349	-0.0826072	0.0119817	1
NTS	chr12	86268073	86276770	+	1239	P30990	SL012431	7857-22_3	12175.9	8225.65	16126.2	1.96048	0.971205	1.88647e-05	0.0761003
OAS1	chr12	113344739	113357712	+	1989	P00973	SL014684	10361-25_3	1088	1074.2	1101.8	1.02569	0.0365997	0.365357	1
OLR1	chr12	10310899	10324790	-	2516	P78380	SL007327	3636-37_4	3414.45	2955.95	3872.95	1.31022	0.389811	1.1903e-05	0.0480165
PA2G4	chr12	56498103	56507694	+	2626	Q9UQ80	SL008331	4258-15_2	17058.1	14824.1	19292.1	1.3014	0.380066	0.00146597	1
PARP11	chr12	3918027	3982614	-	4679	Q9NR21	SL019918	12882-7_3	2115	2141.6	2088.4	0.975159	-0.036291	0.0467198	1
PAWR	chr12	79985745	80084790	-	1951	Q96IZ0	SL007598	9565-6_3	1229.1	1186.4	1271.8	1.07198	0.100281	0.26657	1
PDE3A	chr12	20522179	20837041	+	7610	Q14432	SL016553	5254-69_3	3563.55	3552.45	3574.65	1.00625	0.00898765	0.238375	1
PEBP1	chr12	118573870	118583390	+	1491	P30086	SL005358	4276-10_2	9407.85	8338.05	10477.6	1.25661	0.329533	0.000526278	1
PEX5	chr12	7341759	7371169	+	4313	P50542	SL012148	5915-58_3	607.475	578.95	636	1.09854	0.135588	0.00101801	1
PFDN5	chr12	53689235	53693234	+	687	Q99471	SL006705	4271-75_2	691.225	719.2	663.25	0.922205	-0.11684	0.000617338	1
PIANP	chr12	6802957	6810009	-	3035	Q8IYJ0	SL019019	9599-6_3	1580.33	1398.9	1761.75	1.25938	0.332716	0.00331497	1
PIWIL1	chr12	130822433	130856877	+	3648	Q96J94	SL019894	12793-4_3	811.075	798.2	823.95	1.03226	0.0458065	0.330047	1
PKP2	chr12	32943680	33049780	-	4439	Q99959	SL008289	14067-6_3	1276.2	1147.5	1404.9	1.22431	0.291973	0.0313221	1
PLA2G1B	chr12	120759914	120765592	-	565	P04054	SL004064	4910-21_1	905.25	924.3	886.2	0.95878	-0.0607289	0.528475	1
PLBD1	chr12	14656597	14720791	-	1932	Q6P4A8	SL017411	6315-58_3	3020.3	3058.1	2982.5	0.975279	-0.0361134	0.60653	1
PLBD2	chr12	113796371	113827458	+	2832	Q8NHP8	SL008801	6536-54_3	2615.53	2617.15	2613.9	0.998758	-0.00179266	0.460581	1
PLXNC1	chr12	94542499	94701451	+	7589	O60486	SL006406	4564-2_2	1291.8	1395.6	1188	0.851247	-0.232351	0.000125085	0.504592
PMEL	chr12	56347889	56360496	-	2202	P40967	SL002545	6472-40_3	1861.5	1846.35	1876.65	1.01641	0.0234835	0.87412	1
PRB4	chr12	11460015	11463369	-	918	P10163	SL012414	12590-67_3	2103.85	2071.1	2136.6	1.03163	0.0449196	0.167201	1
PRDM4	chr12	108126643	108154914	-	4187	Q9UKN5	SL019909	12779-30_3	7038.55	7441.6	6635.5	0.891677	-0.165408	0.560606	1
PRH1	chr12	11033560	11324222	-	1174	P02810	SL011848	10502-15_3	986.1	1002.35	969.85	0.967576	-0.0475528	0.155776	1
PRIM1	chr12	57125364	57146146	-	1462	P49642	SL020210	13591-31_3	843.25	844.7	841.8	0.996567	-0.00496154	0.789384	1
PSMD9	chr12	122326637	122355771	+	2352	O00233	SL012980	13931-22_3	2763.78	2649.75	2877.8	1.08606	0.11911	0.0027947	1
PTHLH	chr12	28111017	28124916	-	2639	P12272	SL002561	2962-50_2	2105.4	2126.05	2084.75	0.980574	-0.0283011	0.402995	1
PTPN11	chr12	112856536	112947717	+	6577	Q06124	SL010616	3397-7_4	17626.2	16017.5	19235	1.20087	0.264086	0.167201	1
PTPN6	chr12	7055740	7070479	+	2552	P29350	SL004940	4318-12_3	22117.7	20504	23731.3	1.1574	0.210889	0.60653	1
PTPRR	chr12	71031853	71314584	-	4483	Q15256	SL017437	6361-49_3	530.45	524.35	536.55	1.02327	0.0331825	0.118389	1
PUS1	chr12	132413745	132428406	+	2082	Q9Y606	SL019343	11201-19_3	795.725	819.35	772.1	0.942332	-0.0856921	0.129935	1
PZP	chr12	9301436	9360966	-	4610	P20742	SL004740	6580-29_3	172.2	157.55	186.85	1.18597	0.246071	0.0542824	1
RAB35	chr12	120532899	120554643	-	2945	Q15286	SL005732	13514-121_3	1526.17	1621.85	1430.5	0.882017	-0.181121	0.00608131	1
RACGAP1	chr12	50382945	50419307	-	3459	Q9H0H5	SL005989	13587-10_3	1233.55	1265.9	1201.2	0.94889	-0.0756871	0.315642	1
RAN	chr12	131356617	131360826	+	1071	P62826	SL005034	4282-3_2	4734.4	4438.1	5030.7	1.13353	0.180817	0.0129217	1
RBM19	chr12	114254543	114404176	-	5646	Q9Y4C8	SL019467	11468-15_3	1697.5	1759.45	1635.55	0.92958	-0.105349	0.0869729	1
RDH16	chr12	57345216	57351418	-	1723	O75452	SL019970	12881-17_3	3695.05	3691.15	3698.95	1.00211	0.00304543	0.898237	1
RECQL	chr12	21621844	21654603	-	3779	P46063	SL019447	11431-235_3	15999	13239.5	18758.5	1.41686	0.502696	2.27945e-05	0.091953
RND1	chr12	49250916	49259653	-	1665	Q92730	SL020205	13574-50_3	1095.45	1130	1060.9	0.93885	-0.0910341	0.00858118	1
RNF34	chr12	121837886	121862155	+	2091	Q969K3	SL020103	13386-248_3	1658.33	1713.15	1603.5	0.935995	-0.0954271	0.00146597	1
SELPLG	chr12	109015680	109027670	-	2784	Q14242	SL007418	6963-82_3	2635.25	2714.5	2556	0.94161	-0.0867986	0.0467198	1
SLC41A2	chr12	105197275	105322472	-	3544	Q96JW4	SL019747	12511-83_3	2536.95	2516.45	2557.45	1.01629	0.0233161	0.365357	1
SLC4A8	chr12	51785101	51909547	+	13202	Q2Y0W8	SL019875	12798-46_3	754.95	765.9	744	0.971406	-0.0418534	0.116184	1
SLC5A8	chr12	101549994	101604016	-	3286	Q8N695	SL020232	13691-10_3	1727.53	1904.1	1550.95	0.814532	-0.295957	0.00403412	1
SMCO2	chr12	27619743	27655118	+	1272	A6NFE2	SL018348	7925-18_3	1849.67	1836.2	1863.15	1.01468	0.0210206	0.73884	1
SNRPF	chr12	96252709	96260238	+	793	P62306	SL009790	5494-52_3	1850.33	1895.35	1805.3	0.952489	-0.0702257	0.00560836	1
STAB2	chr12	103981069	104160502	+	8230	Q8WWQ8	SL007560	3399-31_2	5033.98	5373.3	4694.65	0.8737	-0.194791	2.58648e-07	0.00104339
STAT6	chr12	57489187	57505196	-	4267	P42226	SL007229	10372-18_3	1738.3	1445.3	2031.3	1.40545	0.491034	0.00059802	1
STX2	chr12	131274145	131323819	-	3465	P32856	SL013588	7738-299_3	2097.3	2090.8	2103.8	1.00622	0.0089425	0.725846	1
TAC3	chr12	57403781	57410344	-	955	Q9UHF0	SL008362	7847-66_3	1018.25	1021.2	1015.3	0.994222	-0.00835937	0.185571	1
TAPBPL	chr12	6561177	6571488	+	1818	Q9BX59	SL017448	6364-7_3	1359.3	1668.45	1050.15	0.629417	-0.667913	0.000231481	0.933795
TARBP2	chr12	53894705	53900215	+	1988	Q15633	SL014970	12781-2_3	1906.83	1663.4	2150.25	1.29268	0.370369	0.132351	1
TBK1	chr12	64845840	64895899	+	3087	Q9UHD2	SL007747	3400-49_2	1596.58	1569.6	1623.55	1.03437	0.0487549	0.454632	1
TBX3	chr12	115108059	115121969	-	4783	O15119	SL004696	13978-122_3	434.875	419.8	449.95	1.07182	0.100063	0.330047	1
TBX5	chr12	114791735	114846247	-	4362	Q99593	SL019350	11202-70_3	1273.6	1250.15	1297.05	1.03752	0.0531329	0.00952009	1
TEAD4	chr12	3068478	3149842	+	2161	Q15561	SL019731	12516-13_3	1430.72	1418.65	1442.8	1.01702	0.0243526	0.425511	1
TENC1	chr12	53440810	53458162	+	5199	Q63HR2	SL019556	11667-29_3	615.35	618.85	611.85	0.988689	-0.0164118	0.425511	1
TESC	chr12	117476728	117537251	-	1024	Q96BS2	SL015132	12831-21_3	2068.8	1927.15	2210.45	1.147	0.197871	6.60956e-06	0.0266629
TMED2	chr12	124069076	124082688	+	2126	Q15363	SL006541	10761-5_3	1641.7	1637.7	1645.7	1.00488	0.00703026	0.315642	1
TMEM119	chr12	108983622	108991894	-	2701	Q4V9L6	SL019320	11110-4_3	1054.55	1022.75	1086.35	1.06219	0.0870354	0.320395	1
TMEM132B	chr12	125811162	126146923	+	11089	Q14DG7	SL018697	8890-9_3	1625.55	1477.7	1773.4	1.20011	0.263165	0.0126012	1
TMEM132C	chr12	128751948	129192460	+	4947	Q8N3T6	SL018134	7173-141_3	1486.3	1558.05	1414.55	0.907898	-0.139398	0.00835999	1
TMEM132D	chr12	129556271	130388212	-	5777	Q14C87	SL020086	13416-8_3	1944.05	1790.9	2097.2	1.17103	0.22778	0.15302	1
TMPO	chr12	98909351	98944157	+	6993	P42167	SL013037	8265-225_3	11955.5	11091	12819.9	1.15588	0.208996	0.0487813	1
TNFRSF1A	chr12	6437923	6451283	-	2226	P19438	SL001992	2654-19_1	2619.3	2395.5	2843.1	1.18685	0.247138	4.25726e-09	1.71738e-05
TPI1	chr12	6976584	6980110	+	1856	P60174	SL004812	4309-59_3	20260.4	18462.9	22057.9	1.19471	0.256666	0.0447343	1
TWF1	chr12	44187526	44200178	-	3456	Q12792	SL013078	12871-10_3	6194.73	6086.15	6303.3	1.03568	0.0505774	0.888881	1
TXNRD1	chr12	104609557	104744085	+	4610	Q16881	SL005724	13967-14_3	15001.1	13087.4	16914.9	1.29246	0.370116	0.00313237	1
UBC	chr12	125396191	125399587	-	2585	P0CG48	SL017290	6647-55_3	7686.05	8340.65	7031.45	0.843034	-0.246338	7.07863e-07	0.00285552
UBE2N	chr12	93802088	93836026	-	2552	P61088	SL008143	3905-62_1	24218	21896.8	26539.3	1.21202	0.27741	0.00350734	1
VDR	chr12	48235320	48298814	-	5166	P11473	SL004071	10023-32_3	1284.35	1295.85	1272.85	0.982251	-0.0258363	0.114012	1
VPS29	chr12	110929328	110939945	-	1393	Q9UBQ0	SL013288	14318-1_3	12237.2	12138.5	12335.9	1.01626	0.0232728	0.490909	1
VWF	chr12	6058040	6233836	-	8833	P04275	SL000017	3050-7_2	190806	190265	191348	1.00569	0.00818599	0.948622	1
WIF1	chr12	65444404	65515346	-	2240	Q9Y5W5	SL004652	2848-2_2	6439.3	6935.9	5942.7	0.856803	-0.222965	0.000282923	1
WSCD2	chr12	108523511	108644313	+	4635	Q2TBF2	SL017404	6274-15_3	7081.52	6126.55	8036.5	1.31175	0.391492	0.0113897	1
ZNF10	chr12	133707214	133736049	+	4403	P21506	SL019535	11567-23_3	6003.3	5694.3	6312.3	1.10853	0.148647	0.0237249	1
ARHGEF7	chr13	111767624	111958081	+	8780	Q14155	SL005746	13932-45_3	4786.27	4899.3	4673.25	0.953861	-0.0681494	0.120628	1
ARL11	chr13	50202435	50208008	+	3760	Q969Q4	SL019709	12433-8_3	17260	17272.5	17247.4	0.998544	-0.00210219	0.967827	1
ATP4B	chr13	114303122	114312513	-	1497	P51164	SL019217	9994-217_3	2829.32	2767.95	2890.7	1.04435	0.062601	0.0237249	1
B3GALTL	chr13	31774112	31906411	+	4213	Q6Y288	SL017109	5727-35_3	2029.65	1980.9	2078.4	1.04922	0.0693173	0.830933	1
C1QTNF9	chr13	24883716	24896669	+	1826	P0C862	SL017275	6019-12_3	5450.8	5523.3	5378.3	0.973748	-0.0383803	0.0697052	1
CKAP2	chr13	53029495	53050766	+	4325	Q8WWK9	SL006675	5345-51_3	25010	26734.8	23285.2	0.870973	-0.1993	1.4543e-08	5.86666e-05
CLN5	chr13	77566059	77576652	+	2800	O75503	SL008637	9795-9_3	1264.58	1224.1	1305.05	1.06613	0.0923837	0.0129217	1
CPB2	chr13	46627322	46679211	-	1766	Q96IY4	SL004015	3518-54_2	50447.2	50815.5	50078.8	0.985502	-0.0210686	0.050921	1
DNAJC15	chr13	43597362	43683306	+	2776	Q9Y5T4	SL018091	7197-2_3	958.85	954.65	963.05	1.0088	0.0126388	0.355028	1
DOCK9	chr13	99445741	99738660	-	8047	Q9BZ29	SL020303	14002-18_3	866.775	855.85	877.7	1.02553	0.0363699	0.745293	1
EFNB2	chr13	107142079	107187388	-	4387	P52799	SL007274	14131-37_3	10197.1	10792.5	9601.8	0.889673	-0.168652	0.270789	1
ENOX1	chr13	43787666	44361116	-	3124	Q8TC92	SL019362	12933-17_3	795.975	844.15	747.8	0.885862	-0.174847	0.000987143	1
ESD	chr13	47345391	47371367	-	1192	P10768	SL006378	4984-83_1	1456.85	1462.45	1451.25	0.992342	-0.0110912	0.355028	1
F10	chr13	113777113	113803843	+	1536	P00742	SL000360	4878-3_1	11052.6	11842.1	10263.1	0.866659	-0.206464	6.10567e-10	2.46303e-06
F7	chr13	113760102	113774995	+	3198	P08709	SL000358	3184-25_2	1569.62	1606.45	1532.8	0.954154	-0.0677066	0.00659045	1
FGF9	chr13	22245215	22278640	+	4530	P31371	SL003849	2764-20_2	1014.15	1017	1011.3	0.994395	-0.00810865	0.593321	1
FLT1	chr13	28874483	29069265	-	12010	P17948	SL003321	8231-122_3	2508.5	3002.75	2014.25	0.670802	-0.576042	8.73323e-08	0.000352298
FLT3	chr13	28577411	28674729	-	3842	P36888	SL004636	3437-80_3	5618.93	5831.25	5406.6	0.927177	-0.109084	0.00017652	0.712083
GPC5	chr13	92050873	93519487	+	2942	P78333	SL012469	4991-12_1	1950.17	2107.4	1792.95	0.850788	-0.233129	3.56695e-05	0.143891
GPC6	chr13	93879078	95060273	+	7102	Q9Y625	SL012881	5350-14_2	2718.22	2704.95	2731.5	1.00982	0.0140915	0.869015	1
HMGB1	chr13	31032879	31040081	-	3426	P09429	SL003280	2524-56_3	12287.7	12240.1	12335.4	1.00778	0.0111833	0.69957	1
IL17D	chr13	21277482	21297237	+	1861	Q8TAD2	SL004353	4136-40_2	1032.75	1059.05	1006.45	0.950333	-0.0734952	0.137293	1
ING1	chr13	111364970	111373421	+	4221	Q9UK53	SL009628	3888-8_1	22019.4	19076	24962.9	1.30861	0.388031	0.0027947	1
ITM2B	chr13	48807274	48836232	+	1896	Q9Y287	SL008714	8086-49_3	2055.9	2130.25	1981.55	0.930196	-0.104393	0.00403412	1
KDELC1	chr13	103436631	103451404	-	2107	Q6UW63	SL017485	6611-8_3	1538.35	1528.05	1548.65	1.01348	0.0193194	0.962908	1
LCP1	chr13	46700058	46756459	-	3790	P13796	SL004609	9749-190_3	25146.6	26471.7	23821.5	0.899887	-0.152184	0.052021	1
LECT1	chr13	53277400	53313947	-	1446	O75829	SL007044	9928-125_3	2993.6	2950.2	3037	1.02942	0.0418341	0.283735	1
MCF2L	chr13	113623535	113754053	+	6687	O15068	SL014593	13934-3_3	1898.65	1931	1866.3	0.966494	-0.0491673	0.732357	1
MED4	chr13	48649864	48669277	-	2287	Q9NPJ6	SL020316	14021-81_3	1786.97	1778.1	1795.85	1.00998	0.0143304	0.994067	1
MICU2	chr13	22066828	22178355	-	1933	Q8IYU8	SL017253	6226-69_3	6106.85	4971.75	7241.95	1.45662	0.542624	0.195329	1
MTIF3	chr13	28009776	28024739	-	1232	Q9H2K0	SL018284	7852-9_3	7174.52	7487.95	6861.1	0.916285	-0.126131	0.725846	1
MTMR6	chr13	25820341	25861704	-	5214	Q9Y217	SL019758	12536-46_3	736.5	657	816	1.24201	0.312676	0.0105512	1
MZT1	chr13	73282495	73301938	-	2412	Q08AG7	SL018394	8072-19_3	1061.9	1109	1014.8	0.915059	-0.128064	0.000292482	1
NHLRC3	chr13	39612448	39624244	+	3554	Q5JS37	SL018837	9087-8_3	1868.42	1898.85	1838	0.967954	-0.0469892	0.150303	1
OLFM4	chr13	53602876	53626196	+	2919	Q6UX06	SL008590	4769-10_3	563.85	564.95	562.75	0.996106	-0.00562904	0.158572	1
PABPC3	chr13	25670276	25672704	+	2429	Q9H361	SL018138	10447-18_3	31788	29505.8	34070.2	1.15469	0.20751	0.0231725	1
PCDH9	chr13	66876966	67804468	-	6227	Q9HC56	SL008436	10558-26_3	7464.12	9933.4	4994.85	0.502834	-0.991846	3.2454e-10	1.30919e-06
POSTN	chr13	38136719	38172981	-	3380	Q15063	SL005084	3457-57_1	11966.5	11845.7	12087.2	1.02039	0.0291166	0.0231725	1
RAP2A	chr13	98086475	98120252	+	4358	P10114	SL014697	9885-41_3	1891.75	1955.7	1827.8	0.934601	-0.0975769	0.208955	1
RB1	chr13	48877883	49056026	+	4772	P06400	SL002522	5024-67_1	3635.75	3641.9	3629.6	0.996623	-0.00488074	0.573632	1
RFXAP	chr13	37393339	37403740	+	2825	O00287	SL019868	12726-3_3	1730.85	1677.05	1784.65	1.06416	0.0897155	0.0139278	1
RNF219	chr13	79188421	79233314	-	3534	Q5W0B1	SL018679	8822-163_3	1293.25	1322.75	1263.75	0.955396	-0.0658293	0.0641945	1
SAP18	chr13	21714653	21723224	+	2301	O00422	SL019934	12830-4_3	2468.55	2301.15	2635.95	1.14549	0.195968	9.79217e-05	0.395016
SLITRK1	chr13	84451340	84456528	-	5189	Q96PX8	SL008760	3643-90_2	4667.62	4601.15	4734.1	1.02889	0.0410957	0.0697052	1
SLITRK5	chr13	88324870	88331870	+	4446	O94991	SL014070	4568-17_2	2465.8	2695.6	2236	0.8295	-0.269686	0.0487813	1
SPACA7	chr13	113030651	113089009	+	783	Q96KW9	SL017472	6466-7_3	1457.8	1445.4	1470.2	1.01716	0.0245436	0.0978193	1
STK24	chr13	99102453	99229405	-	4986	Q9Y6E0	SL008369	12617-2_3	125451	130521	120382	0.922321	-0.116658	0.0210757	1
TEX29	chr13	111973015	111996594	+	709	Q8N6K0	SL018003	13500-9_3	4845.45	4999.65	4691.25	0.938316	-0.0918547	0.0153786	1
THSD1	chr13	52951303	52980629	-	3347	Q9NS62	SL017069	5621-64_3	4013.95	3979.4	4048.5	1.01736	0.0248366	0.270789	1
TNFRSF19	chr13	24144509	24250244	+	4838	Q9NS68	SL004863	5131-15_3	1995.97	1797.3	2194.65	1.22108	0.28816	2.11669e-11	8.53871e-08
TNFSF11	chr13	43136872	43182149	+	2727	O14788	SL002541	2917-3_2	3339.97	3628.85	3051.1	0.84079	-0.250183	8.20576e-05	0.33102
TNFSF13B	chr13	108921977	108960832	+	2671	Q9Y275	SL004327	3059-50_2	1505.62	1538	1473.25	0.9579	-0.0620532	0.349935	1
TPT1	chr13	45907606	45915419	-	4814	P13693	SL005679	3872-2_1	32816.7	28042.7	37590.7	1.34048	0.422753	0.052021	1
UFM1	chr13	38923908	38937144	+	3539	P61960	SL010528	3836-51_2	5582.93	5706.85	5459	0.95657	-0.0640579	0.230744	1
ACTN1	chr14	69340840	69446083	-	3791	P12814	SL008029	9843-5_3	20953	19078.8	22827.2	1.19647	0.25878	0.402995	1
ADSSL1	chr14	105190534	105213647	+	2078	Q8N142	SL020277	13998-26_3	1404.15	1481.95	1326.35	0.895003	-0.160035	0.10977	1
AHSA1	chr14	77924373	77935815	+	1400	O95433	SL013002	11633-89_3	20575.5	19819.5	21331.5	1.07629	0.106072	0.915717	1
AMN	chr14	103388993	103397179	+	1557	Q9BXJ7	SL013489	4322-28_3	666.825	681	652.65	0.95837	-0.0613453	0.0342925	1
ANG	chr14	21152336	21162345	+	1324	P03950	SL000003	4874-3_1	10641	10357.1	10924.9	1.05481	0.0769864	0.653065	1
AP1G2	chr14	24028772	24037045	-	2954	O75843	SL019896	12714-38_3	8651.92	6999.55	10304.3	1.47214	0.557912	0.0248647	1
APEX1	chr14	20923290	20925931	+	1553	P27695	SL013026	9849-13_3	3718.68	2811.45	4625.9	1.64538	0.71842	6.42733e-11	2.59279e-07
ARF6	chr14	50359736	50363772	+	3939	P62330	SL008834	12425-104_3	5751.6	5253.75	6249.45	1.18952	0.250382	0.000447951	1
ARHGAP5	chr14	32546495	32628934	+	9604	Q13017	SL020313	14748-31_3	7727.88	6931.85	8523.9	1.22967	0.298273	0.484768	1
BCL2L2	chr14	23775971	23780968	+	3658	Q92843	SL003774	13097-11_3	1199.55	1227.15	1171.95	0.955018	-0.0664006	0.0113897	1
BRF1	chr14	105675623	105781914	-	5387	Q92994	SL016130	5384-67_3	5601.95	5449.45	5754.45	1.05597	0.0785674	0.0409821	1
C14orf180	chr14	105046021	105056184	+	2368	Q8N912	SL020101	13464-8_3	3128.05	3144.2	3111.9	0.989727	-0.0148973	0.706169	1
C14orf93	chr14	23456110	23479410	-	2490	Q9H972	SL017431	6439-59_3	98645.3	98304	98986.6	1.00694	0.00998239	0.923814	1
CCNB1IP1	chr14	20779527	20801471	-	1686	Q9NPC3	SL019116	9728-4_3	3710.15	3570.3	3850	1.07834	0.108813	0.0313221	1
CDC42BPB	chr14	103398716	103523742	-	6701	Q9Y5S2	SL006805	3629-60_4	7368.15	7298.7	7437.6	1.01903	0.0271976	0.646403	1
CDKN3	chr14	54863673	54886934	+	891	Q16667	SL007463	14178-18_3	1543.42	1485.1	1601.75	1.07855	0.109089	0.0542824	1
CHGA	chr14	93389445	93401638	+	2043	P10645	SL002762	8476-11_3	8438.98	7407	9470.95	1.27865	0.35462	2.6097e-06	0.0105275
CKB	chr14	103985995	103989196	-	1458	P12277	SL000377	3800-71_2	1731.58	1677.3	1785.85	1.06472	0.0904702	0.120628	1
CLEC14A	chr14	38723205	38725575	-	2371	Q86T13	SL008885	10461-57_3	827.25	834.15	820.35	0.983456	-0.0240673	0.0542824	1
CMA1	chr14	24974712	24977471	-	784	P23946	SL005250	3423-59_2	1852.8	1871.45	1834.15	0.980069	-0.0290449	0.836607	1
COCH	chr14	31343741	31359822	+	2882	O43405	SL008509	7227-75_3	4894	2845.7	6942.3	2.43958	1.28663	2.30318e-15	9.29101e-12
CRIP2	chr14	105939275	105946507	+	3047	P52943	SL008130	9053-16_3	1142.62	1025.4	1259.85	1.22864	0.297065	3.39868e-12	1.37103e-08
CTSG	chr14	25042724	25045466	-	924	P08311	SL000345	2431-17_3	2594.2	2579.9	2608.5	1.01109	0.0159053	0.250174	1
DCAF5	chr14	69517637	69619914	-	8124	Q96JK2	SL019361	11283-13_3	1263.2	1265.75	1260.65	0.995971	-0.00582469	0.198669	1
DLK1	chr14	101193202	101201467	+	1590	P80370	SL000679	6496-60_3	1991.75	1754.05	2229.45	1.27103	0.345998	0.000356544	1
EDDM3A	chr14	21214099	21216539	+	879	Q14507	SL012501	9536-16_3	4698.05	4559.05	4837.05	1.06098	0.0853942	0.599918	1
EDDM3B	chr14	21236586	21239107	+	896	P56851	SL012453	7782-34_3	857.825	850.45	865.2	1.01734	0.0248072	0.386585	1
EIF5	chr14	103800339	103811361	+	6269	P55010	SL004759	2612-5_2	4651.88	4212.3	5091.45	1.20871	0.273468	0.000255985	1
ENTPD5	chr14	74433181	74486026	-	2048	O75356	SL014028	4437-56_3	7723.38	7509.35	7937.4	1.057	0.0799785	0.219644	1
ERH	chr14	69846840	69865021	-	801	P84090	SL013071	11614-29_3	9145.02	9385.55	8904.5	0.948746	-0.0759067	0.522133	1
ERO1L	chr14	53108605	53162419	-	3310	Q96HE7	SL009007	7060-2_3	2162.95	2245.05	2080.85	0.926861	-0.109575	0.000509651	1
EVL	chr14	100531751	100610573	+	1842	Q9UI08	SL007751	11656-110_3	5911.98	5293.4	6530.55	1.23372	0.30301	0.000138793	0.559889
FAM177A1	chr14	35514113	35552589	+	3508	Q8N128	SL018368	8039-41_3	5442.05	5746.45	5137.65	0.894056	-0.161562	0.00858118	1
FLRT2	chr14	85996488	86094270	+	7179	O43155	SL008360	13122-19_3	23629.7	23985.2	23274.1	0.970353	-0.0434191	0.692956	1
FOXG1	chr14	29236278	29239483	+	3206	P55316	SL007296	9896-21_3	453.45	439.6	467.3	1.06301	0.0881577	0.139819	1
FUT8	chr14	65877310	66210839	+	5651	Q9BYC5	SL007643	8244-16_3	4018.35	3930.8	4105.9	1.04455	0.0628755	0.365357	1
GALNT16	chr14	69726681	69821190	+	4309	Q8N428	SL018707	8923-94_3	8371.48	8942	7800.95	0.872394	-0.196948	0.000769866	1
GCH1	chr14	55308724	55369542	-	2925	P30793	SL019341	11185-145_3	1568.75	1533.25	1604.25	1.04631	0.065306	0.00203175	1
GNPNAT1	chr14	53241911	53258386	-	3928	Q96EK6	SL020298	13954-9_3	18915.1	16972	20858.2	1.22897	0.297455	0.764441	1
GPHB5	chr14	63779549	63785593	-	542	Q86YW7	SL012658	6340-10_3	10795.7	9622.9	11968.5	1.24375	0.314693	0.00331497	1
GPR135	chr14	59930240	59932059	-	1820	Q8IZ08	SL019454	11465-4_3	1127.85	1109.05	1146.65	1.0339	0.0481007	0.789384	1
GSKIP	chr14	96829789	96853627	+	2776	Q9P0R6	SL019958	12849-25_3	1132.03	1095.75	1168.3	1.06621	0.0924921	0.00516928	1
GZMB	chr14	25100161	25103432	-	926	P10144	SL004068	14041-13_3	1103.35	954.9	1251.8	1.31092	0.390583	3.60208e-12	1.45308e-08
GZMH	chr14	25075686	25078926	-	971	P20718	SL004654	3373-5_2	1213.9	1255.3	1172.5	0.93404	-0.0984443	0.00659045	1
HIF1A	chr14	62162119	62214977	+	4395	Q16665	SL003349	13089-6_3	1052.38	1019.5	1085.25	1.06449	0.0901656	0.039211	1
HNRNPC	chr14	21677296	21737638	-	3251	P07910	SL004923	11429-80_3	2685.53	2775.1	2595.95	0.935444	-0.0962772	0.0467198	1
IGHE	chr14	106066403	106068064	-	NA	P01854	SL000461	4135-84_2	1006.7	1632.85	380.55	0.233059	-2.10123	9.96948e-07	0.00402169
IL25	chr14	23842018	23845612	+	1367	Q9H293	SL004351	4137-57_2	952.25	948.15	956.35	1.00865	0.0124234	0.288147	1
IRF9	chr14	24630422	24635774	+	1678	Q00978	SL004395	12439-67_3	943.725	924.2	963.25	1.04225	0.0597052	0.00835999	1
ISM2	chr14	77940738	77965210	-	2990	Q6H9L7	SL017417	6277-55_3	28152.9	24990.5	31315.2	1.25309	0.325486	0.00027366	1
JAG2	chr14	105607318	105635161	-	5835	Q9Y219	SL007774	5093-47_3	1538.25	1508.95	1567.55	1.03883	0.0549665	0.118389	1
KLC1	chr14	104095525	104167888	+	3158	Q07866	SL019807	12656-1_3	10096	8461.25	11730.8	1.38641	0.471353	0.0210757	1
LGALS3	chr14	55595935	55612148	+	2040	P17931	SL003744	3066-12_1	12719.1	12628.9	12809.4	1.0143	0.0204796	0.653065	1
LGMN	chr14	93170152	93215047	-	2175	Q99538	SL008909	7840-64_3	8219.08	6646.35	9791.8	1.47326	0.559012	0.0153786	1
LRRC74	chr14	77292725	77336645	+	1734	Q0VAA2	SL018481	8389-8_3	4673.45	4881.3	4465.6	0.914838	-0.128411	7.71423e-07	0.00311192
LTB4R	chr14	24780705	24787242	+	4620	Q15722	SL007448	13477-65_3	3405.28	3446.95	3363.6	0.975819	-0.0353142	0.646403	1
MAX	chr14	65472819	65569413	-	3037	P61244	SL019679	12411-60_3	41687.2	37952.9	45421.4	1.19678	0.25916	0.460581	1
MGAT2	chr14	50087489	50090199	+	2711	Q10469	SL014911	6909-40_3	2674.05	2679.4	2668.7	0.996007	-0.00577284	0.97012	1
MMP14	chr14	23305742	23316808	+	3594	P50281	SL002646	5002-76_1	1478.47	1509.5	1447.45	0.958894	-0.0605572	0.842207	1
MRPL52	chr14	23299092	23304246	+	1301	Q86TS9	SL018082	7123-25_3	4684.93	4608.6	4761.25	1.03312	0.0470118	0.46657	1
MTHFD1	chr14	64854759	64926725	+	3448	P11586	SL008027	12575-30_3	5832.25	5096.1	6568.4	1.28891	0.366148	0.00138039	1
NID2	chr14	52471520	52535946	-	5046	Q14112	SL008193	3633-70_5	2563.15	2480.6	2645.7	1.06656	0.0929604	0.00695118	1
NOVA1	chr14	26915089	27066960	-	4291	P51513	SL019782	12557-18_3	1011.65	955.45	1067.85	1.11764	0.160457	0.18878	1
NPC2	chr14	74946643	74960084	-	897	P61916	SL004822	6259-60_3	82253	74083.6	90422.4	1.22054	0.287525	3.33622e-06	0.0134583
NRXN3	chr14	78636716	80334633	+	14380	Q9HDB5	SL008728	5111-15_3	1389.38	1305.3	1473.45	1.12882	0.174817	0.000129505	0.522422
OTUB2	chr14	94492724	94515276	+	3873	Q96DC9	SL019735	12493-42_3	1662.17	1676.45	1647.9	0.98297	-0.0247808	0.666386	1
PAPLN	chr14	73704205	73741347	+	5833	O95428	SL012393	11254-13_3	1247.25	1227.5	1267	1.03218	0.0456935	0.101676	1
PELI2	chr14	56585093	56768031	+	5696	Q9HAT8	SL019802	12702-13_3	1809.83	1748.75	1870.9	1.06985	0.0974084	0.00903958	1
PGF	chr14	75408533	75422467	-	1911	P49763	SL002640	3078-1_2	1298.8	1316.1	1281.5	0.97371	-0.0384356	0.120628	1
PNP	chr14	20937538	20946165	+	2421	P00491	SL005262	10039-32_3	19775.6	16084.1	23467	1.45901	0.544994	1.33666e-05	0.0539207
POLE2	chr14	50110270	50155098	-	1945	P56282	SL014854	11562-9_3	695.8	695	696.6	1.0023	0.0033175	0.95468	1
POTEG	chr14	19553365	19584942	+	1975	Q6S5H5	SL018312	7960-53_3	462.125	465.75	458.5	0.984434	-0.022634	0.0697052	1
POTEM	chr14	19983954	20020272	-	6666	A6NI47	SL018313	7967-38_3	184.275	179.05	189.5	1.05836	0.0818353	0.00209215	1
PPM1A	chr14	60712470	60765805	+	11414	P35813	SL004719	12619-14_3	2471.3	2325.7	2616.9	1.12521	0.170194	0.00209215	1
PSMA6	chr14	35747764	35786685	+	1283	P60900	SL005630	3860-7_2	2841.32	2808.15	2874.5	1.02363	0.033691	0.0887072	1
PSMB5	chr14	23495060	23504429	-	1454	P28074	SL012949	12580-7_3	1702.12	1740.05	1664.2	0.956409	-0.0642999	0.0242888	1
PSME1	chr14	24605367	24608176	+	1181	Q06323	SL008176	5918-5_3	3045.6	2810.1	3281.1	1.16761	0.223558	0.00676863	1
PYGL	chr14	51371935	51411248	-	2846	P06737	SL007082	11441-11_3	30797.7	32468.7	29126.7	0.89707	-0.156707	0.0409821	1
RBM23	chr14	23369854	23388396	-	2604	Q86U06	SL019537	11590-5_3	1632.92	1513.8	1752.05	1.15739	0.210869	0.000209206	0.843936
RNASE1	chr14	21269515	21271036	-	970	P07998	SL005355	7211-2_3	15600.5	11325.1	19875.8	1.75502	0.811486	2.26267e-07	0.000912761
RNASE10	chr14	20978631	20979281	+	651	Q5GAN6	SL012546	5602-62_3	1868.35	1852.35	1884.35	1.01728	0.0247102	0.254202	1
RNASE13	chr14	21500979	21502944	-	1607	Q5GAN3	SL017436	6424-2_3	1581.7	1550.05	1613.35	1.04084	0.0577447	0.0887072	1
RNASE2	chr14	21423630	21424594	+	735	P10153	SL004559	8394-56_3	1692.5	1683.05	1701.95	1.01123	0.0161106	0.167201	1
RNASE4	chr14	21152372	21168761	+	1996	P34096	SL007198	5644-60_3	32188.7	31698	32679.3	1.03096	0.0439897	0.022102	1
RNASE6	chr14	21249210	21250626	+	1061	Q93091	SL012758	5646-20_3	8181.6	7266.4	9096.8	1.2519	0.324118	2.71916e-06	0.0109691
RNASE7	chr14	21510385	21512392	+	1498	Q9H1E1	SL007657	6121-5_3	789.9	778.55	801.25	1.02916	0.0414628	0.164284	1
RPS6KA5	chr14	91337167	91526993	-	4313	O75582	SL006919	3865-53_1	516.35	513.55	519.15	1.0109	0.0156467	0.158572	1
SERPINA1	chr14	94843084	94857029	-	3687	P01009	SL000249	3580-25_8	699.825	715.3	684.35	0.956731	-0.0638141	0.613154	1
SERPINA10	chr14	94749650	94759608	-	2536	Q9UK55	SL004467	13119-26_3	7747.93	8488.95	7006.9	0.825414	-0.27681	0.000282923	1
SERPINA11	chr14	94908801	94919122	-	1471	Q86U17	SL006615	9002-36_3	729.15	744.95	713.35	0.957581	-0.0625335	0.0467198	1
SERPINA12	chr14	94953620	94984181	-	2061	Q8IW75	SL011969	6551-94_3	1902.65	1981.35	1823.95	0.920559	-0.119418	0.0327777	1
SERPINA3	chr14	95078714	95090390	+	1590	P01011	SL000248	2879-9_2	262637	277712	247562	0.891435	-0.165799	4.94364e-09	1.99427e-05
SERPINA4	chr14	95027757	95036250	+	2009	P29622	SL004876	14105-5_3	59276.5	63372.2	55180.8	0.870741	-0.199684	6.10446e-06	0.0246254
SERPINA5	chr14	95047706	95059457	+	2337	P05154	SL000550	3389-7_2	136202	141719	130685	0.922145	-0.116934	0.00129948	1
SERPINA6	chr14	94770585	94789688	-	1492	P08185	SL000347	4785-30_3	2642.85	2586.45	2699.25	1.04361	0.0615853	0.472598	1
SERPINA9	chr14	94929058	94942670	-	1939	Q86WD7	SL012652	7266-4_3	1943.78	1978.5	1909.05	0.964898	-0.0515522	0.219644	1
SMOC1	chr14	70346114	70499083	+	3698	Q9H4F8	SL011888	13118-5_3	5747.8	5682	5813.6	1.02316	0.033033	0.0457177	1
SPTLC2	chr14	77972340	78083110	-	8164	O15270	SL006400	7267-2_3	1461.05	1492.15	1429.95	0.958315	-0.0614279	0.0335276	1
SYNE2	chr14	64319683	64693167	+	22269	Q8WXH0	SL005755	9789-52_3	11906.5	11359.7	12453.4	1.09627	0.132609	0.101676	1
TDP1	chr14	90422246	90511108	+	3747	Q9NUW8	SL011411	10073-22_3	2673.72	2476.85	2870.6	1.15897	0.212846	0.00129948	1
TGFB3	chr14	76424442	76448092	-	3183	P10600	SL000089	3520-58_1	787.9	802.25	773.55	0.964226	-0.0525573	0.0153786	1
TINF2	chr14	24708851	24711880	-	2177	Q9BSI4	SL018685	10638-1_3	372.725	383.1	362.35	0.945837	-0.0803371	0.179279	1
TMED10	chr14	75598171	75643349	-	4144	P49755	SL010847	6506-54_3	20887.8	19710.2	22065.5	1.1195	0.16285	0.0467198	1
TOMM20L	chr14	58862644	58875419	+	610	Q6UXN7	SL018588	10817-26_3	3232.85	3335.75	3129.95	0.938305	-0.0918716	0.0045069	1
TPPP2	chr14	21498345	21500332	+	797	P59282	SL019890	12800-5_3	1009.4	876.95	1141.85	1.30207	0.380807	4.04538e-12	1.63191e-08
VRK1	chr14	97263684	97347951	+	1703	Q99986	SL010954	12553-5_3	1513.45	1460.05	1566.85	1.07315	0.101849	0.0196157	1
VTI1B	chr14	68117867	68141602	-	1330	Q9UEU0	SL005723	8963-8_3	5240.52	4237.35	6243.7	1.47349	0.559239	0.00772715	1
WARS	chr14	100800125	100842680	-	2968	P23381	SL011183	9870-17_3	29396.8	29760.9	29032.7	0.975532	-0.0357394	0.795497	1
ZNF410	chr14	74353318	74398991	+	2925	Q86VK4	SL019915	12843-6_3	627.125	625.4	628.85	1.00552	0.00793671	0.185571	1
AAGAB	chr15	67493013	67547536	-	3406	Q6PD74	SL012582	11926-23_3	5000.3	5373.4	4627.2	0.861131	-0.215696	0.000419804	1
ACAN	chr15	89346674	89418585	+	8840	P16112	SL004661	3280-49_2	2175.5	2208.3	2142.7	0.970294	-0.0435063	0.301675	1
ADPGK	chr15	73043708	73076126	-	2775	Q9BRR6	SL012808	6221-1_3	2483.9	2607.9	2359.9	0.904904	-0.144163	0.00104979	1
ANP32A	chr15	69070875	69113261	-	2466	P39687	SL019559	13073-14_3	3944.38	4119.4	3769.35	0.915024	-0.128118	0.00659045	1
ANXA2	chr15	60639350	60690185	-	1812	P07355	SL004209	4961-17_1	15295.4	11043.8	19547	1.76996	0.823714	9.25854e-10	3.73489e-06
ARPP19	chr15	52839432	52861213	-	5162	P56211	SL011708	4963-19_1	3749.62	3413.35	4085.9	1.19704	0.259466	0.0327777	1
B2M	chr15	45003685	45010357	+	987	P61769	SL000283	3485-28_2	1184.78	1030	1339.55	1.30053	0.379104	2.02006e-15	8.14891e-12
BCL2A1	chr15	80253232	80263643	-	943	Q16548	SL003703	3413-50_2	2119.62	2108.3	2130.95	1.01074	0.0154166	0.938673	1
C15orf48	chr15	45722727	45725647	+	953	Q9C002	SL017423	6406-3_3	19343.7	19571.8	19115.5	0.976686	-0.0340335	0.863821	1
CAPN3	chr15	42651698	42704515	+	3662	P20807	SL006471	12385-4_3	2937.45	2862.35	3012.55	1.05247	0.0737851	0.122902	1
CASC4	chr15	44580909	44707959	+	3985	Q6P4E1	SL018589	10613-33_3	1090.83	1142.9	1038.75	0.908872	-0.137851	0.00503007	1
CCPG1	chr15	55647421	55700708	-	7223	Q9ULG6	SL015334	8889-5_3	1262.7	1285.9	1239.5	0.963916	-0.0530202	0.014637	1
CHP1	chr15	41523437	41574083	+	3228	Q99653	SL016506	12458-79_3	5122.88	5631.7	4614.05	0.8193	-0.287537	7.07863e-07	0.00285552
CHST14	chr15	40763160	40765357	+	2198	Q8NCH0	SL018097	7262-191_3	1601.92	1598.7	1605.15	1.00403	0.00580888	0.613154	1
CILP	chr15	65488337	65503840	-	4468	O75339	SL004657	5717-2_3	39866.8	36576.4	43157.2	1.17992	0.238688	0.0292452	1
COPS2	chr15	49417471	49447854	-	4108	P61201	SL010966	14029-42_3	14154.2	14443	13865.4	0.960002	-0.0588914	0.246194	1
CRABP1	chr15	78632666	78640572	+	772	P29762	SL013765	11967-23_3	2290.62	2426.15	2155.1	0.88828	-0.170914	0.001223	1
CSK	chr15	75074425	75095539	+	2740	P41240	SL004781	3363-31_4	27796.5	24417.5	31175.4	1.27676	0.35249	0.155776	1
CSPG4	chr15	75966663	76005189	-	8290	Q6UVK1	SL008559	8951-162_3	1430.8	1420.6	1441	1.01436	0.0205699	0.732357	1
CTSH	chr15	79214092	79237420	-	1485	P09668	SL000346	3737-6_3	4326.82	4046.95	4606.7	1.13831	0.186899	2.58661e-08	0.000104344
DAPK2	chr15	64199235	64338521	-	2628	Q9UIK4	SL007752	4355-13_1	6497.6	6577.75	6417.45	0.97563	-0.035594	0.262399	1
DLL4	chr15	41221531	41231258	+	3420	Q9NR61	SL010457	3305-6_1	1276.88	1318.7	1235.05	0.936566	-0.0945469	0.103652	1
DNAJA4	chr15	78556487	78574538	+	3372	Q8WW22	SL019145	9744-139_3	4521.95	4208.25	4835.65	1.14909	0.200489	0.0022835	1
DNAJC17	chr15	41060067	41099676	-	1018	Q9NVM6	SL020140	14655-1_3	2757.05	2752.9	2761.2	1.00302	0.00434318	0.0142784	1
DUT	chr15	48623621	48635570	+	2246	P33316	SL013164	9995-6_3	10582.7	11336	9829.4	0.867092	-0.205743	0.212473	1
EHD4	chr15	42191639	42264755	-	2893	Q9H223	SL008304	11421-10_3	81822.9	86696	76949.8	0.887582	-0.172048	0.000202242	0.815846
EIF2AK4	chr15	40226325	40327797	+	5534	Q9P2K8	SL006773	14284-23_3	442.25	415.4	469.1	1.12927	0.175394	0.230744	1
EIF3J	chr15	44829266	44855001	+	2558	O75822	SL020138	13497-34_3	11955.8	11710.4	12201.1	1.04191	0.0592268	0.528475	1
EMC4	chr15	34517198	34522366	+	1047	Q5J8M3	SL016509	13516-46_3	2240.97	2188.05	2293.9	1.04838	0.0681568	0.185571	1
FAH	chr15	80445233	80478924	+	1797	P16930	SL008049	11424-4_3	9498.85	10343.6	8654.1	0.836662	-0.257283	3.52614e-07	0.00142245
FAM174B	chr15	93160679	93199031	-	2629	Q3ZCQ3	SL018824	9054-8_3	976.45	976.85	976.05	0.999181	-0.00118199	0.375877	1
FAM96A	chr15	64364758	64386207	-	3676	Q9H5X1	SL012839	8787-21_3	1203.12	1151.35	1254.9	1.08994	0.124246	4.9612e-05	0.200135
FGF7	chr15	49715375	49779523	+	3936	P21781	SL001691	4487-1_1	3718.57	3709.35	3727.8	1.00497	0.00715806	0.0566281	1
FURIN	chr15	91411822	91426688	+	4532	P09958	SL005252	6276-16_3	1787.28	1785.1	1789.45	1.00244	0.00351134	0.972303	1
GJD2	chr15	35044642	35046782	-	1096	Q9UKL4	SL019586	11678-105_3	929.65	914.05	945.25	1.03413	0.0484229	0.00287581	1
GLCE	chr15	69452973	69564544	+	5043	O94923	SL018260	7808-5_3	3655.38	3505.15	3805.6	1.08572	0.118648	0.0132496	1
GREM1	chr15	33010205	33026870	+	4138	O60565	SL007024	4449-67_3	1028.4	1050.35	1006.45	0.958204	-0.0615946	0.052021	1
HERC1	chr15	63900817	64126147	-	15197	Q15751	SL019820	12705-9_3	860.975	876.9	845.05	0.963679	-0.0533756	0.599918	1
HMG20A	chr15	77713243	77777945	+	3885	Q9NP66	SL019881	12712-9_3	1349.2	1257.45	1440.95	1.14593	0.196519	0.00063724	1
HOMER2	chr15	83517729	83621476	-	1992	Q9NSB8	SL019790	12685-57_3	2444.53	2453.2	2435.85	0.992928	-0.0102396	0.0498413	1
IGDCC3	chr15	65619465	65670378	-	4479	Q8IVU1	SL018084	11952-1_3	1619.6	1582.95	1656.25	1.04631	0.0653048	0.0803179	1
IGDCC4	chr15	65673825	65715410	-	6485	Q8TDY8	SL019123	9793-145_3	3334.25	3508.7	3159.8	0.900561	-0.151103	0.0161536	1
IGF1R	chr15	99191768	99507759	+	12235	P08069	SL003304	4232-19_2	7068.35	7436	6700.7	0.901116	-0.150215	0.0922629	1
IL16	chr15	81489219	81605104	+	8340	Q14005	SL000474	2774-10_3	874.775	867.95	881.6	1.01573	0.0225123	0.751712	1
ISLR2	chr15	74421715	74429143	+	5013	Q6UXK2	SL018587	8528-74_3	1554.67	1397.8	1711.55	1.22446	0.292145	0.014637	1
ITPKA	chr15	41786056	41795757	+	1849	P23677	SL020131	13473-55_3	1924.5	1867.3	1981.7	1.06126	0.0857848	0.0852672	1
KIAA1024	chr15	79724858	79764642	+	6742	Q9UPX6	SL018785	9075-121_3	966.775	928.95	1004.6	1.08144	0.112948	0.105659	1
KIF23	chr15	69706585	69740766	+	3723	Q02241	SL006189	5228-25_2	1990.58	1851	2130.15	1.15081	0.20265	0.0231725	1
LCTL	chr15	66839806	66858317	-	2981	Q6UWM7	SL018026	10890-135_3	2268.6	2245.7	2291.5	1.02039	0.0291271	0.751712	1
LINGO1	chr15	77905369	77924709	-	2932	Q96FE5	SL017491	6620-82_3	2814.7	2917.95	2711.45	0.929231	-0.105891	0.00203175	1
LYSMD4	chr15	100267606	100273649	-	2972	Q5XG99	SL018787	9106-87_3	800.55	780.8	820.3	1.05059	0.0711986	0.0242888	1
MAP2K1	chr15	66679211	66783882	+	2586	Q02750	SL003793	2864-2_3	720.275	720.45	720.1	0.999514	-0.000701042	0.202054	1
MESDC2	chr15	81268095	81282205	-	4243	Q14696	SL012502	5594-87_3	32981.3	29825.9	36136.7	1.21159	0.276897	0.144985	1
MFAP1	chr15	44096733	44116951	-	2063	P55081	SL012444	5606-24_3	1079.15	1068	1090.3	1.02088	0.0298135	0.0418935	1
MFGE8	chr15	89441914	89456663	-	1989	Q08431	SL006523	4455-89_2	1835.1	1953.45	1716.75	0.87883	-0.186344	0.0150037	1
MGA	chr15	41952610	42062141	+	12042	Q8IWI9	SL019521	11587-5_3	2623.68	2471.25	2776.1	1.12336	0.167819	0.000302345	1
MTHFS	chr15	80135889	80189627	-	2542	P49914	SL020315	14107-1_3	73419.6	76761.8	70077.5	0.912922	-0.131437	0.375877	1
MYZAP	chr15	57884102	57977562	+	2398	P0CAP1	SL018834	13924-13_3	2995.25	3074.75	2915.75	0.948288	-0.0766021	0.0111037	1
NEO1	chr15	73344825	73597547	+	7088	Q92859	SL007582	8900-28_3	17043.1	17599.1	16487.2	0.936818	-0.0941596	0.242261	1
NGRN	chr15	90808895	90815443	+	1760	Q9NPE2	SL015260	7153-66_3	1300.65	1301.25	1300.05	0.999078	-0.00133105	0.454632	1
NMB	chr15	85198360	85201802	-	1030	P08949	SL007093	9321-400_3	1613.25	1666	1560.5	0.936675	-0.09438	0.0226317	1
NPTN	chr15	73852344	73925753	-	2454	Q9Y639	SL008497	7194-36_3	1469.75	1669.75	1269.75	0.760443	-0.395088	3.68484e-07	0.00148646
NRG4	chr15	76234328	76304785	-	2181	Q8WWG1	SL007828	14139-16_3	1294.2	1272.35	1316.05	1.03435	0.0487187	0.0566281	1
NTRK3	chr15	88419988	88799962	-	5238	Q16288	SL004639	2658-27_1	4522.88	5211.25	3834.5	0.735812	-0.442591	1.45852e-06	0.00588367
PAK6	chr15	40509629	40569688	+	4884	Q9NQU5	SL010509	3827-22_1	15556.7	17395.8	13717.6	0.788558	-0.342711	0.050921	1
PARP16	chr15	65550437	65579018	-	2534	Q8N5Y8	SL018281	7881-244_3	3300.57	3347.75	3253.4	0.971817	-0.0412436	0.158572	1
PDIA3	chr15	44038590	44064804	+	3054	P30101	SL003524	7832-181_3	32580.5	31437.5	33723.5	1.07272	0.101268	0.673041	1
PKM	chr15	72491370	72523727	-	3181	P14618	SL002650	4240-31_2	12298.6	11629.6	12967.5	1.11504	0.157093	0.503298	1
PPCDC	chr15	75315927	75343067	+	2219	Q96CD2	SL020266	13996-16_3	1589.83	1567.45	1612.2	1.02855	0.0406113	0.250174	1
PPIB	chr15	64448014	64455354	-	1028	P23284	SL007869	4718-5_2	4912.62	4816.55	5008.7	1.03989	0.0564361	0.490909	1
PRC1	chr15	91509268	91537881	-	3190	O43663	SL007011	11591-43_3	945.625	928.3	962.95	1.03733	0.0528698	0.142383	1
PSMA4	chr15	78832747	78841563	+	1221	P25789	SL009468	14099-20_3	884.95	931.2	838.7	0.900666	-0.150936	0.0237249	1
PTPN9	chr15	75759462	75871632	-	3945	P43378	SL019812	12633-3_3	1079.4	990.9	1167.9	1.17863	0.237105	4.79251e-07	0.0019333
RAB27A	chr15	55495164	55582013	-	3699	P51159	SL008535	9504-19_3	3738.62	3335.35	4141.9	1.24182	0.312455	0.00108248	1
RAD51	chr15	40987327	41024356	+	2420	Q06609	SL006922	2871-73_2	6590.25	7275.5	5905	0.811628	-0.301109	2.03518e-05	0.0820993
RCN2	chr15	77223962	77242601	+	2267	Q14257	SL018711	10645-72_3	6743.45	7600.5	5886.4	0.774475	-0.368709	9.12549e-05	0.368122
RGMA	chr15	93586636	93632443	-	4015	Q96B86	SL010467	5483-1_3	24226	25353.9	23098	0.911024	-0.13444	6.86565e-05	0.27696
RLBP1	chr15	89753098	89764922	-	1752	P12271	SL019347	12936-38_3	1732.75	1771	1694.5	0.956804	-0.0637046	0.315642	1
RMDN3	chr15	41028086	41047458	-	2251	Q96TC7	SL017122	9290-8_3	1172.72	1175.5	1169.95	0.995279	-0.00682766	0.626433	1
SCAMP5	chr15	75287876	75313836	+	3540	Q8TAC9	SL020162	13509-5_3	1100.1	1106.45	1093.75	0.988522	-0.0166552	0.858541	1
SCG3	chr15	51973550	52013223	+	3310	Q8WXD2	SL012750	7957-2_3	27587.4	23272.4	31902.3	1.37082	0.455043	0.00903958	1
SEMA7A	chr15	74701630	74726299	-	3447	O75326	SL005249	7019-13_3	6346.65	6504.7	6188.6	0.951404	-0.0718694	0.646403	1
SHC4	chr15	49115934	49255641	-	4556	Q6S5L8	SL019573	11692-21_3	1675.72	1629.1	1722.35	1.05724	0.0803032	0.08194	1
SLC27A2	chr15	50474393	50528589	+	2391	O14975	SL018809	9045-3_3	2111.55	2071.55	2151.55	1.03862	0.0546657	0.355028	1
SLTM	chr15	59171244	59225852	-	4147	Q9NWH9	SL018488	8320-5_3	1046.55	963.7	1129.4	1.17194	0.228901	0.000164852	0.665012
SMAD3	chr15	67358195	67487533	+	6623	P84022	SL004097	10363-13_3	35224.6	33976.8	36472.2	1.07344	0.102247	0.158572	1
SNX1	chr15	64388083	64436433	+	8315	Q13596	SL014932	6955-68_3	8820.12	8032.05	9608.2	1.19623	0.258498	0.00591976	1
SPG21	chr15	65255362	65282284	-	1933	Q9NZD8	SL019337	11122-97_3	4788.93	4164.35	5413.5	1.29996	0.37847	0.288147	1
SPINT1	chr15	41136246	41149853	+	2519	O43278	SL004645	2828-82_2	5582.38	6092.25	5072.5	0.832615	-0.264278	0.00271571	1
SPRED1	chr15	38545052	38649450	+	7255	Q7Z699	SL007508	8318-13_3	626.75	612.25	641.25	1.04737	0.0667661	0.0682911	1
ST8SIA2	chr15	92937140	93011958	+	5626	Q92186	SL018316	7920-30_3	1019.02	988.95	1049.1	1.06082	0.0851827	0.254202	1
THBS1	chr15	39873280	39889668	+	5790	P07996	SL002705	3474-19_2	11038.9	11764.4	10313.4	0.876666	-0.189902	0.653065	1
TJP1	chr15	29992357	30114706	-	7164	Q07157	SL006520	12001-7_3	1016.62	1013.15	1020.1	1.00686	0.0098628	0.884055	1
TLN2	chr15	62939510	63136829	+	11649	Q9Y4G6	SL016540	14082-56_3	6523.57	6294.2	6752.95	1.07288	0.101495	0.745293	1
TMCO5A	chr15	38227457	38243623	+	1158	Q8N6Q1	SL017957	6907-17_3	987.025	988.55	985.5	0.996915	-0.00445807	0.541247	1
TMOD2	chr15	52043758	52108558	+	9184	Q9NZR1	SL019937	12853-112_3	1052.8	877.8	1227.8	1.39872	0.484111	0.118389	1
TMOD3	chr15	52121825	52204331	+	4666	Q9NYL9	SL006759	12861-13_3	8455.12	7146.85	9763.4	1.36611	0.450076	0.0150037	1
TPM1	chr15	63334838	63364113	+	3349	P09493	SL004737	5033-27_1	2112.28	2108.25	2116.3	1.00382	0.0054982	0.626433	1
TYRO3	chr15	41851220	41871536	+	3971	Q06418	SL004136	2611-72_2	2313.7	2485.45	2141.95	0.861796	-0.214582	4.70365e-09	1.89745e-05
ULK3	chr15	75128457	75135687	-	2953	Q6PHR2	SL019726	12437-18_3	986.95	967.25	1006.65	1.04073	0.0576014	0.0383508	1
UNC45A	chr15	91473410	91497323	+	4047	Q9H3U1	SL011294	11712-207_3	2122.03	2210.85	2033.2	0.919646	-0.120849	0.150303	1
USP8	chr15	50716574	50793280	+	5695	P40818	SL020113	13450-49_3	19372.1	18995.8	19748.3	1.03962	0.0560516	0.425511	1
VIMP	chr15	101811114	101817725	-	1999	Q9BQE4	SL007632	11286-78_3	6066.5	6408.55	5724.45	0.893252	-0.162861	7.11579e-05	0.287051
ZNF774	chr15	90895477	90904715	+	1838	Q6NX45	SL019886	12760-34_3	1269.6	1295.25	1243.95	0.960394	-0.0583021	0.027929	1
AARS	chr16	70286297	70323412	-	3344	P49588	SL011196	12340-17_3	25856	24678.8	27033.3	1.09541	0.131465	0.927698	1
ABCC6	chr16	16243422	16317328	-	5579	O95255	SL013730	8935-22_3	1249.55	1309.9	1189.2	0.907856	-0.139465	5.33496e-05	0.215212
AGRP	chr16	67516474	67517716	-	764	O00253	SL006924	2813-11_2	3333.03	3344	3322.05	0.993436	-0.00950106	0.442857	1
ALDOA	chr16	30064411	30081741	+	3223	P04075	SL004910	5864-10_3	136675	133836	139514	1.04243	0.0599484	0.73884	1
APRT	chr16	88875877	88878342	-	807	P07741	SL008014	10088-37_3	48561.8	44226.7	52896.9	1.19604	0.258267	0.0210757	1
ARMC5	chr16	31469594	31478488	+	5025	Q96C12	SL018686	8785-1_3	1539.35	1563.95	1514.75	0.968541	-0.0461147	0.00814399	1
BOLA2	chr16	29464914	30205627	-	2024	Q9H3K6	SL010249	8404-102_3	375.95	376.55	375.35	0.996813	-0.00460496	0.534847	1
BRICD5	chr16	2259254	2261069	-	1031	Q6PL45	SL017490	6612-90_3	9459.33	8487.35	10431.3	1.22904	0.297533	0.00713821	1
C16orf54	chr16	29753786	29757340	-	2596	Q6UWD8	SL006601	12394-53_3	720.4	717.45	723.35	1.00822	0.0118156	0.884055	1
CA5A	chr16	87921625	87970112	-	1084	P35218	SL010448	8791-151_3	1423.35	1455.7	1391	0.955554	-0.0655906	0.0531413	1
CA7	chr16	66878282	66888049	+	1849	P43166	SL004868	3356-50_1	661.3	695.8	626.8	0.900834	-0.150667	0.000406363	1
CARHSP1	chr16	8946799	8962869	-	3721	Q9Y2V2	SL013301	12808-103_3	2939.65	3095.8	2783.5	0.899121	-0.153412	0.0237249	1
CBFB	chr16	67063050	67134958	+	3133	Q13951	SL011998	10048-7_3	3668.9	3582.2	3755.6	1.04841	0.0681975	0.0726083	1
CBLN1	chr16	49311829	49315742	-	2434	P23435	SL017250	9313-27_3	3215.22	3502.65	2927.8	0.835881	-0.25863	0.000120808	0.48734
CCDC101	chr16	28565249	28603111	+	1151	Q96ES7	SL019859	12788-6_3	424.675	401.55	447.8	1.11518	0.157275	0.00118636	1
CCL17	chr16	57438679	57449974	+	615	Q92583	SL003196	3519-3_2	2602.57	2159.8	3045.35	1.41001	0.49571	6.61991e-08	0.000267047
CCL22	chr16	57392695	57400102	+	2918	O00626	SL003187	3508-78_3	3333.5	3505.85	3161.15	0.901679	-0.149315	0.0615816	1
CDH1	chr16	68771195	68869444	+	4815	P12830	SL000055	2501-51_3	111175	114572	107779	0.940715	-0.0881701	0.419815	1
CDH15	chr16	89238163	89261900	+	2859	P55291	SL007295	11215-6_3	3825.65	3720.25	3931.05	1.05666	0.0795151	0.0669015	1
CDH3	chr16	68678151	68732957	+	4276	P22223	SL004183	2643-57_2	39018.1	42338.4	35697.8	0.843154	-0.246132	8.34044e-08	0.000336453
CDH5	chr16	66400525	66438689	+	4128	P33151	SL002081	2819-23_2	14587.1	15563.8	13610.5	0.874497	-0.193474	0.00203175	1
CHST5	chr16	75562428	75569068	-	3250	Q9GZS9	SL018044	7020-13_3	494.525	475.15	513.9	1.08155	0.113105	0.040088	1
CHST6	chr16	75507022	75528926	-	6885	Q9GZX3	SL014130	4429-51_2	668.9	685.1	652.7	0.952708	-0.0698945	0.0075261	1
CNEP1R1	chr16	50059117	50070999	+	2169	Q8N9A8	SL020160	13532-25_3	960.675	936.9	984.45	1.05075	0.0714229	0.078723	1
CNOT1	chr16	58553850	58663790	-	9113	A5YKK6	SL020129	13482-14_3	7165.15	5677.75	8652.55	1.52394	0.607806	0.0157618	1
COG8	chr16	69362524	69373526	-	2495	Q96MW5	SL019061	9543-131_3	1212.12	1246.05	1178.2	0.945548	-0.0807775	0.0869729	1
COTL1	chr16	84599204	84651702	-	1858	Q14019	SL004814	4905-63_1	3063.22	3095.75	3030.7	0.978987	-0.0306379	0.454632	1
CREBBP	chr16	3775056	3930121	-	10196	Q92793	SL003777	13614-6_3	19582.1	19666.7	19497.5	0.991399	-0.0124621	0.547674	1
CRISPLD2	chr16	84853587	84943116	+	4589	Q9H0B8	SL008669	5691-2_3	43967.8	44572.6	43363.1	0.972863	-0.0396909	0.528475	1
CTCF	chr16	67596310	67673088	+	3941	P49711	SL011618	14624-51_3	885.8	877	894.6	1.02007	0.0286659	0.547674	1
CTF1	chr16	30907928	30914881	+	1664	Q16619	SL002783	2889-37_2	1818.92	1929.35	1708.5	0.885531	-0.175385	4.54209e-12	1.83228e-08
CTRB1	chr16	75252884	75258822	+	872	P17538	SL000353	5671-1_3	1793.65	1811.55	1775.75	0.980238	-0.0287961	0.813498	1
CTRB2	chr16	75237994	75241072	-	890	Q6GPI1	SL017094	5648-28_3	1421.45	1631.75	1211.15	0.74224	-0.430042	0.216036	1
CTRL	chr16	67963473	67965778	-	1182	P40313	SL012433	9229-9_3	4604.27	4356.25	4852.3	1.11387	0.155582	0.0428224	1
CX3CL1	chr16	57406414	57418956	+	3273	P78423	SL000427	2827-23_2	5369.8	5719.85	5019.75	0.877602	-0.188362	0.000447951	1
DCTPP1	chr16	30435019	30441373	-	1120	Q9H773	SL011809	4314-12_2	8488.33	8642.55	8334.1	0.96431	-0.0524306	0.547674	1
DCUN1D3	chr16	20869396	20911561	-	2868	Q8IWE4	SL020126	13553-4_3	1528.88	1540.3	1517.45	0.985165	-0.0215624	0.528475	1
DDX19B	chr16	70323670	70367735	+	2341	Q9UMR2	SL004750	5460-60_3	9134.85	8200.75	10069	1.22781	0.296085	0.509544	1
DHX38	chr16	72127615	72146811	+	4454	Q92620	SL020202	13645-14_3	1820.7	1813.1	1828.3	1.00838	0.0120443	0.334946	1
DNASE1L2	chr16	2286468	2288712	+	1326	Q92874	SL012757	6324-11_3	20557.8	20052.1	21063.5	1.05044	0.0709884	0.448724	1
DPEP1	chr16	89679716	89704839	+	1833	P16444	SL008734	8794-13_3	594.8	599.6	590	0.983989	-0.0232854	0.580176	1
DPEP2	chr16	68021293	68033421	-	1766	Q9H4A9	SL018483	8327-26_3	15484.7	15040.5	15929	1.05907	0.0827986	0.0350726	1
EDC4	chr16	67906926	67918417	+	4811	Q6P2E9	SL015023	13066-42_3	8882.23	9137.6	8626.85	0.944105	-0.0829814	0.725846	1
ERCC4	chr16	14014014	14046205	+	6761	Q92889	SL013851	9895-77_3	1120.88	1087.15	1154.6	1.06204	0.0868421	0.0682911	1
FAM173A	chr16	771142	772590	+	874	Q9BQD7	SL018110	7148-42_3	2268.03	2308.4	2227.65	0.965019	-0.0513707	0.275056	1
FOXC2	chr16	86600857	86602537	+	1681	Q99958	SL007629	14051-54_3	523.85	512.8	534.9	1.0431	0.0608729	0.330047	1
GABARAPL2	chr16	75600249	75611779	+	1002	P60520	SL019741	12494-99_3	14548.3	13261.8	15834.9	1.19402	0.255827	0.00295909	1
GAN	chr16	81348571	81413803	+	4544	Q9H2C0	SL019232	10054-3_3	790.1	739.3	840.9	1.13743	0.185774	0.000380687	1
GNPTG	chr16	1401900	1413352	+	1245	Q9UJJ9	SL012791	10666-7_3	3854.78	3912.65	3796.9	0.970416	-0.0433241	0.08194	1
GPR114	chr16	57576601	57611100	+	3760	Q8IZF4	SL014094	4551-72_3	1820.33	1858.95	1781.7	0.958444	-0.0612335	0.0306158	1
HBQ1	chr16	230333	231178	+	653	P09105	SL018342	7965-25_3	27815.6	27941.5	27689.7	0.990988	-0.01306	0.320395	1
HBZ	chr16	202854	204504	+	589	P02008	SL017970	6919-3_3	6779.98	6757.55	6802.4	1.00664	0.00954356	0.425511	1
HMOX2	chr16	4524704	4560348	+	2817	P30519	SL004751	2622-18_1	1248.05	1253.35	1242.75	0.991543	-0.0122532	0.646403	1
HP	chr16	72088508	72094955	+	1431	P00738	SL018283	7905-30_3	56862	61578.6	52145.4	0.84681	-0.239889	0.386585	1
HS3ST4	chr16	25703347	26149009	+	3203	Q9Y661	SL018828	8998-15_3	530.125	524.65	535.6	1.02087	0.0298007	0.454632	1
HSD17B2	chr16	82068858	82132139	+	1434	P37059	SL018799	8979-1_3	1154.08	1144.05	1164.1	1.01753	0.0250649	0.0285804	1
IL17C	chr16	88705001	88706882	+	1045	Q9P0M4	SL005175	9255-5_3	2239.8	2266.95	2212.65	0.976047	-0.0349773	0.0477409	1
IL21R	chr16	27413483	27463363	+	5094	Q9HBE5	SL004847	9366-54_3	2344.05	2333.4	2354.7	1.00913	0.0131096	0.509544	1
IL32	chr16	3115313	3119668	+	1193	P24001	SL007161	9051-13_3	618.4	619.95	616.85	0.995	-0.00723215	0.948622	1
IL34	chr16	70613798	70694585	+	1917	Q6ZMJ4	SL013548	4556-10_2	1786.58	1941.6	1631.55	0.840312	-0.251003	1.23729e-05	0.0499121
IL4R	chr16	27325230	27376099	+	3933	P24394	SL003308	3055-54_2	645.15	649.75	640.55	0.985841	-0.0205735	0.858541	1
IST1	chr16	71928311	71964540	+	4249	P53990	SL008617	12434-25_3	25399	25410.5	25387.5	0.999093	-0.00130927	0.0498413	1
ITFG1	chr16	47189298	47495015	-	2230	Q8TB96	SL008430	9347-13_3	773.95	763.6	784.3	1.02711	0.0385885	0.167201	1
ITGAL	chr16	30483983	30534506	+	5209	P20701	SL004121	11617-1_3	1374.1	1367.05	1381.15	1.01031	0.014804	0.448724	1
JPH3	chr16	87635441	87731761	+	4658	Q8WXH2	SL015106	9089-77_3	733.6	731.8	735.4	1.00492	0.00707976	0.288147	1
KCNG4	chr16	84254741	84273356	-	2763	Q8TDN1	SL020151	13525-17_3	4056.85	4201	3912.7	0.931373	-0.102568	0.000380687	1
KCTD5	chr16	2732495	2759031	+	2463	Q9NXV2	SL015285	12473-48_3	1887.75	1948	1827.5	0.938142	-0.0921223	0.00215421	1
KIF22	chr16	29802034	29816706	+	2423	Q14807	SL019869	12734-112_3	7155.82	6752.2	7559.45	1.11955	0.162924	0.0292452	1
KREMEN2	chr16	3014217	3018384	+	2057	Q8NCW0	SL010393	3202-28_2	3731.7	3774.3	3689.1	0.977426	-0.0329402	0.270789	1
LAT	chr16	28996147	29002104	+	1845	O43561	SL007008	10551-7_3	1007.73	960.65	1054.8	1.09801	0.134887	0.10977	1
LCMT1	chr16	25123047	25189551	+	1370	Q9UIC8	SL011770	4237-70_3	4735.07	4835.35	4634.8	0.958524	-0.0611132	0.00133936	1
LPCAT2	chr16	55542913	55620582	+	5388	Q7L5N7	SL018606	11175-45_3	3090	2941.25	3238.75	1.10115	0.139008	3.56695e-05	0.143891
MAP1LC3B	chr16	87425801	87438380	+	2288	Q9GZQ8	SL019511	11608-5_3	3451.32	2906.1	3996.55	1.37523	0.459671	0.000957149	1
MAPK3	chr16	30125426	30134630	-	1933	P27361	SL000409	2855-49_2	46521.7	44569.3	48474.1	1.08761	0.121162	0.381207	1
MAZ	chr16	29817417	29822504	+	2861	P56270	SL020077	13436-54_3	7240.4	6904.65	7576.15	1.09725	0.133897	0.0260527	1
MLYCD	chr16	83932730	83949787	+	2195	O95822	SL019512	11538-216_3	1534.03	1433.6	1634.45	1.1401	0.189163	0.0126012	1
MMP2	chr16	55513081	55540586	+	3843	P08253	SL000124	4160-49_1	11841.6	12108.2	11574.9	0.955952	-0.0649906	0.292607	1
MPG	chr16	127018	135850	+	1396	P29372	SL014754	12438-127_3	1528.15	1437.5	1618.8	1.12612	0.171363	0.00503007	1
MSLN	chr16	810765	818865	+	2193	Q13421	SL001905	3893-55_2	3426.65	3568.75	3284.55	0.920364	-0.119723	0.040088	1
MT1F	chr16	56691855	56693215	+	441	P04733	SL014687	10416-79_3	3158.7	3426.45	2890.95	0.843716	-0.245171	0.000264683	1
NAGPA	chr16	5074845	5083942	-	2209	Q9UK23	SL019369	11208-15_3	1328.67	1443.4	1213.95	0.841035	-0.249762	4.02323e-07	0.00162297
NDRG4	chr16	58497549	58547523	+	4311	Q9ULP0	SL018360	7934-11_3	3469.78	3511	3428.55	0.976517	-0.0342834	0.0467198	1
NETO2	chr16	47115431	47177936	-	3692	Q8NC67	SL015086	10562-42_3	1997.35	1965.6	2029.1	1.03231	0.0458702	0.334946	1
NIP7	chr16	69373415	69377013	+	2319	Q9Y221	SL019777	12564-9_3	2793.78	2909	2678.55	0.92078	-0.119071	0.402995	1
NMRAL1	chr16	4511695	4524896	-	1362	Q9HBL8	SL020265	13988-67_3	4062.9	4161.3	3964.5	0.952707	-0.0698954	0.202054	1
NPIPB3	chr16	21413455	21436658	-	3620	Q92617	SL019214	9954-2_3	4448.75	4831.45	4066.05	0.84158	-0.248828	0.00014367	0.579564
NPW	chr16	2069521	2070756	+	1016	Q8N729	SL005356	9986-14_3	5803.75	6120.5	5487	0.896495	-0.157632	0.573632	1
NQO1	chr16	69743304	69760571	-	2629	P15559	SL006249	9837-60_3	3467.12	3248.25	3686	1.13476	0.182393	0.0697052	1
NUDT16L1	chr16	4743694	4745860	+	1420	Q9BRJ7	SL015180	12497-29_3	21947.4	20466.2	23428.7	1.14475	0.195031	0.142383	1
ORC6	chr16	46723558	46732306	+	1687	Q9Y5N6	SL007790	12389-4_3	3375	3454.35	3295.65	0.954058	-0.0678512	0.0803179	1
PDILT	chr16	20370492	20416033	-	2127	Q8N807	SL018073	7092-7_3	1160.33	1195	1125.65	0.941967	-0.0862523	0.0457177	1
PDPK1	chr16	2587965	2653191	+	7243	O15530	SL006998	4460-8_2	1409.9	1243.85	1575.95	1.26699	0.341409	0.258277	1
PLA2G10	chr16	14766405	14788526	-	997	O15496	SL004067	2949-6_2	1389.85	1428.65	1351.05	0.945683	-0.0805715	0.00180595	1
PLCG2	chr16	81812863	81996298	+	8707	P16885	SL016406	10070-22_3	9693.3	7540.1	11846.5	1.57113	0.651805	0.00414784	1
PLK1	chr16	23690201	23701688	+	2169	P53350	SL005258	3394-81_2	870.025	874.85	865.2	0.98897	-0.016002	0.139819	1
PRKCB	chr16	23847300	24231932	+	8014	P05771	SL000553	5475-10_3	172916	181180	164651	0.908773	-0.138007	0.0266654	1
PRSS22	chr16	2902728	2908171	-	1386	Q9GZN4	SL012822	4534-10_2	3366.57	3265.95	3467.2	1.06162	0.0862684	0.408557	1
PRSS27	chr16	2762423	2770552	-	1462	Q9BQR3	SL011069	3624-3_4	13321	13522.6	13119.4	0.97018	-0.0436762	0.292607	1
PSMD7	chr16	74330673	74340186	+	1670	P51665	SL007266	3898-5_2	1281.6	1328.45	1234.75	0.929467	-0.105525	0.000406363	1
PYDC1	chr16	31227283	31228395	-	528	Q8WXC3	SL019914	12835-101_3	717.225	721.45	713	0.988287	-0.0169973	0.619789	1
RAB26	chr16	2198651	2204141	+	1624	Q9ULW5	SL017971	6997-32_3	3699.75	3895	3504.5	0.899743	-0.152415	0.00676863	1
RBBP6	chr16	24550908	24584183	+	7256	Q7Z6E9	SL019143	9887-40_3	2985.07	2997.15	2973	0.991942	-0.0116718	0.0641945	1
SEZ6L2	chr16	29882480	29910585	-	3557	Q6UXD5	SL011630	3867-49_1	3725.35	3643.05	3807.65	1.04518	0.0637541	0.0531413	1
SNN	chr16	11762289	11773015	+	3293	O75324	SL018263	7762-30_3	1113.45	1086.75	1140.15	1.04914	0.0692035	0.573632	1
ST3GAL2	chr16	70413338	70472991	-	4450	Q16842	SL017399	6281-51_3	1547.42	1414	1680.85	1.18872	0.249409	0.000899698	1
STUB1	chr16	730115	732768	+	1602	Q9UNE7	SL019100	10336-3_3	5784.15	5282.5	6285.8	1.18993	0.250876	0.547674	1
STX1B	chr16	31000577	31021829	-	4544	P61266	SL017968	6966-144_3	934.95	929	940.9	1.01281	0.0183628	0.360168	1
SULT1A3	chr16	29471207	30215650	+	2798	P0DMM9	SL000578	13944-3_3	16359.2	12275.1	20443.2	1.66542	0.735884	0.0554446	1
SYNGR3	chr16	2039946	2044276	+	2051	O43761	SL020085	13375-48_3	789.8	770.9	808.7	1.04903	0.0690609	0.355028	1
SYT17	chr16	19179638	19278554	+	1912	Q9BSW7	SL018850	9110-2_3	1176.6	1168.65	1184.55	1.01361	0.0194962	0.472598	1
TGFB1I1	chr16	31483476	31489281	+	1866	O43294	SL004934	8777-5_3	1508.15	1497.15	1519.15	1.01469	0.0210456	0.580176	1
TNFRSF12A	chr16	3070313	3072383	+	1032	Q9NP84	SL004366	5138-50_3	768.55	802	735.1	0.916584	-0.125662	0.00927701	1
TNFRSF17	chr16	12058964	12061925	+	994	Q02223	SL004672	2665-26_2	7271.2	7230.85	7311.55	1.01116	0.016012	0.198669	1
TOX3	chr16	52471918	52581714	-	3384	O15405	SL019861	12717-65_3	2157.93	2009.75	2306.1	1.14746	0.198439	0.0260527	1
TPSB2	chr16	1278336	1280185	-	1165	P20231	SL010617	3403-1_2	895.15	938	852.3	0.908635	-0.138227	0.0409821	1
TPSG1	chr16	1271651	1275254	-	1105	Q9NRR2	SL010619	3404-51_2	989.125	1021.5	956.75	0.936613	-0.0944753	0.0126012	1
TRADD	chr16	67188089	67193812	-	1482	Q15628	SL007444	13507-51_3	5453.7	5475.95	5431.45	0.991874	-0.0117719	0.46657	1
TSR3	chr16	1399241	1401873	-	1204	Q9UJK0	SL018007	7018-10_3	1435.8	1479.1	1392.5	0.941451	-0.0870423	0.00138039	1
TXNDC11	chr16	11772943	11836648	-	3047	Q6PKC3	SL018369	8769-30_3	850.875	851.45	850.3	0.998649	-0.00194987	0.448724	1
TXNL4B	chr16	72118756	72128215	-	2889	Q9NX01	SL019950	14169-66_3	345.425	348.6	342.25	0.981784	-0.026522	0.573632	1
UBE2I	chr16	1359154	1377019	+	3384	P63279	SL004306	2877-3_1	5877.25	5036.4	6718.1	1.33391	0.41566	0.000872197	1
USB1	chr16	58035277	58055527	+	4840	Q9BQ65	SL019433	11328-9_3	534.275	536.65	531.9	0.991149	-0.0128264	0.801556	1
VASN	chr16	4421849	4433529	+	2806	Q6EMK4	SL006589	5682-13_3	2636.53	2583.5	2689.55	1.04105	0.0580379	0.000872197	1
VPS4A	chr16	69345287	69358946	+	2176	Q9UN37	SL009023	11476-43_3	13561.7	13471.9	13651.5	1.01333	0.0191061	0.902764	1
WFDC1	chr16	84328312	84363457	+	1474	Q9HC57	SL012843	9316-67_3	15220.5	14579.5	15861.5	1.08792	0.121578	0.0409821	1
WFIKKN1	chr16	681012	684116	+	1948	Q96NZ8	SL012783	3191-50_2	1360.38	1471.35	1249.4	0.849152	-0.235905	0.000794338	1
ZG16	chr16	29789561	29792969	+	1807	O60844	SL012373	8219-14_3	808.25	816.85	799.65	0.978944	-0.0307025	0.923814	1
ZG16B	chr16	2880173	2882285	+	828	Q96DA0	SL008737	8310-6_3	22871	26114.2	19627.8	0.751613	-0.411939	0.0226317	1
ZNF174	chr16	3451190	3459364	+	2619	Q15697	SL019479	11486-26_3	2309.85	2326.5	2293.2	0.985687	-0.020799	0.275056	1
ZNF23	chr16	71481503	71496117	-	3239	P17027	SL019525	11565-58_3	470.375	464.75	476	1.02421	0.0345067	0.898237	1
ZNF276	chr16	89786776	89807332	+	5214	Q8N554	SL020215	14692-3_3	7580.48	8130.4	7030.55	0.864724	-0.209689	0.00175326	1
ZNF843	chr16	31446885	31454348	-	2013	Q8N446	SL018462	8321-27_3	794.625	801.7	787.55	0.98235	-0.025691	0.014637	1
ACLY	chr17	40023179	40075272	-	4353	P53396	SL007279	12700-9_3	1903.65	1852.5	1954.8	1.05522	0.0775475	0.078723	1
ADAM11	chr17	42836568	42859214	+	4402	O75078	SL017503	6586-19_3	5325.77	5242.4	5409.15	1.03181	0.0451745	0.0756133	1
ALDH3A1	chr17	19641298	19651746	-	2256	P30838	SL006130	11480-1_3	578.4	543.75	613.05	1.12745	0.173061	0.000264683	1
ALDOC	chr17	26900133	26903951	-	1651	P09972	SL004727	9876-20_3	13461	13990	12932.1	0.924389	-0.113429	0.315642	1
ALKBH5	chr17	18086867	18113267	+	3433	Q6P6C2	SL018687	8793-13_3	1082	1067.1	1096.9	1.02793	0.0397366	0.858541	1
ALOX15B	chr17	7942358	7952451	+	2715	O15296	SL019693	12422-143_3	812.175	806	818.35	1.01532	0.0219382	0.653065	1
AOC2	chr17	40996609	41002724	+	2665	O75106	SL002082	6434-18_3	1600.33	1661.55	1539.1	0.926304	-0.110443	0.292607	1
APOH	chr17	64208147	64225556	-	1201	P02749	SL000282	8288-27_3	263081	278969	247193	0.886094	-0.174468	1.38916e-05	0.0560389
ARHGDIA	chr17	79825597	79829282	-	2185	P52565	SL005264	6454-38_3	3264.78	3187.5	3342.05	1.04849	0.068308	0.0139278	1
ASGR1	chr17	7076751	7082883	-	1503	P07306	SL008835	5452-71_3	1584.9	1651.05	1518.75	0.919869	-0.120499	0.0100236	1
ASGR2	chr17	7004641	7018130	-	1544	P07307	SL008489	9474-22_3	755.625	744.65	766.6	1.02948	0.0419115	0.10977	1
ATP1B2	chr17	7554254	7561089	+	3332	P14415	SL018093	7218-87_3	1086.92	1113.55	1060.3	0.95218	-0.0706938	0.208955	1
ATP2A3	chr17	3827163	3867758	-	4885	Q93084	SL011088	13510-7_3	2173.1	2287.85	2058.35	0.899687	-0.152504	1.44364e-05	0.0582366
AURKB	chr17	8108049	8113944	-	1300	Q96GD4	SL010520	3346-72_2	2037.65	2138.6	1936.7	0.905592	-0.143066	6.60956e-06	0.0266629
AXIN2	chr17	63524683	63557740	-	4232	Q9Y2T1	SL018508	8429-16_3	922.1	912.3	931.9	1.02148	0.0306668	0.116184	1
BECN1	chr17	40962150	40976310	-	2143	Q14457	SL014943	13032-1_3	558.575	579.45	537.7	0.927949	-0.107883	4.61248e-05	0.186068
BIRC5	chr17	76210277	76221716	+	2700	O15392	SL000582	3472-40_2	1731.92	1796.2	1667.65	0.928432	-0.107131	2.64903e-05	0.106862
BLMH	chr17	28575213	28619184	-	2537	Q13867	SL008191	14250-115_3	331.4	329.4	333.4	1.01214	0.0174135	0.375877	1
C17orf67	chr17	54869274	54911256	-	2012	Q0P5P2	SL018815	9070-1_3	1462.8	1358.75	1566.85	1.15316	0.205587	0.00151059	1
C17orf78	chr17	35732985	35749662	+	1862	Q8N4C9	SL017510	8545-14_3	752.225	758.3	746.15	0.983977	-0.023303	0.325197	1
C17orf89	chr17	79213111	79215098	+	560	A1L188	SL018827	9030-56_3	1200.35	1194.9	1205.8	1.00912	0.0131007	0.18878	1
C1QBP	chr17	5336099	5342471	-	1163	Q07021	SL008177	4967-1_1	8600.85	8954.35	8247.35	0.921044	-0.118658	8.77212e-07	0.00353867
C1QTNF1	chr17	77019016	77045870	+	3642	Q9BXJ1	SL012815	6304-8_3	19653.7	19894.2	19413.3	0.97583	-0.0352989	0.176197	1
CA10	chr17	49707674	50237377	-	3867	Q9NS85	SL010449	13666-222_3	2623.5	2928	2319	0.792008	-0.336413	6.87692e-06	0.0277415
CA4	chr17	58227302	58236906	+	1154	P22748	SL010369	3177-49_2	5704.25	6372.15	5036.35	0.790369	-0.339402	1.72444e-06	0.00695639
CALCOCO2	chr17	46908350	46942607	+	3817	Q13137	SL019796	12534-10_3	2768.82	2866.1	2671.55	0.93212	-0.101412	0.040088	1
CAMKK1	chr17	3763617	3796337	-	4470	Q8N5S9	SL004938	3877-67_2	1154.35	1120.4	1188.3	1.0606	0.0848852	0.0447343	1
CANT1	chr17	76987798	77005899	-	3674	Q8WVQ1	SL007555	6480-1_3	1330.83	1275.5	1386.15	1.08675	0.12002	0.00858118	1
CCL1	chr17	32687347	32690252	-	594	P22362	SL003176	2770-51_2	10222	11293.5	9150.35	0.810228	-0.3036	1.04026e-06	0.0041964
CCL11	chr17	32612687	32615199	+	925	P51671	SL000406	5301-7_3	17917.8	16119.3	19716.4	1.22315	0.290607	0.000419804	1
CCL13	chr17	32683471	32685629	+	851	Q99616	SL000517	4144-13_1	899.55	930.8	868.3	0.932853	-0.100278	0.0904704	1
CCL14	chr17	34310692	34313764	-	554	Q16627	SL003329	2900-53_3	21683.7	21386.2	21981.2	1.02782	0.0395933	0.853177	1
CCL15	chr17	34324618	34329084	-	1080	Q16663	SL003190	14109-15_3	47096	50584.8	43607.2	0.86206	-0.214139	0.0542824	1
CCL16	chr17	34303535	34308523	-	1497	O15467	SL003300	4913-78_1	44670.8	47601.2	41740.4	0.876878	-0.189552	0.00516928	1
CCL18	chr17	34391643	34398841	+	770	P55774	SL003323	3044-3_2	40927.9	40328.1	41527.8	1.02975	0.0422921	0.478664	1
CCL2	chr17	32582296	32584220	+	747	P13500	SL000038	2578-67_2	952.025	891.3	1012.75	1.13626	0.184295	0.0157618	1
CCL23	chr17	34340096	34345005	-	626	P55773	SL003301	3028-36_2	55949.6	61147.2	50752	0.829996	-0.268823	0.000264683	1
CCL3	chr17	34415603	34417506	-	796	P10147	SL000519	3040-59_1	2136.95	2158.85	2115.05	0.979711	-0.0295712	0.725846	1
CCL3L1	chr17	34522269	34625731	-	1759	P16619	SL004355	2783-18_2	5272.62	5641.5	4903.75	0.869228	-0.202193	4.08692e-06	0.0164866
CCL4L1	chr17	34538310	34641846	+	1644	Q8NHW4	SL004356	2781-63_2	593.55	624.75	562.35	0.90012	-0.151811	0.000509651	1
CCL5	chr17	34198496	34207377	-	1311	P13501	SL000563	5480-49_3	124984	140863	109106	0.774548	-0.368573	0.000138793	0.559889
CCL7	chr17	32597235	32599261	+	815	P80098	SL000516	4886-3_1	910.125	889.4	930.85	1.0466	0.0657163	0.173157	1
CCL8	chr17	32646066	32648421	+	1250	P80075	SL000515	2785-15_2	800.875	834.95	766.8	0.918378	-0.122839	7.91928e-05	0.319464
CD300A	chr17	72462522	72480937	+	1893	Q9UGN4	SL009033	5630-48_3	37193.6	36342.7	38044.5	1.04683	0.0660223	0.725846	1
CD300C	chr17	72537205	72542310	-	1587	Q08708	SL014270	5066-134_3	8551.67	7580.75	9522.6	1.25616	0.329015	1.95396e-06	0.00788227
CD300E	chr17	72606022	72619897	-	3525	Q496F6	SL018456	10798-4_3	1865.6	1840.6	1890.6	1.02717	0.038668	0.0531413	1
CD300LB	chr17	72517313	72527613	-	2294	A8K4G0	SL017073	10713-151_3	617.45	636.85	598.05	0.939075	-0.0906875	0.107698	1
CD300LF	chr17	72690447	72709139	-	2060	Q8TDQ1	SL012737	5623-11_3	1597.6	1618.65	1576.55	0.973991	-0.0380201	0.633085	1
CD300LG	chr17	41924516	41940997	+	3528	Q6UXG3	SL017494	9909-4_3	2162.93	2284.2	2041.65	0.893814	-0.161953	0.00111612	1
CD79B	chr17	62006098	62009704	-	1264	P40259	SL017426	6351-55_3	1425.38	1458.95	1391.8	0.953974	-0.0679785	0.00111612	1
CENPV	chr17	16245848	16256812	-	1164	Q7Z7K6	SL013524	8817-29_3	433.375	453.05	413.7	0.913144	-0.131085	0.00295909	1
CHAD	chr17	48541853	48546227	-	1695	O15335	SL012363	13460-4_3	92261.3	95169.1	89353.5	0.938892	-0.090969	0.666386	1
CLEC10A	chr17	6977856	6983600	-	1780	Q8IUN9	SL014095	10955-4_3	1067.97	1093.95	1042	0.952512	-0.0701915	0.000148709	0.599894
CLTC	chr17	57697050	57774317	+	8587	Q00610	SL008164	13711-10_3	1411.58	1414.4	1408.75	0.996005	-0.00577457	0.893609	1
CNP	chr17	40118759	40129754	+	5222	P09543	SL008878	6609-22_3	7991.52	7184.25	8798.8	1.22473	0.292469	0.0165541	1
CNTNAP1	chr17	40834632	40852011	+	5454	P78357	SL020099	14617-7_3	584.45	584.6	584.3	0.999487	-0.00074054	0.541247	1
COA3	chr17	40949636	40950743	-	808	Q9Y2R0	SL018275	7888-58_3	3048.28	2981.8	3114.75	1.04459	0.0629329	0.164284	1
COL1A1	chr17	48261457	48279000	-	5927	P02452	SL007932	11140-56_3	65765.2	63256.5	68273.9	1.07932	0.110119	0.320395	1
CRK	chr17	1324647	1359561	-	3225	P46108	SL013240	4976-57_1	12439.1	12783.8	12094.5	0.946076	-0.0799716	0.653065	1
CSF3	chr17	38171614	38174066	+	1768	P09919	SL001729	4840-73_1	2397.97	2588.9	2207.05	0.852505	-0.23022	0.00381524	1
CSNK1D	chr17	80200537	80231618	-	3793	P48730	SL019354	11289-31_3	1717.25	1677.35	1757.15	1.04758	0.0670536	0.0887072	1
CXCL16	chr17	4636824	4643223	-	2402	Q9H2A7	SL004016	2436-49_4	7481.9	7932.55	7031.25	0.88638	-0.174004	0.00104979	1
CYGB	chr17	74523430	74533987	-	2166	Q8WWM9	SL007558	11546-7_3	1112.28	1026.95	1197.6	1.16617	0.22178	0.000845484	1
DHX58	chr17	40253422	40264751	-	2617	Q96C10	SL007593	14012-17_3	1829.3	1749.3	1909.3	1.09147	0.126266	0.0139278	1
DHX8	chr17	41561334	41601680	+	4200	Q14562	SL019516	11601-26_3	1988.35	1936.5	2040.2	1.05355	0.0752591	0.301675	1
DLG4	chr17	7093210	7123369	-	4814	P78352	SL018372	8070-88_3	3002.4	3009.3	2995.5	0.995414	-0.0066311	0.842207	1
DLX4	chr17	48046562	48052323	+	2317	Q92988	SL019039	11910-27_3	3868.3	3503.45	4233.15	1.20828	0.272955	0.270789	1
DOC2B	chr17	6011	31421	-	1074	Q14184	SL018346	7997-118_3	498.425	497.95	498.9	1.00191	0.00274978	0.497086	1
DUSP3	chr17	41843489	41856368	-	4122	P51452	SL008122	3480-7_1	4277.8	4158.6	4397	1.05733	0.0804216	0.770745	1
DVL2	chr17	7128661	7137863	-	3016	O14641	SL020209	13575-40_3	16356	17375.4	15336.5	0.882656	-0.180077	0.0173819	1
DYNLL2	chr17	56160780	56167618	+	1522	Q96FJ2	SL019474	11493-169_3	44829.7	43865.2	45794.2	1.04398	0.062088	0.0366796	1
EFNB3	chr17	7608520	7614693	+	3219	Q15768	SL004142	2514-65_3	2420.47	2453.6	2387.35	0.972999	-0.03949	0.216036	1
EIF4A3	chr17	78109013	78120982	-	1734	P38919	SL011616	4997-19_1	1794.15	1744.55	1843.75	1.05686	0.0797881	0.0266654	1
EIF5A	chr17	7210318	7215782	+	1818	P63241	SL005687	5888-29_3	61182.4	59910.5	62454.2	1.04246	0.0599909	0.040088	1
ENPP7	chr17	77704865	77716021	+	1859	Q6UWV6	SL009045	4435-66_2	4389.43	4286.5	4492.35	1.04802	0.0676702	0.902764	1
ENTHD2	chr17	79202077	79212891	-	2287	Q96N21	SL018328	7947-19_3	1116.95	1116.4	1117.5	1.00099	0.0014208	0.320395	1
ERBB2	chr17	37844337	37884915	+	5497	P04626	SL000009	2616-23_18	1229.05	1222.55	1235.55	1.01063	0.0152599	0.279371	1
EVI2B	chr17	29630788	29641130	-	1995	P34910	SL014778	13028-2_3	9067.4	8835.85	9298.95	1.05241	0.0736989	0.454632	1
EVPL	chr17	74002927	74023507	-	6587	Q92817	SL020305	14019-73_3	1365.1	1347.2	1383	1.02657	0.0378371	0.386585	1
FAM171A2	chr17	42431101	42441235	-	2634	A8MVW0	SL020149	13479-8_3	5084.3	5179.5	4989.1	0.96324	-0.0540332	0.0628764	1
FAM20A	chr17	66531257	66597095	-	4624	Q96MK3	SL012782	6433-57_3	819.7	855.05	784.35	0.917315	-0.124511	0.000134072	0.540848
FLII	chr17	18148131	18162230	-	4467	Q13045	SL006530	12677-164_3	10576.3	8514.6	12638	1.48428	0.569763	0.114012	1
GAA	chr17	78075355	78093679	+	3775	P10253	SL005431	9385-4_3	1592.97	1464.4	1721.55	1.1756	0.233398	0.000116671	0.470649
GFAP	chr17	42982994	42992920	-	4034	P14136	SL004271	3034-1_2	1175.08	1189.8	1160.35	0.975248	-0.036159	0.179279	1
GGA3	chr17	73232687	73258474	-	4200	Q9NZ52	SL019567	11683-19_3	32587.3	29980	35194.8	1.17394	0.231362	0.43125	1
GH1	chr17	61994553	61996212	-	846	P01241	SL000442	8462-18_3	725.125	694.75	755.5	1.08744	0.120938	0.001223	1
GH2	chr17	61957572	61959302	-	1157	P01242	SL009327	10978-39_3	1319.7	1173.15	1466.25	1.24984	0.321744	0.226998	1
GHDC	chr17	40341105	40346550	-	2922	Q8N2G8	SL019117	9730-22_3	1263.8	1185.4	1342.2	1.13228	0.179226	0.000794338	1
GLTPD2	chr17	4692254	4693884	+	1222	A6NH11	SL010876	7948-129_3	2882.4	2945.75	2819.05	0.956989	-0.0634259	0.292607	1
GNGT2	chr17	47283596	47287936	-	1190	O14610	SL006983	10917-40_3	1105.67	1131.1	1080.25	0.955044	-0.0663613	0.0126012	1
GOSR1	chr17	28804426	28853832	+	5237	O95249	SL004933	7805-52_3	3032.7	3023.7	3041.7	1.00595	0.00856286	0.593321	1
GOSR2	chr17	45000486	45018733	+	4989	O14653	SL018004	10426-21_3	805.275	822.25	788.3	0.958711	-0.0608323	0.884055	1
GP1BA	chr17	4835592	4838325	+	2501	P07359	SL006460	4990-87_1	1300.55	1350.2	1250.9	0.926455	-0.110207	0.00271571	1
GRAP	chr17	18923990	18950336	-	2033	Q13588	SL019920	12820-1_3	5868.2	6010.95	5725.45	0.952503	-0.0702039	0.310937	1
GRB2	chr17	73314157	73401790	-	3304	P62993	SL003792	5464-52_3	81054.1	85026.1	77082.1	0.90657	-0.14151	0.478664	1
GRB7	chr17	37894162	37903538	+	2701	Q14451	SL002520	11281-6_3	2935.25	3035.6	2834.9	0.933885	-0.0986839	0.00209215	1
GRN	chr17	42422491	42430470	+	2305	P28799	SL007173	4992-49_1	37247.7	38434.8	36060.6	0.938225	-0.0919936	0.176197	1
HEXIM2	chr17	43238264	43247406	+	1330	Q96MH2	SL019865	14205-6_3	2217.15	2259.15	2175.15	0.962818	-0.0546652	0.454632	1
HGS	chr17	79650962	79669151	+	2972	O14964	SL016371	13644-30_3	6893.05	6547.3	7238.8	1.10562	0.14485	0.751712	1
HS3ST3A1	chr17	13399006	13505244	-	2527	Q9Y663	SL018442	8268-98_3	10379.6	11033.6	9725.6	0.881453	-0.182044	0.0272907	1
HS3ST3B1	chr17	14204506	14249492	+	2032	Q9Y662	SL018006	6986-17_3	2864.9	2963.35	2766.45	0.933555	-0.0991932	0.00545834	1
HSD17B1	chr17	40703984	40707232	+	2231	P14061	SL004253	4708-3_2	5025.8	5045.15	5006.45	0.992329	-0.0111092	0.825189	1
ICAM2	chr17	62079955	62097994	-	1523	P13598	SL003177	5486-73_3	2450.12	2594.05	2306.2	0.889035	-0.169689	0.00287581	1
ICT1	chr17	73008780	73017356	+	879	Q14197	SL017450	6380-23_3	19633.2	17853.5	21412.8	1.19937	0.262274	3.37407e-07	0.0013611
IGFBP4	chr17	38599676	38613982	+	2236	P22692	SL005171	2950-57_2	19585.8	19255.1	19916.6	1.03435	0.0487308	0.127555	1
KIF1C	chr17	4901243	4931694	+	7917	O43896	SL019162	9899-28_3	1365.58	1375.05	1356.1	0.986219	-0.0200205	0.58674	1
KPNA2	chr17	66031848	66042970	+	1980	P52292	SL004718	2860-19_2	1592.35	1730.75	1453.95	0.840069	-0.25142	0.00241993	1
KPNB1	chr17	45727204	45761004	+	4453	Q14974	SL010927	3887-90_2	14005.9	14952.7	13059	0.873354	-0.195362	0.223298	1
KRBA2	chr17	8271973	8274858	-	1964	Q6ZNG9	SL019059	11917-8_3	972.7	991.4	954	0.962276	-0.055478	0.198669	1
KRT17	chr17	39775692	39780882	-	1574	Q04695	SL005401	12923-51_3	3010.22	3101.2	2919.25	0.941329	-0.0872288	0.00057927	1
KRT20	chr17	39032141	39041495	-	1805	P35900	SL002694	12975-11_3	1978.45	1968.6	1988.3	1.01001	0.0143655	0.692956	1
KRTAP2-4	chr17	39221368	39222131	-	764	Q9BYR9	SL020089	14615-46_3	1597.92	1642.35	1553.5	0.945901	-0.0802394	0.238375	1
LGALS3BP	chr17	76967335	76976061	-	2260	Q08380	SL006522	5000-52_1	4286.32	4010.25	4562.4	1.13768	0.186101	0.0191495	1
LGALS9	chr17	25958174	25976586	+	1764	O00182	SL008486	9197-4_3	2792.15	2856.4	2727.9	0.955013	-0.0664073	0.330047	1
LPO	chr17	56315787	56345879	+	2979	P22079	SL007153	4801-13_3	1426.55	1782.05	1071.05	0.601021	-0.734512	1.33666e-05	0.0539207
LRRC37A2	chr17	44590076	44633014	+	NA	A6NM11	SL018694	8897-3_3	3331.65	3246.35	3416.95	1.05255	0.0738906	0.454632	1
MAP2K3	chr17	21187968	21218551	+	2374	P46734	SL007242	6151-18_3	3427.03	3420.85	3433.2	1.00361	0.00519906	0.0835897	1
MAP2K4	chr17	11924135	12047148	+	3873	P45985	SL007237	5242-37_3	54479.2	59578.3	49380.1	0.828826	-0.270859	0.00256388	1
MAP3K3	chr17	61699801	61773670	+	4826	Q99759	SL005017	12990-39_3	874.525	841.6	907.45	1.07824	0.108683	0.144985	1
MAPT	chr17	43971748	44105699	+	NA	P10636	SL004230	5854-60_3	503.35	484.15	522.55	1.07931	0.110115	0.00175326	1
MED1	chr17	37560538	37607527	-	8148	Q15648	SL010328	5470-69_2	58182.7	62258.4	54106.9	0.869071	-0.202455	0.0045069	1
MFAP4	chr17	19286755	19290532	-	1961	P55083	SL002084	5636-10_3	8890	8931.15	8848.85	0.990785	-0.013356	0.807557	1
MILR1	chr17	62461569	62464760	+	631	Q7Z6M3	SL019119	11173-29_3	1021.17	1015.95	1026.4	1.01029	0.0147637	0.73884	1
MPO	chr17	56347217	56358296	-	3215	P05164	SL001796	2580-83_2	25292.8	26257	24328.7	0.926559	-0.110046	0.122902	1
MRC2	chr17	60704762	60770962	+	5992	Q9UBG0	SL008416	3041-55_2	6066.52	5978.75	6154.3	1.02936	0.0417509	0.234536	1
MXRA7	chr17	74671809	74707056	-	3896	P84157	SL018347	8005-1_3	1980.28	1899.05	2061.5	1.08554	0.118417	0.164284	1
NAGS	chr17	42082032	42086436	+	2072	Q8N159	SL019366	11247-20_3	1621.5	1617.2	1625.8	1.00532	0.00765168	0.216036	1
NBR1	chr17	41322488	41363708	+	5300	Q14596	SL004606	7696-3_3	2661.82	2440.55	2883.1	1.18133	0.240415	0.000195498	0.788641
NEURL4	chr17	7218951	7232638	-	5187	Q96JN8	SL020119	13468-5_3	2930.65	3074.8	2786.5	0.906238	-0.142038	9.42309e-06	0.0380127
NFE2L1	chr17	46125686	46138907	+	4874	Q14494	SL007421	11154-3_3	2292.2	2089.75	2494.65	1.19376	0.255507	0.0869729	1
NGFR	chr17	47572655	47592382	+	3420	P08138	SL004638	8374-5_3	960.15	997.75	922.55	0.92463	-0.113051	0.185571	1
NLGN2	chr17	7311502	7323183	+	4646	Q8NFZ4	SL018782	9772-153_3	1094.55	1026.6	1162.5	1.13238	0.179357	0.000148709	0.599894
NLRP1	chr17	5404719	5487832	-	6099	Q9C000	SL019570	11661-11_3	633.9	633.5	634.3	1.00126	0.00182072	0.397479	1
NME1	chr17	49230920	49239450	+	1031	P15531	SL003687	5909-51_3	2175.5	2138.45	2212.55	1.03465	0.0491446	0.365357	1
NME2	chr17	49242796	49249105	+	1244	P22392	SL004921	4249-64_2	54014.7	54219.7	53809.7	0.992437	-0.0109522	0.60653	1
NMT1	chr17	43138680	43186382	+	4884	P30419	SL006476	5196-7_3	3982.03	3751.8	4212.25	1.12273	0.167008	0.334946	1
NOG	chr17	54671060	54672951	+	1892	Q13253	SL004683	5846-24_3	4360.75	5283.25	3438.25	0.650783	-0.619751	1.87932e-19	7.58117e-16
NOTUM	chr17	79910383	79919057	-	2217	Q6P988	SL012580	8252-2_3	9108.25	9357.1	8859.4	0.94681	-0.0788525	0.258277	1
NPLOC4	chr17	79523913	79604138	-	4381	Q8TAT6	SL016487	12993-21_3	27709.5	27264.3	28154.7	1.03266	0.0463601	0.801556	1
NPTX1	chr17	78440633	78450404	-	5437	Q15818	SL012506	9256-78_3	980.3	986.2	974.4	0.988035	-0.0173661	0.176197	1
NR1D1	chr17	38249037	38256978	-	2775	P20393	SL007145	5236-2_3	1349.62	1311.25	1388	1.05853	0.0820648	0.158572	1
NSF	chr17	44668035	44834828	+	NA	P46459	SL007239	13992-12_3	5956.73	5399.8	6513.65	1.20628	0.27056	4.61248e-05	0.186068
NT5C	chr17	73126320	73127890	-	1037	Q8TCD5	SL008415	12560-9_3	3900.28	3662.2	4138.35	1.13002	0.176345	0.132351	1
NTN1	chr17	8924859	9147317	+	5954	O95631	SL012395	6649-51_3	705.025	697.6	712.45	1.02129	0.0303887	0.442857	1
NXPH3	chr17	47653298	47661171	+	5552	O95157	SL012391	6054-6_3	2176.4	2254.3	2098.5	0.930888	-0.103321	0.000356544	1
P4HB	chr17	79801034	79818544	-	2578	P07237	SL004901	4278-14_3	449	457.2	440.8	0.964129	-0.0527012	0.250174	1
PDK2	chr17	48172101	48188733	+	3392	Q15119	SL019823	12651-21_3	1005.67	1010.8	1000.55	0.98986	-0.0147043	0.134804	1
PECAM1	chr17	62396777	62407083	-	4453	P16284	SL001721	2695-25_1	3093.97	3215.8	2972.15	0.924233	-0.113671	0.000292482	1
PITPNA	chr17	1421283	1466110	-	3641	Q00169	SL005697	9934-29_3	4955.55	4992.9	4918.2	0.985039	-0.0217476	0.97012	1
PLXDC1	chr17	37219556	37307902	-	6252	Q8IUK5	SL007521	9235-3_3	39926.7	40022.1	39831.3	0.995234	-0.0068925	0.999898	1
PPY	chr17	42018172	42019833	-	457	P01298	SL011499	4588-1_2	4104.52	4296.1	3912.95	0.910814	-0.134771	0.931469	1
PRKCA	chr17	64298926	64806862	+	8770	P17252	SL000551	2644-11_2	107753	110979	104527	0.941863	-0.086411	0.0327777	1
PRPSAP1	chr17	74306868	74350230	-	2359	Q14558	SL009434	9478-69_3	3431.15	3513.85	3348.45	0.952929	-0.0695592	0.666386	1
PSMD11	chr17	30771481	30810337	+	4018	O00231	SL010941	13572-43_3	14273.7	13576.7	14970.6	1.10267	0.141004	0.0487813	1
PSME3	chr17	40985159	40995777	+	3803	P61289	SL005308	5204-13_3	1085.5	1084.1	1086.9	1.00258	0.00372137	0.0578332	1
PYY	chr17	42030107	42081837	-	1052	P10082	SL011509	3727-35_1	1608.72	1696.6	1520.85	0.89641	-0.157769	0.365357	1
RAB5C	chr17	40276994	40307062	-	2031	P51148	SL008533	14287-6_3	9484.02	9013.3	9954.75	1.10445	0.14333	0.275056	1
RAC3	chr17	79989532	79992080	+	1060	P60763	SL007310	5271-5_1	18530.8	19483.8	17577.7	0.902168	-0.148532	0.129935	1
RAD51D	chr17	33426811	33446888	-	2583	O75771	SL013725	12554-10_3	1482.62	1539.55	1425.7	0.92605	-0.110838	0.111875	1
RCVRN	chr17	9801027	9808684	-	1175	P35243	SL014781	14334-3_3	848.55	884.55	812.55	0.918603	-0.122487	0.00903958	1
RFFL	chr17	33336131	33416348	-	4346	Q8WZ73	SL019795	14186-13_3	10089.9	9855.65	10324	1.04753	0.0669861	0.414164	1
RFNG	chr17	80005778	80009650	-	1828	Q9Y644	SL008366	7203-125_3	2110.07	2116.45	2103.7	0.993976	-0.00871742	0.355028	1
RNF43	chr17	56431038	56494931	-	4557	Q68DV7	SL018629	14120-2_3	3194.47	3267.75	3121.2	0.955153	-0.0661968	0.0383508	1
RNMTL1	chr17	685513	695741	+	1801	Q9HC36	SL019052	9584-105_3	7162.5	8051.1	6273.9	0.77926	-0.359823	0.000202242	0.815846
SAT2	chr17	7529556	7531194	-	963	Q96F10	SL019774	12524-18_3	2810.95	2802.6	2819.3	1.00596	0.00857115	0.509544	1
SCARF1	chr17	1537152	1549083	-	3522	Q14162	SL005221	5129-12_3	16900.1	16499.5	17300.7	1.04856	0.0684125	0.659727	1
SCO1	chr17	10583649	10600885	-	1754	O75880	SL018291	7853-19_3	1567.75	1639.9	1495.6	0.912007	-0.132883	8.50208e-05	0.342974
SECTM1	chr17	80278900	80291921	-	2282	Q8WVN6	SL005430	13093-6_3	3833.6	3727.75	3939.45	1.05679	0.0796891	0.00793308	1
SERPINF1	chr17	1665259	1680859	+	1533	P36955	SL003066	7735-17_3	12301.8	12474.5	12129	0.972303	-0.0405214	0.0904704	1
SERPINF2	chr17	1646130	1658559	+	2345	P08697	SL000250	3024-18_2	2834.2	2939.3	2729.1	0.928486	-0.107047	0.0018601	1
SHBG	chr17	7517382	7536701	+	1550	P04278	SL005102	4929-55_1	4735.57	4348.85	5122.3	1.17785	0.236158	0.375877	1
SLC16A3	chr17	80186282	80197375	+	2482	O15427	SL014602	9049-2_3	635.775	636.6	634.95	0.997408	-0.00374417	0.320395	1
SLC26A11	chr17	78194200	78227308	+	3053	Q86WA9	SL020153	13502-2_3	1896.03	1973.7	1818.35	0.92129	-0.118273	0.0487813	1
SOCS3	chr17	76352858	76356160	-	2737	O14543	SL004268	11440-58_3	4389.4	4255.4	4523.4	1.06298	0.0881128	0.161408	1
SOCS7	chr17	36508007	36561846	+	7978	O14512	SL006979	11657-86_3	686.65	685.8	687.5	1.00248	0.00357181	0.830933	1
SOST	chr17	41831099	41836156	-	2300	Q9BQB4	SL007631	13101-60_3	8745.85	9508.3	7983.4	0.839624	-0.252184	0.039211	1
SPACA3	chr17	31318882	31324892	+	819	Q8IXA5	SL007524	8076-4_3	3771.18	3769.1	3773.25	1.0011	0.00158762	0.478664	1
SPATA20	chr17	48624450	48633213	+	2774	Q8TB22	SL009460	11117-2_3	2006.78	2070	1943.55	0.938913	-0.0909365	0.158572	1
SPHK1	chr17	74380690	74383941	+	2469	Q9NYA1	SL006088	4294-16_2	17889.9	15835.6	19944.2	1.25945	0.332798	0.339894	1
SPOP	chr17	47676246	47755525	-	3141	O43791	SL020220	13727-44_3	1420.55	1401.15	1439.95	1.02769	0.0394073	0.573632	1
ST6GALNAC1	chr17	74620838	74639920	-	2714	Q9NSC7	SL015271	7867-154_3	1820.88	1903.8	1737.95	0.912885	-0.131495	0.00151059	1
ST6GALNAC2	chr17	74561461	74582145	-	2105	Q9UJ37	SL018255	7823-22_3	4320.93	4619.1	4022.75	0.870895	-0.19943	0.000108795	0.43888
STAT3	chr17	40465343	40540513	-	4973	P40763	SL007221	10346-5_3	7481.1	5352.05	9610.15	1.7956	0.844467	0.0048943	1
STX8	chr17	9153788	9479275	-	968	Q9UNK0	SL017987	10903-50_3	5083.27	4500.95	5665.6	1.25876	0.331999	0.0169635	1
TAC4	chr17	47915671	47925379	-	675	Q86UU9	SL012649	6468-37_3	2146.3	2174.9	2117.7	0.9737	-0.0384508	0.0922629	1
TACO1	chr17	61678231	61685725	+	1469	Q9BSH4	SL017256	9257-14_3	4102.9	4636.95	3568.85	0.769655	-0.377717	0.392009	1
TAX1BP3	chr17	3566187	3571973	-	1383	O14907	SL019719	12498-12_3	18638.3	17278.2	19998.3	1.15743	0.21092	0.448724	1
THRA	chr17	38218446	38250120	+	3496	P10827	SL013736	12527-50_3	1792.53	1754.95	1830.1	1.04282	0.0604926	0.198669	1
TIMP2	chr17	76849059	76921472	-	3655	P16035	SL000592	2278-61_4	1161.95	1053.8	1270.1	1.20526	0.269341	2.95497e-07	0.00119204
TK1	chr17	76170160	76183285	-	1595	P04183	SL000057	4301-58_2	1599.17	1679	1519.35	0.904914	-0.144148	0.00197296	1
TMEM106A	chr17	41363846	41372057	+	3333	Q96A25	SL008733	10499-1_3	736.05	749.6	722.5	0.963847	-0.0531234	0.065536	1
TMUB2	chr17	42264354	42269099	+	2547	Q71RG4	SL017112	9226-6_3	1003.7	1024.15	983.25	0.960064	-0.0587968	0.0178096	1
TNFRSF13B	chr17	16842398	16875402	-	1358	O14836	SL004364	2704-74_1	2191.7	2264.4	2119	0.935789	-0.0957452	0.0428224	1
TNFSF12	chr17	7452375	7461207	+	1625	O43508	SL004365	5939-42_3	2535	2576.2	2493.8	0.968015	-0.0468988	0.0997324	1
TNS4	chr17	38632080	38657854	-	4072	Q8IZW8	SL015069	9927-96_3	2135.93	2156.85	2115	0.980597	-0.0282682	0.770745	1
TOM1L1	chr17	52978052	53039328	+	2340	O75674	SL020197	13652-2_3	5066.48	5365.35	4767.6	0.888591	-0.170409	3.43749e-05	0.138668
TP53	chr17	7571720	7590868	-	3098	P04637	SL000074	6152-111_3	3367.45	3389.15	3345.75	0.987194	-0.0185938	0.202054	1
TP53I13	chr17	27895739	27900175	+	1453	Q8NBR0	SL017434	6400-33_3	637.475	753.9	521.05	0.691139	-0.532951	5.15731e-11	2.08046e-07
TRAF4	chr17	27071023	27077976	+	2902	Q9BUZ4	SL007634	13041-47_3	978.475	1013.75	943.2	0.930407	-0.104066	0.00142258	1
UBB	chr17	16284107	16286059	+	1626	P0CG47	SL017289	6641-60_3	2530.9	2356.25	2705.55	1.14824	0.199429	0.020092	1
UTS2R	chr17	80332201	80333370	+	1170	Q9UKP6	SL020120	13530-5_3	1169.28	1144.3	1194.25	1.04365	0.0616395	0.819376	1
VTN	chr17	26694299	26697373	-	1677	P04004	SL000616	8280-238_3	16316	17207.8	15424.4	0.896361	-0.157849	1.61964e-05	0.0653363
WFIKKN2	chr17	48912605	48919709	+	3754	Q8TEU8	SL010391	3235-50_2	1755.83	1540.85	1970.8	1.27903	0.355055	6.16445e-05	0.248674
YBX2	chr17	7191571	7197876	-	1583	Q9Y2T7	SL017449	6372-7_3	43411.9	37412.1	49411.8	1.32074	0.401349	4.70365e-09	1.89745e-05
YWHAE	chr17	1247834	1303556	-	1860	P62258	SL004984	14157-21_3	1805	1893.3	1716.7	0.906724	-0.141265	0.0157618	1
ZNF18	chr17	11880762	11900689	-	2767	P17022	SL019425	11372-2_3	4723.75	4818.05	4629.45	0.960856	-0.0576086	0.43125	1
ZPBP2	chr17	38024455	38034149	+	2257	Q6X784	SL012618	10710-23_3	307.525	313.15	301.9	0.964075	-0.0527831	0.853177	1
ADCYAP1	chr18	904944	912173	+	3377	P18509	SL011508	8446-4_3	437.375	390.85	483.9	1.23807	0.308094	3.98386e-05	0.160709
APCDD1	chr18	10454625	10488698	+	2562	Q8J025	SL017118	6599-5_3	2923.45	2821.45	3025.45	1.0723	0.100713	0.0409821	1
B4GALT6	chr18	29202209	29264686	-	4814	Q9UBX8	SL018597	10832-24_3	3031.9	3103.95	2959.85	0.953575	-0.0685813	0.547674	1
BCL2	chr18	60790579	60986613	-	6620	P10415	SL000104	3412-7_1	3182.38	3156.3	3208.45	1.01652	0.0236422	0.0628764	1
C18orf32	chr18	47007548	47013644	-	1653	Q8TCD1	SL018433	8236-8_3	1105.78	1078	1133.55	1.05153	0.0724909	0.179279	1
CD226	chr18	67530193	67624232	-	2637	Q15762	SL011100	5062-60_3	2829.72	2735.3	2924.15	1.06904	0.0963182	0.0042645	1
CDH2	chr18	25530930	25757445	-	4367	P19022	SL000638	3797-1_1	2646.57	2625.15	2668	1.01632	0.0233588	0.161408	1
CDH7	chr18	63417488	63548175	+	2958	Q9ULB5	SL007764	7959-34_3	31104.9	30133.2	32076.6	1.06449	0.0901649	0.052021	1
CHST9	chr18	24495595	24765302	-	2259	Q7L1S5	SL005434	11646-4_3	1115.83	1018.95	1212.7	1.19015	0.251139	0.00271571	1
CNDP1	chr18	72201692	72252261	+	2198	Q96KN2	SL006694	5456-59_2	2001.95	1960.35	2043.55	1.04244	0.0599663	0.0997324	1
CNDP2	chr18	72163500	72190689	+	5367	Q96KP4	SL002695	3192-3_2	3196.95	3278.35	3115.55	0.950341	-0.073483	0.0260527	1
COLEC12	chr18	319355	500729	-	3134	Q5KU26	SL007471	9787-23_3	1225.97	1177	1274.95	1.08322	0.115326	0.000105049	0.423769
CYB5A	chr18	71920527	71959251	-	862	P00167	SL005251	11287-14_3	1331.08	1400.9	1261.25	0.900314	-0.1515	0.00438416	1
DSC2	chr18	28645942	28682388	-	5245	Q02487	SL008631	13126-52_3	6261.48	6354.65	6168.3	0.970675	-0.0429397	0.712749	1
DSC3	chr18	28569331	28622781	-	7699	Q14574	SL008709	4981-6_1	856.575	870.2	842.95	0.968685	-0.0459	0.101676	1
DSG1	chr18	28898052	28937393	+	5446	Q02413	SL004856	2976-58_2	10015	10695.8	9334.25	0.872702	-0.196438	2.21278e-06	0.00892636
DSG2	chr18	29078027	29128814	+	5653	Q14126	SL004857	9484-75_3	2375.57	2450.25	2300.9	0.939047	-0.0907307	0.43125	1
DYNAP	chr18	52258390	52266724	+	2027	Q8N1N2	SL018570	10692-48_3	10419.9	9510.9	11329	1.19115	0.25236	0.000393328	1
FAM210A	chr18	13663346	13726591	-	4384	Q96ND0	SL020072	14593-152_3	16080	16192.4	15967.5	0.986111	-0.0201784	0.666386	1
GALNT1	chr18	33234533	33291798	+	3838	Q10472	SL018090	7090-17_3	2401.07	2516.2	2285.95	0.908493	-0.138453	0.000723024	1
GRP	chr18	56887400	56898002	+	847	P07492	SL002071	5897-58_3	721.075	707.8	734.35	1.03751	0.0531261	0.101676	1
HDHD2	chr18	44633781	44676871	-	2185	Q9H0R4	SL016517	13472-35_3	15135.4	14546.7	15724.1	1.08094	0.112286	0.00659045	1
IER3IP1	chr18	44681390	44702745	-	1504	Q9Y5U9	SL017453	6412-26_3	401.775	415.9	387.65	0.932075	-0.101482	0.00133936	1
IMPA2	chr18	11981427	12030885	+	1537	O14732	SL014587	12581-39_3	1064.75	1052.6	1076.9	1.02309	0.032927	0.927698	1
LDLRAD4	chr18	13218729	13652753	+	11054	O15165	SL018580	9004-24_3	4915.25	3941.25	5889.25	1.49426	0.579431	1.65388e-06	0.00667177
NDC80	chr18	2571510	2616634	+	2172	O14777	SL006986	12730-3_3	12930.6	13215.5	12645.9	0.956899	-0.0635615	0.118389	1
NDUFV2	chr18	9102628	9134343	+	930	P19404	SL008054	7748-11_3	3928.2	4072.65	3783.75	0.929063	-0.106151	0.0248647	1
NETO1	chr18	70409549	70534810	-	8173	Q8TDF5	SL017092	5639-49_3	3238.57	3273.95	3203.2	0.97839	-0.0315184	0.0437693	1
POLI	chr18	51795849	51824604	+	6058	Q9UNA4	SL020124	13536-56_3	803.2	803.2	803.2	1	0	0.989642	1
PTPN2	chr18	12785477	12884334	-	3854	P17706	SL005261	3401-8_2	725.95	752.9	699	0.92841	-0.107166	0.00695118	1
RAB27B	chr18	52495708	52562747	+	7003	O00194	SL006957	13596-3_3	3702.45	3736	3668.9	0.98204	-0.0261469	0.195329	1
RAB31	chr18	9708228	9862553	+	3994	Q13636	SL014934	13597-20_3	4854.02	4274.35	5433.7	1.27123	0.34623	0.567108	1
RNF165	chr18	43914187	44040783	+	7040	Q6ZSG1	SL019492	11561-32_3	6908.95	6009.7	7808.2	1.29927	0.377697	0.000526278	1
RPRD1A	chr18	33569792	33647373	-	4267	Q96P16	SL020146	13515-8_3	1665	1631.75	1698.25	1.04075	0.0576288	0.283735	1
SEC11C	chr18	56807125	56826063	+	781	Q9BY50	SL018820	10658-28_3	1778.83	1958.25	1599.4	0.81675	-0.292034	0.000108795	0.43888
SLC14A1	chr18	43304092	43332485	+	4437	Q13336	SL010851	13430-50_3	4210.45	4245.95	4174.95	0.983278	-0.0243285	0.807557	1
SLC14A2	chr18	42792947	43263060	+	4455	Q15849	SL019965	12818-159_3	3549.93	3446.4	3653.45	1.06008	0.0841693	0.262399	1
SMAD2	chr18	45359466	45457517	-	10775	Q15796	SL004101	10364-6_3	26153.5	23144.7	29162.4	1.26	0.333428	0.580176	1
SMAD4	chr18	48556583	48611411	+	8771	Q13485	SL000132	12022-12_3	1516	1588.75	1443.25	0.908419	-0.138571	0.0978193	1
ST8SIA3	chr18	55019721	55036161	+	10153	O43173	SL017960	6929-10_3	771.9	776.45	767.35	0.98828	-0.0170083	0.931469	1
TIMM21	chr18	71815746	71826204	+	1534	Q9BVV7	SL018847	9058-1_3	284.325	281.7	286.95	1.01864	0.0266398	0.292607	1
TMX3	chr18	66340925	66382353	-	4745	Q96JJ7	SL017091	5654-70_3	8432.3	8020.55	8844.05	1.10267	0.141006	0.0542824	1
TNFRSF11A	chr18	59992520	60054943	+	4593	Q9Y6Q6	SL003690	5424-55_3	2049.07	1993.35	2104.8	1.05591	0.0784881	0.0358682	1
TWSG1	chr18	9334765	9402418	+	3756	Q9GZX9	SL009021	9234-8_3	1924.9	1858.5	1991.3	1.07146	0.0995719	0.00835999	1
TYMS	chr18	657604	673499	+	1583	P04818	SL000142	5035-7_1	466.075	454.45	477.7	1.05116	0.0719833	0.0215834	1
TYMSOS	chr18	649620	658340	-	844	Q8TAI1	SL018450	8263-64_3	2220.28	2191.55	2249	1.02621	0.0373321	0.234536	1
VAPA	chr18	9913955	9960018	+	6994	Q9P0L0	SL007733	7167-102_3	7038.23	4659.2	9417.25	2.02122	1.01522	0.00624689	1
VPS4B	chr18	61056425	61089752	-	3378	O75351	SL019834	12668-7_3	7993.85	7894.7	8093	1.02512	0.0357902	0.34489	1
YES1	chr18	721592	812327	-	4685	P07947	SL006372	2878-66_2	1904.78	1835	1974.55	1.07605	0.105744	0.185571	1
ACP5	chr19	11685475	11689801	-	1810	P13686	SL004118	3232-28_2	13542.6	15061.9	12023.5	0.798272	-0.325048	1.95396e-06	0.00788227
ADCK4	chr19	41197434	41222790	-	2497	Q96D53	SL019122	9794-17_3	462.25	447.45	477.05	1.06615	0.092414	0.0711441	1
AKT2	chr19	40736224	40791302	-	5300	P31751	SL003722	14685-17_3	8767.08	8855.7	8678.45	0.979985	-0.029169	0.122902	1
AMH	chr19	2249113	2252072	+	2018	P03971	SL005201	4923-79_1	7385.82	7682.45	7089.2	0.922779	-0.115944	0.00175326	1
ANGPTL4	chr19	8429011	8439259	+	1905	Q9BY76	SL007642	3796-79_2	15948.3	14638	17258.6	1.17903	0.237602	0.00118636	1
ANKRD27	chr19	33087907	33166102	-	4453	Q96NW4	SL019727	12445-50_3	2054.75	1966.4	2143.1	1.08986	0.124142	0.000987143	1
APLP1	chr19	36359401	36370699	+	2450	P51693	SL004470	7210-25_3	19209.3	15656.8	22761.8	1.4538	0.53983	0.00111612	1
APOE	chr19	45409039	45412650	+	1180	P02649	SL000277	5312-49_3	290705	306263	275146	0.898396	-0.154576	1.58612e-06	0.00639839
ARHGEF1	chr19	42387267	42411604	+	3328	Q92888	SL015120	13976-9_3	4681.68	4461.95	4901.4	1.09849	0.13552	0.783219	1
ARID3A	chr19	926037	972803	+	2810	Q99856	SL011549	3875-62_1	2070.32	2030	2110.65	1.03973	0.0562076	0.127555	1
ASNA1	chr19	12848306	12859137	+	1280	O43681	SL016377	13620-10_3	1358.12	1370.3	1345.95	0.98223	-0.025867	0.884055	1
AZU1	chr19	827831	832017	+	912	P20160	SL004589	2751-16_2	1412.53	1424.3	1400.75	0.983466	-0.0240536	0.144985	1
B3GNT8	chr19	41931264	41934635	-	1874	Q7Z7M8	SL012644	9297-12_3	710.85	773.75	647.95	0.837415	-0.255985	0.001702	1
BCAM	chr19	45312316	45324678	+	3431	P50895	SL001902	2816-50_2	2291.12	2369.6	2212.65	0.933765	-0.0988683	0.00732982	1
BSG	chr19	571277	583493	+	2391	P35613	SL009341	3585-54_4	8401.88	8077.8	8725.95	1.08024	0.11135	0.0477409	1
BST2	chr19	17513748	17516457	-	1019	Q10589	SL001906	8832-55_3	937.275	931.7	942.85	1.01197	0.0171628	0.129935	1
C19orf18	chr19	58469805	58485902	-	915	Q8NEA5	SL018400	9445-44_3	803.225	809.45	797	0.984619	-0.0223622	0.497086	1
C19orf80	chr19	11350295	11352619	+	872	Q6UXH0	SL018132	7183-102_3	1838.53	1809.35	1867.7	1.03225	0.0457912	0.0771549	1
C3	chr19	6677846	6720662	-	5101	P01024	SL000312	2754-50_2	221594	235652	207536	0.880689	-0.183295	1.50971e-07	0.000609017
CA11	chr19	49141272	49149451	-	1653	O75493	SL012383	8859-51_3	2743.82	3087.85	2399.8	0.777175	-0.363688	0.00414784	1
CADM4	chr19	44126522	44143991	-	2176	Q8NFZ8	SL008811	8619-12_3	557.225	544.4	570.05	1.04712	0.0664214	0.0335276	1
CALR	chr19	13049414	13055304	+	1911	P27797	SL003520	5264-65_3	3986.75	3914.4	4059.1	1.03697	0.0523687	0.155776	1
CCL25	chr19	8117646	8127547	+	1002	O15444	SL003197	14068-29_3	9635.42	8465.75	10805.1	1.27633	0.352003	0.000282923	1
CD177	chr19	43857811	43867324	+	2222	Q8N6Q3	SL008931	13116-25_3	1220.38	780.15	1660.6	2.12857	1.08988	1.20338e-11	4.85445e-08
CD209	chr19	7804881	7812464	-	4426	Q9NNX6	SL005157	3029-52_2	3347.78	3227.9	3467.65	1.07427	0.103362	0.283735	1
CD22	chr19	35820069	35838264	+	3295	P20273	SL004330	2891-1_3	2970.47	3137.45	2803.5	0.89356	-0.162363	1.13239e-06	0.00456806
CD33	chr19	51728335	51743274	+	1610	P20138	SL005215	3166-92_1	2490.12	2130.65	2849.6	1.33743	0.419466	8.71277e-06	0.0351473
CD70	chr19	6585850	6591163	-	913	P32970	SL007195	5807-77_3	1115	1104.15	1125.85	1.01965	0.0280784	0.408557	1
CD79A	chr19	42381190	42385439	+	1258	P11912	SL011613	7796-10_3	3258.1	3266.1	3250.1	0.995101	-0.00708486	0.0242888	1
CD97	chr19	14491956	14519537	+	3492	P48960	SL004726	2822-56_2	6455.52	7040.2	5870.85	0.833904	-0.262047	6.10446e-06	0.0246254
CDC37	chr19	10501809	10514271	-	1671	Q16543	SL011232	3879-50_1	872.275	852.4	892.15	1.04663	0.0657557	0.490909	1
CDKN2D	chr19	10677138	10679655	-	1423	P55273	SL003762	12376-85_3	24339.7	20687.6	27991.8	1.35307	0.436238	0.484768	1
CEACAM1	chr19	43011458	43032661	-	3612	P13688	SL002620	8031-11_3	1033	1052.5	1013.5	0.962945	-0.0544741	0.46657	1
CEACAM20	chr19	45010211	45033548	-	1809	Q6UY09	SL018233	10453-7_3	471.375	468.9	473.85	1.01056	0.0151502	0.751712	1
CEACAM21	chr19	42055886	42093197	+	1852	Q3KPI0	SL018076	7204-1_3	2313.68	2329.05	2298.3	0.986797	-0.0191745	0.999735	1
CEACAM4	chr19	42125344	42133442	-	1205	O75871	SL018022	10910-6_3	1838.6	1840.1	1837.1	0.99837	-0.00235401	0.00713821	1
CFD	chr19	859665	863610	+	1159	P00746	SL003327	13678-169_3	575.325	518.6	632.05	1.21876	0.285416	4.55937e-08	0.000183925
CGB2	chr19	49535130	49536495	+	732	Q6NT52	SL017263	6213-10_3	4388.68	4269.65	4507.7	1.05575	0.0782737	0.619789	1
CIRBP	chr19	1269267	1274809	+	3263	Q14011	SL005468	12724-81_3	136346	134194	138499	1.03208	0.0455607	0.923814	1
CKM	chr19	45809671	45826235	-	1658	P06732	SL000383	2670-67_4	1597.6	1739.55	1455.65	0.836797	-0.257051	0.000323019	1
CLC	chr19	40221893	40228669	-	633	Q05315	SL007361	11094-104_3	1364.42	1358.1	1370.75	1.00931	0.0133758	0.60653	1
CLEC11A	chr19	51226605	51228981	+	1407	Q9Y240	SL004363	4500-50_2	2347.62	2222.2	2473.05	1.11288	0.154303	0.0320426	1
CLEC4M	chr19	7828035	7834491	+	2404	Q9H2X3	SL005158	3030-3_2	55796.6	59539.3	52053.9	0.874277	-0.193837	1.1903e-05	0.0480165
COLGALT1	chr19	17666511	17693965	+	3593	Q8NBJ5	SL012702	5638-23_3	5305.38	5532.75	5078	0.917808	-0.123736	0.10977	1
COMP	chr19	18893583	18902114	-	2452	P49747	SL002530	8043-153_3	1520.4	1421.85	1618.95	1.13862	0.187289	0.00118636	1
COX7A1	chr19	36641824	36643771	-	762	P24310	SL018487	8390-25_3	3430.85	3616.9	3244.8	0.897122	-0.156624	0.0045069	1
CRLF1	chr19	18704035	18717660	-	1804	O75462	SL020310	14747-9_3	1510.75	1501.25	1520.25	1.01266	0.0181443	0.907187	1
CSNK1G2	chr19	1941161	1981336	+	2904	P78368	SL010497	12653-13_3	3390.2	3527.1	3253.3	0.922372	-0.116579	0.515822	1
CYTH2	chr19	48972465	48985571	+	4607	Q99418	SL019781	12533-135_3	1017.88	1043.3	992.45	0.95126	-0.0720877	0.0254525	1
DHPS	chr19	12786531	12792701	-	1531	P49366	SL014814	9856-22_3	408.3	421.25	395.35	0.938516	-0.0915463	0.673041	1
DKKL1	chr19	49866987	49878373	+	1086	Q9UK85	SL010381	3644-5_4	10727	10962.5	10491.5	0.95704	-0.0633493	0.195329	1
DLL3	chr19	39989557	39999121	+	2383	Q9NYJ7	SL007726	9974-8_3	6137.2	6512.5	5761.9	0.884745	-0.176667	0.0852672	1
DMKN	chr19	35988119	36004560	-	2536	Q6E0U4	SL010588	8535-102_3	2178.57	2236.1	2121.05	0.948549	-0.0762061	0.0048943	1
DMPK	chr19	46272967	46285815	-	3705	Q09013	SL018800	9010-3_3	530.3	532.35	528.25	0.992298	-0.0111542	0.978212	1
DNAJB1	chr19	14625582	14629201	-	2233	P25685	SL000449	3852-19_2	1522.7	1509.75	1535.65	1.01716	0.0245398	0.0375071	1
DNM2	chr19	10828729	10942586	+	3805	P50570	SL010968	11572-4_3	16942.6	16695.5	17189.6	1.02959	0.0420724	0.938673	1
ECH1	chr19	39306062	39322497	-	1263	Q13011	SL004998	12662-82_3	1712.62	1801.75	1623.5	0.901068	-0.150291	0.052021	1
EFNA2	chr19	1286153	1301429	+	2142	O43921	SL004843	14124-6_3	1600.12	1585.85	1614.4	1.018	0.0257418	0.334946	1
EIF3G	chr19	10225690	10230599	-	1127	O75821	SL012996	11454-87_3	8123.12	6516.05	9730.2	1.49327	0.578472	0.0196157	1
ELANE	chr19	852291	856246	+	924	P08246	SL000401	13671-40_3	2428.18	2353.7	2502.65	1.06328	0.0885261	0.0335276	1
ELAVL1	chr19	8023457	8070529	-	6058	Q15717	SL011997	11592-1_3	2780.78	2565.65	2995.9	1.1677	0.223665	0.360168	1
ELL	chr19	18553473	18632937	-	4027	P55199	SL007290	11459-81_3	2089.32	2167.75	2010.9	0.927644	-0.108357	6.39024e-05	0.257782
EMR2	chr19	14843509	14889353	-	6467	Q9UHX3	SL008822	4546-27_3	1066.85	1026	1107.7	1.07963	0.110536	0.0242888	1
EPOR	chr19	11487881	11495018	-	2691	P19235	SL005159	2715-25_2	982.1	999.55	964.65	0.965084	-0.0512731	0.111875	1
EPS15L1	chr19	16466055	16582823	-	5152	Q9UBC2	SL012188	4212-5_3	1216.53	1272.15	1160.9	0.91255	-0.132025	0.301675	1
ERCC1	chr19	45910591	45927177	-	3806	P07992	SL009589	12585-39_3	685.45	666.5	704.4	1.05686	0.07979	0.279371	1
ERVV-1	chr19	53517344	53519833	+	2490	B6SEH8	SL019768	12531-5_3	1899.75	1982.35	1817.15	0.916665	-0.125534	0.000561073	1
ETHE1	chr19	44010871	44031396	-	963	O95571	SL011532	3847-56_2	4373.05	4043.35	4702.75	1.16308	0.217954	0.000433663	1
FCAR	chr19	55385549	55401839	+	2449	P24071	SL010373	4987-17_1	765.9	770.75	761.05	0.987415	-0.0182717	0.994067	1
FCER2	chr19	7753643	7767032	-	1722	P06734	SL002706	3291-30_2	10362.3	10752.3	9972.3	0.927457	-0.108647	0.116184	1
FDX1L	chr19	10420891	10426691	-	842	Q6P4F2	SL019364	11231-12_3	380.25	377.7	382.8	1.0135	0.01935	0.957537	1
FLT3LG	chr19	49977466	49989488	+	1194	P49771	SL004343	14093-10_3	2624.07	2742.15	2506	0.913881	-0.129921	0.00104979	1
FSTL3	chr19	676389	683392	+	2511	O95633	SL009324	3438-10_2	7075.85	6343.15	7808.55	1.23102	0.299855	0.000153916	0.620897
FUT3	chr19	5842899	5851485	-	2590	P21217	SL005575	4548-4_2	1163.85	1208.8	1118.9	0.925629	-0.111494	0.0111037	1
FUT5	chr19	5865837	5870551	-	1988	Q11128	SL014008	4549-78_2	8082.02	8386.9	7777.15	0.927297	-0.108896	0.560606	1
FXYD5	chr19	35645625	35660788	+	1636	Q96DB9	SL007595	10622-9_3	367.65	378.15	357.15	0.944466	-0.0824285	0.0142784	1
GADD45GIP1	chr19	13064970	13068068	-	763	Q8TAE8	SL012725	9302-90_3	838.6	850.25	826.95	0.972596	-0.040087	0.0740979	1
GALP	chr19	56687389	56697144	+	938	Q9UBC7	SL012858	9398-30_3	1048.55	1044.1	1053	1.00852	0.0122455	0.515822	1
GAPDHS	chr19	36024314	36036221	+	1492	O14556	SL009421	8004-15_3	742.175	758.25	726.1	0.9576	-0.0625053	0.0437693	1
GDF15	chr19	18496968	18499986	+	1200	Q99988	SL003869	4374-45_2	1421.03	1324.55	1517.5	1.14567	0.196194	3.70107e-05	0.149301
GMFG	chr19	39818999	39826726	-	657	O60234	SL016378	13062-4_3	13686.8	12911.5	14462.1	1.1201	0.163631	0.777005	1
GP6	chr19	55525075	55549632	-	2266	Q9HCN6	SL008759	3194-36_2	22814.5	22735.1	22893.8	1.00698	0.0100387	0.842207	1
GPI	chr19	34855645	34893318	+	4474	P06744	SL000539	4272-46_2	36019.4	34175.3	37863.6	1.10792	0.147854	0.745293	1
GZMM	chr19	544034	549920	+	941	P51124	SL004564	5704-74_3	2007.1	2005.2	2009	1.0019	0.00273142	0.111875	1
HAMP	chr19	35773410	35776045	+	426	P81172	SL004536	3504-58_2	8812.8	8440.55	9185.05	1.08821	0.121951	0.195329	1
HDGFRP2	chr19	4472193	4502232	+	2381	Q7Z4V5	SL014009	4553-65_3	1544.6	1533.65	1555.55	1.01428	0.0204555	0.386585	1
HMG20B	chr19	3572943	3579081	+	1584	Q9P0W2	SL019534	11551-16_3	689.725	668	711.45	1.06504	0.0909143	0.095937	1
HMHA1	chr19	1065922	1087830	+	7078	Q92619	SL011276	13544-9_3	129627	124557	134697	1.08141	0.11291	0.454632	1
HNRNPM	chr19	8509803	8554002	+	2537	P52272	SL008807	12783-29_3	5950.32	5573.15	6327.5	1.13535	0.183143	0.0711441	1
HSD17B14	chr19	49316274	49339934	-	1237	Q9BPX1	SL020263	13972-4_3	1214.25	1258.05	1170.45	0.930368	-0.104126	0.0113897	1
ICAM1	chr19	10381517	10397291	+	3246	P05362	SL002922	4342-10_3	3688.9	3746.9	3630.9	0.969041	-0.0453703	0.334946	1
ICAM3	chr19	10444452	10450345	-	1780	P32942	SL003178	2649-77_2	2265.35	2318.35	2212.35	0.954278	-0.0675187	0.022102	1
ICAM4	chr19	10397643	10399260	+	1489	Q14773	SL010843	6550-4_3	2199.85	2277.55	2122.15	0.931769	-0.101956	0.593321	1
ICAM5	chr19	10400655	10407454	+	3002	Q9UMF0	SL005169	8245-27_3	3804.1	3775	3833.2	1.01542	0.0220726	0.58674	1
IFNL1	chr19	39786965	39789312	+	856	Q8IU54	SL004348	4396-54_1	1066.8	1057.45	1076.15	1.01768	0.0252897	0.402995	1
IFNL2	chr19	39759157	39760732	+	734	Q8IZJ0	SL004349	4397-26_2	652.3	679.85	624.75	0.918953	-0.121937	0.001223	1
IFNL3	chr19	39734272	39735611	-	595	Q8IZI9	SL004522	5713-9_3	659.175	649.75	668.6	1.02901	0.0412586	0.60653	1
IGFL3	chr19	46623328	46627931	-	662	Q6UXB1	SL012609	6961-14_3	3098	3319.05	2876.95	0.866799	-0.20623	0.00057927	1
IGFL4	chr19	46543006	46544274	-	573	Q6B9Z1	SL012567	6353-60_3	9611.85	9466.5	9757.2	1.03071	0.0436361	0.593321	1
IGFLR1	chr19	36230151	36233351	-	1196	Q9H665	SL008385	7244-16_3	5642.88	4942.45	6343.3	1.28343	0.360007	8.07449e-12	3.25725e-08
IGLON5	chr19	51815102	51834102	+	3100	A6NGN9	SL017460	6478-2_3	12249.2	11187.5	13310.9	1.1898	0.250715	0.022102	1
IL11	chr19	55875750	55881831	-	2378	P20809	SL000470	4493-92_1	1112.65	1124.15	1101.15	0.97954	-0.0298235	0.858541	1
IL12RB1	chr19	18169805	18209626	-	3616	P42701	SL004148	2632-5_2	1706.97	1755.3	1658.65	0.944938	-0.0817081	0.0803179	1
IL27RA	chr19	14142552	14163717	+	2659	Q6UWB1	SL005223	5132-71_3	1537.88	1541.75	1534	0.994973	-0.00727036	0.991632	1
ILF3	chr19	10764937	10803095	+	7473	Q12906	SL004792	12759-47_3	1423.33	1418.45	1428.2	1.00687	0.00988273	0.515822	1
INSL3	chr19	17927322	17932383	-	900	P51460	SL007263	5723-4_3	5767.07	5752.3	5781.85	1.00514	0.00739226	0.646403	1
INSR	chr19	7112266	7294011	-	9059	P06213	SL004125	3448-13_2	8598.12	8971.5	8224.75	0.916764	-0.125377	0.0869729	1
KCNN1	chr19	18062111	18109930	+	2657	Q92952	SL020168	13539-131_3	1476.33	1519.6	1433.05	0.943044	-0.0846027	0.00146597	1
KEAP1	chr19	10596796	10614054	-	2701	Q14145	SL017529	8485-7_3	1029.28	1031.1	1027.45	0.99646	-0.00511607	0.386585	1
KIR2DL4	chr19	55315067	55325972	+	NA	Q99706	SL012698	5095-7_3	922.325	892	952.65	1.06799	0.0949026	0.0487813	1
KIR3DL2	chr19	55361898	55378670	+	1885	P43630	SL014269	5096-51_3	1087.15	991	1183.3	1.19405	0.255859	2.45761e-05	0.0991398
KIR3DL3	chr19	55235984	55248003	+	1691	Q8N743	SL018310	7944-1_3	1045.2	1064.95	1025.45	0.962909	-0.0545285	0.0242888	1
KIRREL2	chr19	36347810	36358048	+	2993	Q6UWL6	SL012592	7958-15_3	1512.85	1525	1500.7	0.984066	-0.0231736	0.0887072	1
KLK11	chr19	51525487	51531290	-	1520	Q9UBX7	SL002763	7775-15_3	2388.8	2348.8	2428.8	1.03406	0.0483198	0.310937	1
KLK12	chr19	51532348	51538148	-	1074	Q9UKR0	SL003916	3199-54_2	17561	19198.4	15923.6	0.829423	-0.26982	4.44701e-05	0.179392
KLK13	chr19	51559463	51568367	-	1258	Q9UKR3	SL003918	11152-46_3	1468.5	1192.45	1744.55	1.463	0.548926	2.47613e-13	9.98872e-10
KLK14	chr19	51581154	51587502	-	1133	Q9P0G3	SL003919	3681-87_3	23209.4	24167.8	22251	0.920686	-0.119219	0.000148709	0.599894
KLK15	chr19	51328545	51334779	-	1309	Q9H2R5	SL003920	6491-59_3	7685.15	7470.8	7899.5	1.05738	0.0804986	0.386585	1
KLK3	chr19	51358171	51364020	+	1906	P07288	SL000062	4330-4_2	513.975	534.15	493.8	0.924459	-0.113318	3.47486e-06	0.0140176
KLK4	chr19	51409608	51413994	-	1347	Q9Y5K2	SL003800	2833-20_1	1042.22	1057.25	1027.2	0.971577	-0.0415995	0.0153786	1
KLK5	chr19	51446559	51456344	-	1563	Q9Y337	SL003863	3201-49_2	208.05	220.1	196	0.890504	-0.167305	8.73323e-08	0.000352298
KLK6	chr19	51461887	51472929	-	1711	Q92876	SL001797	3450-4_2	4936.65	5454.8	4418.5	0.810021	-0.30397	7.44315e-06	0.0300257
KLK7	chr19	51479735	51487320	-	2135	P49862	SL000064	3378-49_2	2957.57	2951.5	2963.65	1.00412	0.00592674	0.69957	1
KLK8	chr19	51499264	51504958	-	1148	O60259	SL003915	13708-56_3	8341.1	7608.35	9073.85	1.19262	0.254131	1.10139e-05	0.0444302
KLK9	chr19	51505769	51512890	-	1438	Q9UKQ9	SL003864	5758-49_3	2254.3	2252.65	2255.95	1.00146	0.00211192	0.0756133	1
KRTDAP	chr19	35978226	35981433	-	493	P60985	SL012464	5739-75_3	3637.12	3776.7	3497.55	0.926086	-0.110782	0.000345021	1
LAIR1	chr19	54865233	54882163	-	3448	Q6GTX8	SL005432	11284-24_3	1247.78	1248.3	1247.25	0.999159	-0.00121402	0.0542824	1
LDLR	chr19	11200038	11244505	+	5283	P01130	SL007070	13129-40_3	398.425	381.9	414.95	1.08654	0.119743	0.0242888	1
LGALS4	chr19	39292311	39303740	-	1279	P56470	SL005165	2982-82_2	1505.6	1505.6	1505.6	1	0	0.858541	1
LGALS7	chr19	39261608	39264157	-	494	P47929	SL005166	9400-40_3	3019.35	2963.85	3074.85	1.03745	0.0530436	0.0771549	1
LHB	chr19	49519237	49520347	-	523	P01229	SL018465	8376-25_4	829	824.15	833.85	1.01177	0.0168809	0.454632	1
LILRA3	chr19	54799850	54804265	-	1608	Q8N6C8	SL012696	6391-52_3	6044.55	5101.8	6987.3	1.36958	0.453729	3.31251e-05	0.133627
LILRA4	chr19	54844692	54850421	-	1708	P59901	SL018438	8299-66_3	1419.12	1363.5	1474.75	1.08159	0.113156	0.001223	1
LILRA5	chr19	54818353	54824409	-	1614	A6NI73	SL018231	8766-29_3	2802.03	3061.65	2542.4	0.830402	-0.268118	0.000899698	1
LILRA6	chr19	54740468	54746617	-	2315	Q6PI73	SL018046	7059-14_3	4836.93	4875.85	4798	0.984034	-0.0232206	0.893609	1
LILRB1	chr19	55128384	55148981	+	3464	Q8NHL6	SL005190	5090-49_2	5279.5	5975	4584	0.767197	-0.382332	1.85066e-08	7.46558e-05
LILRB2	chr19	54777675	54785033	-	3153	Q8N423	SL005191	5091-28_3	13064.3	14705.9	11422.8	0.776749	-0.36448	1.7979e-06	0.00725271
LILRB3	chr19	54720147	54746711	-	2825	O75022	SL019428	11334-7_3	904.9	914.95	894.85	0.978032	-0.032047	0.262399	1
LILRB4	chr19	55174271	55181810	+	3932	Q8NHJ6	SL008897	6453-70_3	3807.43	3833	3781.85	0.986655	-0.0193819	0.751712	1
LILRB5	chr19	54754270	54761167	-	2267	O75023	SL018005	7015-8_3	28893.7	29498.4	28289	0.959003	-0.060393	0.116184	1
LIN7B	chr19	49617618	49621717	+	755	Q9HAP6	SL012168	4238-4_2	1848.3	1968.2	1728.4	0.878163	-0.18744	0.195329	1
LINGO3	chr19	2289774	2308156	-	2130	P0C6S8	SL018590	10827-67_3	617.35	621.1	613.6	0.987925	-0.0175271	0.981635	1
LONP1	chr19	5691845	5720463	-	3398	P36776	SL017422	6398-12_3	4247.07	3747.5	4746.65	1.26662	0.340981	0.0641945	1
LRFN1	chr19	39797457	39805976	-	3132	Q9P244	SL018296	7910-41_3	3200.45	3414.7	2986.2	0.874513	-0.193448	2.6097e-06	0.0105275
LRRC25	chr19	18501954	18508415	-	2403	Q8N386	SL008919	9317-4_3	2973.85	3123.3	2824.4	0.9043	-0.145127	0.000120808	0.48734
LRRC4B	chr19	51020150	51071302	-	2957	Q9NT99	SL019048	11911-13_3	442.8	449.9	435.7	0.968437	-0.0462693	0.134804	1
LTBP4	chr19	41099072	41135725	+	5446	Q8N2S1	SL007033	13133-73_3	1749.03	1605.75	1892.3	1.17845	0.236894	0.000202242	0.815846
LYPD3	chr19	43964946	43969831	-	1706	O95274	SL008402	13107-9_3	2050.88	2112.9	1988.85	0.941289	-0.08729	0.0272907	1
MADCAM1	chr19	496490	505343	+	1537	Q13477	SL004569	11258-41_3	7342.43	7234.5	7450.35	1.02984	0.0424149	0.795497	1
MAP2K2	chr19	4090320	4124126	-	1733	P36507	SL010501	3628-3_4	2931.2	2818	3044.4	1.08034	0.111486	0.626433	1
MATK	chr19	3777967	3801810	-	2551	P42679	SL010505	3823-9_1	882.15	886.55	877.75	0.990074	-0.0143919	0.515822	1
MCEMP1	chr19	7741943	7744719	+	1308	Q8IX19	SL017409	6283-60_3	3819.1	3944.65	3693.55	0.936344	-0.0948892	0.0726083	1
MIA	chr19	41281082	41283398	+	670	Q16674	SL001947	2687-2_1	14668.3	13555.8	15780.8	1.16414	0.219265	0.027929	1
MRPL34	chr19	17416477	17417652	+	968	Q9BQ48	SL018017	6933-20_3	2206.78	2173.9	2239.65	1.03025	0.0429877	0.195329	1
MZF1	chr19	59073284	59084942	-	2921	P28698	SL020179	14662-6_3	7650.9	7390.85	7910.95	1.07037	0.0981107	0.686328	1
NAPA	chr19	47990891	48018515	-	1860	P54920	SL011202	4292-5_3	20687.4	18634.7	22740.2	1.22031	0.28725	0.0132496	1
NAT14	chr19	55996557	55998935	+	1350	Q8WUY8	SL019329	11120-49_3	4290.62	4549.45	4031.8	0.886217	-0.174268	0.0669015	1
NCR1	chr19	55417508	55424439	+	1153	O76036	SL005207	8360-169_3	1937.67	1877.4	1997.95	1.06421	0.0897844	0.179279	1
NLRP4	chr19	56347944	56393220	+	3674	Q96MN2	SL019902	12794-6_3	1231	1227.15	1234.85	1.00627	0.0090242	0.176197	1
NOTCH3	chr19	15270444	15311792	-	8071	Q9UM47	SL005209	5108-72_3	1248.8	1153.6	1344	1.16505	0.22039	4.9612e-05	0.200135
NR1H2	chr19	50879680	50886285	+	2090	P55055	SL007287	9016-12_3	9816.48	10199	9433.9	0.924978	-0.112509	2.96308e-05	0.119531
NTF4	chr19	49564397	49567124	-	999	P34130	SL004360	4146-58_2	762	783.75	740.25	0.944498	-0.082381	0.0027947	1
NUCB1	chr19	49403307	49426540	+	2579	Q02818	SL008914	10451-11_3	5124.98	4951.05	5298.9	1.07026	0.0979584	0.00659045	1
OAZ1	chr19	2269520	2273487	+	1146	P54368	SL004621	9893-27_3	936.975	804.15	1069.8	1.33035	0.411805	0.0554446	1
OLFM2	chr19	9964394	10047070	-	1861	O95897	SL012399	8295-16_3	46793.1	54150	39436.1	0.728275	-0.457444	7.17252e-11	2.8934e-07
OSCAR	chr19	54597933	54605994	-	2063	Q8IYS5	SL012677	7116-31_3	1604.55	1627.3	1581.8	0.97204	-0.040913	0.0835897	1
PAFAH1B3	chr19	42801185	42806952	-	1232	Q15102	SL019686	12374-8_3	10182.3	10396.8	9967.8	0.958737	-0.0607925	0.554128	1
PAK4	chr19	39616420	39670046	+	3064	O96013	SL020219	13719-19_3	27142.2	26787.2	27497	1.0265	0.0377304	0.478664	1
PAPL	chr19	39574945	39602128	+	2961	Q6ZNF0	SL018332	8011-96_3	659.8	665.45	654.15	0.983019	-0.0247088	0.692956	1
PDCD5	chr19	33072094	33078358	+	604	O14737	SL003787	12517-52_3	4738.27	4268.55	5208	1.22009	0.286983	0.000819538	1
PGLYRP1	chr19	46522412	46526556	-	952	O75594	SL004515	3329-14_2	977.1	1107.8	846.4	0.764037	-0.388286	0.00256388	1
PGLYRP2	chr19	15579457	15590315	-	1881	Q96PD5	SL004514	5601-2_3	40324.6	43738.7	36910.4	0.843884	-0.244883	6.3198e-08	0.000254941
PIAS4	chr19	4007749	4038067	+	1737	Q8N2W9	SL019096	10342-55_3	1481.1	1525.35	1436.85	0.941981	-0.0862309	0.0428224	1
PLAUR	chr19	44150247	44174498	-	2007	Q03405	SL002506	2652-15_1	10412.2	9657.45	11167	1.15631	0.209534	0.00133936	1
PLD3	chr19	40854332	40884397	+	2499	Q8IV08	SL008958	10948-14_3	1377.03	1319.1	1434.95	1.08783	0.121447	0.0358682	1
PNKP	chr19	50364460	50370822	-	1721	Q96T60	SL007610	13657-2_3	7746.85	6792.85	8700.85	1.28088	0.357139	0.402995	1
PPP2R1A	chr19	52693055	52729678	+	2509	P30153	SL008081	12621-55_3	2180.4	2119.9	2240.9	1.05708	0.0800821	0.223298	1
PRKACA	chr19	14202507	14228559	-	2720	P17612	SL010513	3466-8_2	938.45	1051.7	825.2	0.784634	-0.349908	0.065536	1
PRKCG	chr19	54385467	54410901	+	3128	P05129	SL000556	5476-66_3	652.475	616.9	688.05	1.11533	0.157477	0.000170592	0.688167
PRKCSH	chr19	11546078	11561782	+	2778	P14314	SL008641	5687-5_3	1598.08	1512.95	1683.2	1.11253	0.153842	0.000247557	0.998645
PRTN3	chr19	840985	848175	+	1001	P24158	SL004008	3514-49_2	1083.42	1106.25	1060.6	0.958734	-0.0607968	0.0306158	1
PSG11	chr19	43511809	43530631	-	1609	Q9UQ72	SL009418	7846-44_3	2715.3	2795.15	2635.45	0.942865	-0.0848764	0.0697052	1
PSG2	chr19	43568362	43586893	-	1612	P11465	SL009333	6405-74_3	3649.15	3777.2	3521.1	0.932198	-0.101291	0.00360734	1
PSG3	chr19	43225794	43244668	-	1908	Q16557	SL012511	6444-15_3	1382.62	1433	1332.25	0.929693	-0.105174	0.0350726	1
PSG4	chr19	43696854	43709926	-	2168	Q00888	SL012479	5649-83_3	1177.8	1172.85	1182.75	1.00844	0.0121266	0.230744	1
PSG5	chr19	43671895	43690688	-	1640	Q15238	SL012504	9314-9_3	1452.62	1511.95	1393.3	0.921525	-0.117905	0.205482	1
PSG6	chr19	43406234	43422076	-	1843	Q00889	SL012480	6456-17_3	1255.12	1251.8	1258.45	1.00531	0.00764382	0.783219	1
PSG7	chr19	43428284	43441330	-	2038	Q13046	SL012488	5651-50_3	464.675	473.3	456.05	0.963554	-0.0535629	0.205482	1
PSG8	chr19	43256839	43269831	-	2131	Q9UQ74	SL012873	6238-55_3	1098.15	1069.45	1126.85	1.05367	0.0754265	0.0132496	1
PSG9	chr19	43757435	43773682	-	1706	Q00887	SL017397	9335-28_3	1181.22	1215.35	1147.1	0.943843	-0.0833807	0.000617338	1
PSPN	chr19	6375305	6375860	-	471	O60542	SL004685	2696-87_2	1041.88	1095.95	987.8	0.901318	-0.149891	9.79217e-05	0.395016
PTH2	chr19	49925671	49926698	-	459	Q96A98	SL012764	7257-18_3	1403.6	1417.55	1389.65	0.980318	-0.0286781	0.560606	1
PTPRH	chr19	55692615	55720874	-	3928	Q9HD43	SL015251	11988-24_3	1801.03	1796.4	1805.65	1.00515	0.00740965	0.107698	1
PTPRS	chr19	5205519	5340814	-	7347	Q13332	SL006532	6049-64_3	58935.8	57790.4	60081.2	1.03964	0.0560837	0.355028	1
PVR	chr19	45147098	45169428	+	6097	P15151	SL004634	8064-125_3	1982.33	2016.55	1948.1	0.966056	-0.0498214	0.633085	1
PVRL2	chr19	45349393	45392485	+	3575	Q92692	SL004693	6245-4_3	1492.3	1495.55	1489.05	0.995654	-0.00628395	0.408557	1
QPCTL	chr19	46195741	46207248	+	2311	Q9NXS2	SL018693	8866-53_3	11995	12771.8	11218.2	0.878364	-0.187109	0.00203175	1
RAD23A	chr19	13056628	13064457	+	1821	P54725	SL013796	10058-1_3	8524.1	8072.35	8975.85	1.11193	0.15306	0.00133936	1
RANBP3	chr19	5916152	5978320	-	3400	Q9H6Z4	SL013273	14037-18_3	2420.55	2235.1	2606	1.16594	0.221498	0.0383508	1
RELB	chr19	45504707	45541456	+	2275	Q01201	SL013813	11464-9_3	1649.3	1773.5	1525.1	0.859938	-0.217695	0.000195498	0.788641
RETN	chr19	7733972	7735340	+	478	Q9HD89	SL004260	3046-31_1	2177.25	1847.45	2507.05	1.35703	0.440455	1.71595e-09	6.92214e-06
RHPN2	chr19	33469498	33555824	-	3531	Q8IUC4	SL019482	11439-88_3	1616.83	1707.85	1525.8	0.893404	-0.162615	0.000509651	1
RTBDN	chr19	12936291	12946242	-	2365	Q9BSG5	SL012809	8613-97_3	2242.75	2203	2282.5	1.03609	0.0511454	0.0682911	1
SARS2	chr19	39405904	39421536	-	2136	Q9NP81	SL019681	12348-46_3	6241.93	6242.2	6241.65	0.999912	-0.000127121	0.397479	1
SBSN	chr19	36014269	36019253	-	1986	Q6UWP8	SL017104	5724-58_3	1075.1	1097.7	1052.5	0.958823	-0.0606636	0.0196157	1
SEMA6B	chr19	4542600	4559771	-	3942	Q9H3T3	SL014248	5121-3_2	2327.2	2475.85	2178.55	0.87992	-0.184556	0.0590603	1
SGTA	chr19	2754712	2783354	-	2315	O43765	SL011533	3868-8_1	3515.75	3658.25	3373.25	0.922094	-0.117014	0.254202	1
SHC2	chr19	416583	460996	-	2494	P98077	SL020307	14074-2_3	678.725	680.35	677.1	0.995223	-0.0069082	0.414164	1
SIGLEC10	chr19	51913275	51921057	-	3394	Q96LC7	SL014249	6048-4_3	1072.3	1059.35	1085.25	1.02445	0.0348481	0.725846	1
SIGLEC11	chr19	50452250	50464429	-	3165	Q96RL6	SL014271	8913-22_3	4154.25	4067.9	4240.6	1.04245	0.0599842	0.125211	1
SIGLEC12	chr19	51994481	52005043	-	2351	Q96PQ1	SL018490	8352-26_3	3619.57	3869.5	3369.65	0.870823	-0.199548	0.000105049	0.423769
SIGLEC14	chr19	52145806	52150132	-	2113	Q08ET2	SL014292	8248-222_3	3724.82	3530.15	3919.5	1.11029	0.15094	0.0350726	1
SIGLEC6	chr19	52022784	52035110	-	2155	O43699	SL005217	2741-22_2	708	725.4	690.6	0.952026	-0.0709264	0.275056	1
SIGLEC7	chr19	51645558	51656783	+	1754	Q9Y286	SL005218	2742-68_2	1776.5	1945.85	1607.15	0.825937	-0.275896	1.3985e-06	0.00564153
SIGLEC8	chr19	51954251	51961708	-	2949	Q9NYZ4	SL018297	7864-3_3	1721.22	1744.7	1697.75	0.97309	-0.039355	0.00927701	1
SIGLEC9	chr19	51628137	51639520	+	2020	Q9Y336	SL005219	3007-7_2	8933.33	9992.4	7874.25	0.788024	-0.343689	0.0682911	1
SIRT2	chr19	39369195	39390502	-	2399	Q8IXJ6	SL006629	5030-52_1	18655.7	18602.5	18708.8	1.00571	0.00822048	0.91982	1
SLC5A5	chr19	17982782	18005983	+	3576	Q92911	SL019966	12826-5_3	1168.83	1249.35	1088.3	0.871093	-0.199101	0.185571	1
SLC6A16	chr19	49792892	49828474	-	2933	Q9GZN6	SL019585	13056-18_3	564.5	562.75	566.25	1.00622	0.00894499	0.234536	1
SMIM24	chr19	3474405	3480540	-	908	O75264	SL018088	7108-7_3	917.725	889.45	946	1.06358	0.0889267	0.0226317	1
SNRPA	chr19	41256759	41271297	+	1629	P09012	SL013011	12678-66_3	3232.9	2780.55	3685.25	1.32537	0.406392	7.37459e-05	0.297491
SPHK2	chr19	49122548	49133663	+	3235	Q9NRA0	SL014029	4468-21_2	2011.15	2064.85	1957.45	0.947987	-0.0770615	0.0169635	1
SPINT2	chr19	38755098	38783254	+	1802	O43291	SL001897	2843-13_2	3220.78	3167.6	3273.95	1.03357	0.0476421	0.692956	1
STX10	chr19	13254872	13261188	-	1393	O60499	SL019968	12842-43_3	4585.5	4331.7	4839.3	1.11718	0.159865	0.0940849	1
SULT2A1	chr19	48373723	48389654	-	1987	Q06520	SL000579	9829-91_3	186.4	189.55	183.25	0.966763	-0.0487653	0.0628764	1
SUV420H2	chr19	55851221	55859489	+	2309	Q86Y97	SL019721	12452-32_3	2041.25	2090.45	1992.05	0.952929	-0.0695597	0.116184	1
SYT3	chr19	51125234	51143092	-	3099	Q9BQG1	SL018270	10452-24_3	1751.2	1782.5	1719.9	0.964881	-0.0515774	0.0342925	1
SYT5	chr19	55684469	55691720	-	1825	O00445	SL014571	9099-19_3	2164	2109.25	2218.75	1.05191	0.073017	0.039211	1
TGFB1	chr19	41836436	41859838	-	2583	P01137	SL000584	2333-72_1	3503.18	3550.65	3455.7	0.973258	-0.0391052	0.288147	1
TIMM50	chr19	39971052	39981528	+	2572	Q3ZCQ8	SL018245	7743-5_3	2397.25	1994.4	2800.1	1.40398	0.489524	0.0477409	1
TMEM190	chr19	55888204	55889612	+	593	Q8WZ59	SL018089	10442-1_3	1129.35	1193.9	1064.8	0.891867	-0.1651	0.00858118	1
TMEM59L	chr19	18723682	18731849	+	1619	Q9UK28	SL019199	9959-60_3	2574.47	2633.85	2515.1	0.954914	-0.0665574	0.0116823	1
TNFSF14	chr19	6663148	6670599	-	2894	O43557	SL004648	5355-69_3	1799.1	1902.3	1695.9	0.8915	-0.165694	0.00516928	1
TNFSF9	chr19	6531010	6535939	+	1665	P41273	SL003735	2599-51_2	1032.85	1063.15	1002.55	0.943	-0.084671	0.000462681	1
TNNI3	chr19	55663136	55669100	-	841	P19429	SL001761	5930-54_3	1540.95	1500.05	1581.85	1.05453	0.0766022	0.000509651	1
TPM4	chr19	16178317	16213813	+	3003	P67936	SL003646	7660-21_3	104126	108265	99986.6	0.923537	-0.114758	0.547674	1
TTC9B	chr19	40721965	40724306	-	843	Q8N6N2	SL010981	9386-42_3	764.975	817.95	712	0.870469	-0.200135	0.000134072	0.540848
TYK2	chr19	10461204	10491248	-	4248	P29597	SL007181	5260-80_3	14665.8	14094.7	15236.8	1.08103	0.112407	0.0102843	1
U2AF2	chr19	56165416	56186082	+	3131	P26368	SL017896	13577-25_3	2155.68	2211.1	2100.25	0.949867	-0.0742032	0.129935	1
UNC13A	chr19	17712137	17799008	-	9838	Q9UPW8	SL009417	14052-26_3	712.475	699.8	725.15	1.03622	0.0513368	0.732357	1
USE1	chr19	17326155	17330638	+	856	Q9NZ43	SL018393	8057-78_3	1307.22	1312.95	1301.5	0.991279	-0.0126367	0.858541	1
VAV1	chr19	6772679	6857377	+	2937	P15498	SL014488	5275-28_2	22970.5	19300	26640.9	1.38035	0.465038	0.0210757	1
XRCC1	chr19	44047464	44079730	-	2102	P18887	SL013748	12535-2_3	627.75	600.1	655.4	1.09215	0.127173	0.127555	1
ZNF134	chr19	58125830	58133636	+	2248	P52741	SL014834	12787-47_3	619.225	611.15	627.3	1.02643	0.037629	0.158572	1
ZNF175	chr19	52074531	52092991	+	3785	Q9Y473	SL015364	12716-3_3	3368.88	3436.45	3301.3	0.960672	-0.0578847	0.014637	1
ZNF180	chr19	44978645	45004575	-	4586	Q9UJW8	SL011309	12771-19_3	560.725	555.05	566.4	1.02045	0.0292035	0.0904704	1
ZNF264	chr19	57702868	57734214	+	12163	O43296	SL019212	9993-11_3	1613.4	1624.2	1602.6	0.986701	-0.0193149	0.836607	1
ZNF329	chr19	58637695	58662148	-	3413	Q86UD4	SL019911	12803-9_3	708.825	698.7	718.95	1.02898	0.0412183	0.725846	1
ZNF358	chr19	7581004	7585911	+	1953	Q9NW07	SL018704	10529-19_3	1129.67	1142.75	1116.6	0.977117	-0.0333974	0.490909	1
ZNF382	chr19	37096207	37119499	+	2827	Q96SR6	SL020097	14616-16_3	137.825	136.3	139.35	1.02238	0.0319274	0.789384	1
ZNF415	chr19	53611132	53636173	-	2975	Q09FC8	SL019912	12811-55_3	999.325	992.6	1006.05	1.01355	0.0194176	0.60653	1
ZNF526	chr19	42724492	42732353	+	3954	Q8TF50	SL020098	14619-8_3	435.1	442.75	427.45	0.965443	-0.0507366	0.15302	1
ZNF560	chr19	9577031	9609279	-	2802	Q96MR9	SL019752	12543-76_3	1000.9	976.6	1025.2	1.04976	0.0700657	0.122902	1
ZNF566	chr19	36936021	36980463	-	5288	Q969W8	SL019910	12795-2_3	1299.67	1281.9	1317.45	1.02773	0.0394645	0.360168	1
ZNRF4	chr19	5455426	5456867	+	1442	Q8WWF5	SL018992	9467-24_3	1231.5	1226.95	1236.05	1.00742	0.0106606	0.981635	1
2017-09-10	chr2	110300374	110371783	-	3256	Q9P0V9	SL019825	12690-33_3	2885.8	3107.85	2663.75	0.857104	-0.222458	2.44914e-09	9.87982e-06
ACP1	chr2	264869	278282	+	1882	P24666	SL008063	3858-5_1	7280.02	6726.7	7833.35	1.16452	0.219731	0.275056	1
ACYP2	chr2	54342410	54532435	+	1222	P14621	SL009425	12812-25_3	30562	30045.6	31078.3	1.03437	0.0487562	0.725846	1
ADAM23	chr2	207308368	207485854	+	6225	O75077	SL015911	7049-2_3	754.25	810.95	697.55	0.860164	-0.217316	0.000928008	1
AGFG1	chr2	228336888	228425938	+	8738	P52594	SL007271	11681-8_3	38123.6	36085.7	40161.5	1.11295	0.154386	0.613154	1
ALPI	chr2	233320833	233324742	+	2550	P09923	SL002514	10463-23_3	2284.7	2340.6	2228.8	0.952234	-0.0706112	0.00133936	1
APOB	chr2	21224301	21266945	-	14121	P04114	SL000020	2797-56_2	21774.4	25300	18248.8	0.721294	-0.47134	1.88647e-05	0.0761003
ARHGAP25	chr2	68961913	69053957	+	3411	P42331	SL006485	11333-82_3	41745.1	37759.6	45730.6	1.2111	0.276317	0.262399	1
ASAP2	chr2	9346894	9545812	+	5717	O43150	SL014608	13518-5_3	5694.62	5568.75	5820.5	1.04521	0.0637896	0.869015	1
ASIC4	chr2	220378892	220403494	+	2844	Q96FT7	SL017965	6951-26_3	2432.65	2375.1	2490.2	1.04846	0.0682734	0.179279	1
ASPRV1	chr2	70187224	70189397	-	2174	Q53RT3	SL018040	10902-53_3	11958.2	12799.5	11117	0.868546	-0.203326	0.34489	1
ASTL	chr2	96789589	96804175	-	1296	Q6HA08	SL018319	7993-23_3	1692.33	1657.15	1727.5	1.04245	0.0599815	0.448724	1
B3GNT2	chr2	62423262	62451866	+	2749	Q9NY97	SL018338	7980-72_3	8952.4	9522.65	8382.15	0.880233	-0.184043	0.0139278	1
BARD1	chr2	215590370	215674435	-	5506	Q99728	SL015168	13977-28_3	868.25	894.65	841.85	0.940983	-0.0877602	3.83998e-05	0.154905
BIN1	chr2	127805599	127864903	-	2714	O00499	SL019026	9574-11_3	4746.65	4432.05	5061.25	1.14197	0.19152	8.37716e-06	0.0337935
BMP10	chr2	69092613	69098649	-	1584	O95393	SL007056	3587-53_2	2012.15	1994.9	2029.4	1.01729	0.0247368	0.490909	1
BMPR2	chr2	203241050	203432474	+	12070	Q13873	SL004133	4862-63_1	1381.25	1434.9	1327.6	0.925221	-0.11213	0.00360734	1
BUB1	chr2	111395275	111435684	-	3636	O43683	SL007012	12033-3_3	924.725	861.65	987.8	1.14641	0.197117	0.000872197	1
C1D	chr2	68269332	68290159	-	1284	Q13901	SL018244	7821-6_3	2591.5	2635.65	2547.35	0.966498	-0.0491616	0.0771549	1
C2orf40	chr2	106682113	106694609	+	782	Q9H1Z8	SL017442	6362-6_3	2086.1	2210.3	1961.9	0.887617	-0.171991	0.00576213	1
C2orf66	chr2	197669139	197675000	-	2256	Q6UXQ4	SL017102	5677-15_3	1060.65	1054.35	1066.95	1.01195	0.0171387	0.989642	1
C2orf82	chr2	233734994	233741107	+	465	Q6UX34	SL019002	9439-454_3	1008.6	1020.15	997.05	0.977356	-0.0330435	0.888881	1
CAPG	chr2	85621871	85641197	-	1677	P40121	SL008099	4968-50_1	2573.18	2411.05	2735.3	1.13448	0.182038	0.000433663	1
CASP10	chr2	202047621	202094129	+	6380	Q92851	SL003717	5340-24_3	5500.23	5441	5559.45	1.02177	0.0310703	0.325197	1
CCL20	chr2	228678558	228682280	+	842	P78556	SL000133	2468-62_3	884.525	894.2	874.85	0.978361	-0.0315619	0.0603097	1
CCT7	chr2	73461364	73480150	+	2032	Q99832	SL008288	13673-21_3	10381	9625.15	11136.9	1.15706	0.21046	0.0869729	1
CD207	chr2	71057343	71062953	-	1872	Q9UJ71	SL010610	3361-26_2	710.7	731.95	689.45	0.941936	-0.0862992	0.000120808	0.48734
CD8B	chr2	87042460	87089047	-	1869	P10966	SL007109	9310-2_3	2485.9	2519.25	2452.55	0.973524	-0.0387117	0.150303	1
CFC1	chr2	131349738	131357148	-	1672	P0CG37	SL010451	3294-55_2	3732.82	3574.75	3890.9	1.08844	0.122262	0.111875	1
CGREF1	chr2	27322221	27341995	-	3046	Q99674	SL012800	6257-56_3	13729.9	13434.8	14025.1	1.04394	0.0620416	0.528475	1
CHMP3	chr2	86730553	86790620	-	3192	Q9Y3E7	SL008756	12508-9_3	32317.5	32740.8	31894.3	0.974145	-0.037791	0.182404	1
COL6A3	chr2	238232655	238322850	-	10696	P12111	SL004928	11196-31_3	12101.5	10895.5	13307.5	1.22137	0.288502	1.65388e-06	0.00667177
COLEC11	chr2	3642422	3692234	+	2396	Q9BWP8	SL006713	4430-44_3	18957.1	17143.5	20770.8	1.21158	0.276892	0.0266654	1
COMMD1	chr2	62132803	62363205	+	713	Q8N668	SL019736	12509-115_3	2285.97	2237	2334.95	1.04379	0.0618264	0.673041	1
COPS7B	chr2	232646381	232673964	+	2842	Q9H9Q2	SL019700	12384-92_3	6056.05	7067.45	5044.65	0.713786	-0.486436	4.99874e-06	0.0201649
COX5B	chr2	98262521	98264657	+	505	P10606	SL014700	7887-57_3	742.075	749.3	734.85	0.980715	-0.0280937	0.639742	1
COX7A2L	chr2	42577645	42588356	-	1114	O14548	SL019040	9590-10_3	2340.28	2329.9	2350.65	1.00891	0.0127917	0.653065	1
CRIM1	chr2	36583370	36778278	+	5611	Q9NZV1	SL017465	8699-43_3	1116.33	1087.1	1145.55	1.05377	0.0755558	0.18878	1
CRYGD	chr2	208986331	208989313	-	707	P07320	SL008832	12366-16_3	822.05	819.6	824.5	1.00598	0.00859951	0.547674	1
CTLA4	chr2	204732511	204738683	+	1975	P16410	SL000384	3022-4_2	427.25	433.3	421.2	0.972075	-0.0408608	0.0997324	1
CTNNA2	chr2	79740060	80875988	+	4754	P26232	SL013023	9872-23_3	1614.4	1622.85	1605.95	0.989586	-0.0151027	0.408557	1
CUL3	chr2	225334867	225450114	-	6927	Q13618	SL010989	10045-47_3	7546.5	7301.1	7791.9	1.06722	0.0938613	0.0237249	1
CYTIP	chr2	158271131	158300604	-	2210	O60759	SL020195	13612-7_3	540.85	522.5	559.2	1.07024	0.0979333	0.0603097	1
DARS	chr2	136664254	136743222	-	2322	P14868	SL010893	12675-14_3	18438.3	16433.5	20443	1.24398	0.314966	0.0641945	1
DES	chr2	220283099	220291461	+	2248	P17661	SL004900	12030-82_3	3108.5	3228.4	2988.6	0.925722	-0.11135	0.00732982	1
DNAJB2	chr2	220144040	220151622	+	3125	P25686	SL019476	11438-6_3	44315.8	44195.3	44436.3	1.00545	0.00784737	0.397479	1
DNAJC10	chr2	183580768	183644750	+	6851	Q8IXB1	SL018461	8297-8_3	9138.95	9546.05	8731.85	0.914708	-0.128617	0.509544	1
DNAJC27	chr2	25166505	25194963	-	4992	Q9NZQ0	SL019880	12799-65_3	1292.8	1295.35	1290.25	0.996063	-0.00569133	0.176197	1
DNER	chr2	230222345	230579286	-	3272	Q8NFT8	SL008968	9769-48_3	1400.88	1440.2	1361.55	0.94539	-0.0810192	0.0641945	1
DPP10	chr2	115199899	116602326	+	6218	Q8N608	SL018287	7890-68_3	1073.47	1060.3	1086.65	1.02485	0.0354148	0.442857	1
DPY30	chr2	32248972	32264844	-	800	Q9C005	SL020276	13943-38_3	10168.3	10045.8	10290.8	1.02439	0.0347699	0.310937	1
DPYSL5	chr2	27070969	27173219	+	5354	Q9BPU6	SL019830	12683-156_3	1178.47	1207.5	1149.45	0.951925	-0.0710795	0.0409821	1
DUSP28	chr2	241499471	241503431	+	1555	Q4G0W2	SL019220	9940-35_3	13552.1	12203.4	14900.8	1.22103	0.288102	0.460581	1
EDAR	chr2	109510927	109605828	-	4214	Q9UNE0	SL004872	2977-7_2	4296.65	3938	4655.3	1.18215	0.241411	0.226998	1
EEF1B2	chr2	207024318	207027653	+	1110	P24534	SL005685	5882-34_2	1629.55	1604.1	1655	1.03173	0.0450671	0.122902	1
EFEMP1	chr2	56093097	56151298	-	3094	Q12805	SL006527	8480-29_3	2390.35	2130.55	2650.15	1.24388	0.314848	3.20656e-12	1.29353e-08
EHBP1	chr2	62900986	63273621	+	5397	Q8NDI1	SL006654	12813-18_3	2617.43	2580.05	2654.8	1.02897	0.0412042	0.397479	1
EIF4E2	chr2	233415297	233448355	+	3891	O60573	SL019146	9745-20_3	6241.93	5644.5	6839.35	1.21168	0.277013	0.00772715	1
ERBB4	chr2	212240442	213403352	-	11923	Q15303	SL003803	2618-10_2	564.875	601.1	528.65	0.879471	-0.185292	2.40336e-06	0.00969515
ERLEC1	chr2	54014068	54045956	+	2582	Q96DZ1	SL012771	8957-72_3	8999.73	8595.05	9404.4	1.09416	0.12983	0.0254525	1
FABP1	chr2	88422508	88427650	-	563	P07148	SL006131	11516-7_3	2937.68	3011.25	2864.1	0.951133	-0.0722806	0.425511	1
FAM150B	chr2	279561	288308	-	1398	Q6UX46	SL012605	6284-7_3	1129	1019.3	1238.7	1.21525	0.281248	0.00241993	1
FAM171B	chr2	187558789	187628512	+	3555	Q6P995	SL018413	8851-42_3	1679.1	1620.3	1737.9	1.07258	0.101084	0.0205786	1
FANCL	chr2	58386378	58468515	-	1732	Q9NW38	SL019237	10063-10_3	941.2	942.55	939.85	0.997135	-0.00413863	0.999594	1
FAP	chr2	163027194	163100045	-	2786	Q12884	SL006528	5029-3_1	1343.78	1471.25	1216.3	0.826712	-0.274543	0.000112668	0.454501
FEV	chr2	219845809	219850379	-	1879	Q99581	SL019853	12740-55_3	14274.9	13466.6	15083.2	1.12005	0.163562	0.454632	1
FKBP1B	chr2	24272584	24286550	+	996	P68106	SL007323	11568-2_3	6897.77	4165	9630.55	2.31226	1.2093	1.28605e-05	0.0518793
FKBP7	chr2	179328391	179343355	-	2904	Q9Y680	SL017255	9288-7_3	5580.8	4739.65	6421.95	1.35494	0.438231	5.94626e-05	0.239872
FN1	chr2	216225179	216300791	-	8975	P02751	SL010348	3435-53_2	101884	111919	91847.7	0.82066	-0.285144	3.47486e-06	0.0140176
FNDC4	chr2	27714750	27718126	-	1671	Q9H6D8	SL006734	13451-2_3	1204.62	1138	1271.25	1.11709	0.159747	0.0477409	1
FRZB	chr2	183698005	183731498	-	2767	Q92765	SL004650	2841-13_2	5654.85	5946.45	5363.25	0.901925	-0.148921	0.000406363	1
GALNT3	chr2	166604313	166650803	-	3267	Q14435	SL017504	6593-5_3	1480.17	1489.05	1471.3	0.98808	-0.0173008	0.306282	1
GCA	chr2	163200583	163219148	+	3225	P28676	SL019772	12594-5_3	417.775	433.2	402.35	0.928786	-0.106582	0.0852672	1
GCG	chr2	162999379	163008914	-	1294	P01275	SL000433	4891-50_1	5571.93	5717.55	5426.3	0.94906	-0.0754283	0.725846	1
GCKR	chr2	27719706	27746550	+	2188	Q14397	SL015728	5223-59_3	1591.97	1558.75	1625.2	1.04263	0.0602277	0.105659	1
GKN2	chr2	69172364	69180102	-	800	Q86XP6	SL017435	6416-8_3	237.9	242.3	233.5	0.963681	-0.0533719	0.69957	1
GNLY	chr2	85921414	85925875	+	988	P22749	SL000678	3195-50_2	476.65	452.95	500.35	1.10465	0.143586	0.00203175	1
GPC1	chr2	241375115	241407495	+	3686	P35052	SL000069	8697-38_3	1419.83	1476.5	1363.15	0.923231	-0.115237	0.000134072	0.540848
GRB14	chr2	165349323	165478360	-	2387	Q14449	SL020196	13628-58_3	2719	2768.5	2669.5	0.964241	-0.052535	0.205482	1
HAAO	chr2	42994229	43019751	-	1284	P46952	SL008466	5861-78_3	14273	14959.9	13586	0.908164	-0.138974	0.0237249	1
HAT1	chr2	172778935	172848600	+	1670	O14929	SL004725	2858-29_2	1234.6	1233.95	1235.25	1.00105	0.00151912	0.497086	1
HDLBP	chr2	242166682	242255115	-	6576	Q00341	SL008163	13570-43_3	2404.15	2143.25	2665.05	1.24346	0.314362	0.0803179	1
HIBCH	chr2	191069360	191184771	-	1939	Q6NVY1	SL006368	12396-19_3	22551	23900.5	21201.5	0.887076	-0.172871	0.454632	1
HK2	chr2	75059782	75120481	+	7093	P52789	SL007272	13130-150_3	1361.35	1191	1531.7	1.28606	0.36296	1.3985e-06	0.00564153
HS6ST1	chr2	129023054	129076171	-	3952	O60243	SL014129	5465-32_3	3707.55	4074.85	3340.25	0.819723	-0.286791	5.4987e-10	2.21818e-06
HSPD1	chr2	198351308	198364998	-	2436	P10809	SL000450	2682-68_1	32618.3	37354.3	27882.3	0.746428	-0.421925	0.0628764	1
HTRA2	chr2	74756532	74760683	+	2550	O43464	SL004860	3317-33_1	4979.62	5029.65	4929.6	0.980108	-0.0289874	0.360168	1
ICOS	chr2	204801471	204826298	+	2643	Q9Y6W8	SL005170	2988-57_2	5466.55	5828.3	5104.8	0.875864	-0.191221	0.000282923	1
ID2	chr2	8822113	8824583	+	1364	Q02363	SL007347	9426-73_3	1788.15	1710.35	1865.95	1.09098	0.125619	0.150303	1
IGFBP2	chr2	217498127	217529158	+	1429	P18065	SL000466	2570-72_5	27599.2	24284.2	30914.2	1.27302	0.348257	0.00221798	1
IGFBP5	chr2	217536828	217560272	-	6239	P24593	SL004676	2685-21_2	11804.8	12888.5	10721.1	0.831838	-0.265625	0.000957149	1
IL18R1	chr2	102972743	103015235	+	3718	Q13478	SL004152	14079-14_3	5114.12	5647.4	4580.85	0.811143	-0.301971	0.00146597	1
IL18RAP	chr2	103035250	103069024	+	2671	O95256	SL004861	2993-1_2	1602.47	1626.45	1578.5	0.970519	-0.0431722	0.26657	1
IL1A	chr2	113531492	113542971	-	2928	P01583	SL000125	4851-25_1	2438.38	2505.9	2370.85	0.946107	-0.0799245	0.0726083	1
IL1B	chr2	113587337	113594356	-	1498	P01584	SL001795	3037-62_1	5742.35	5516.85	5967.85	1.08175	0.113367	0.408557	1
IL1R1	chr2	102686836	102796334	+	5311	P14778	SL001997	2991-9_2	4545.55	4458.7	4632.4	1.03896	0.0551367	0.534847	1
IL1R2	chr2	102608306	102644884	+	1699	P27930	SL000145	5666-64_3	1577.2	1522.15	1632.25	1.07233	0.100752	0.00256388	1
IL1RL1	chr2	102927962	102968497	+	5001	Q01638	SL004146	4234-8_2	4102.85	4392.2	3813.5	0.868244	-0.203828	0.0327777	1
IL1RL2	chr2	102803433	102855811	+	1964	Q9HB29	SL004875	2994-71_2	1970.33	2020.65	1920	0.950189	-0.0737131	0.000345021	1
IL1RN	chr2	113875470	113891593	+	2113	P18510	SL001990	5353-89_2	3918.9	3825.2	4012.6	1.04899	0.0690022	0.497086	1
IL36A	chr2	113763449	113765621	+	477	Q9UHA7	SL005177	10928-7_3	2969.05	3153.35	2784.75	0.883108	-0.179337	0.00180595	1
IL36B	chr2	113779668	113810444	-	1869	Q9NZH7	SL005179	14149-9_3	1403.85	1415.3	1392.4	0.98382	-0.0235342	0.0375071	1
IL36G	chr2	113735596	113743249	+	1212	Q9NZH8	SL005180	9117-4_3	892.775	939.3	846.25	0.900937	-0.150502	0.0161536	1
IL37	chr2	113670548	113676458	+	838	Q9NZH6	SL005178	2723-9_2	4437.75	4766.65	4108.85	0.862	-0.214241	2.03518e-05	0.0820993
ITM2C	chr2	231729313	231743969	+	2277	Q9NQX7	SL017978	10560-1_3	933.825	934.45	933.2	0.998662	-0.00193116	0.454632	1
ITPRIPL1	chr2	96991062	96994091	+	2502	Q6GPH6	SL017093	9221-6_3	16461.4	15266.6	17656.2	1.15652	0.209796	0.0628764	1
KCNF1	chr2	11052063	11054351	+	2289	Q9H3M0	SL019967	12834-3_3	2594.8	2620.05	2569.55	0.980726	-0.0280786	0.567108	1
KCNIP3	chr2	95963072	96051825	+	3017	Q9Y2W7	SL018613	10513-13_3	1906.15	1853.4	1958.9	1.05692	0.0798695	0.147625	1
KYNU	chr2	143635195	143799885	+	2014	Q16719	SL013969	4559-64_2	2155.97	2199.6	2112.35	0.960334	-0.0583923	0.065536	1
LANCL1	chr2	211295973	211341499	-	4610	O43813	SL010800	13986-6_3	4077.28	3780.9	4373.65	1.15677	0.210108	0.00263878	1
LCT	chr2	136545415	136594750	-	6274	P09848	SL018796	9017-58_3	4131.85	4482.1	3781.6	0.843712	-0.245178	0.111875	1
LMAN2L	chr2	97371667	97405813	-	2442	Q9H0V9	SL016518	8013-9_3	4091.72	3859.1	4324.35	1.12056	0.164219	0.0554446	1
LRP1B	chr2	140988996	142889270	-	16531	Q9NZR2	SL013872	11275-94_3	7991.2	7283.4	8699	1.19436	0.256237	9.96948e-07	0.00402169
LRPPRC	chr2	44113363	44223144	-	6619	P42704	SL008106	10696-217_3	821.775	869.35	774.2	0.89055	-0.167231	0.0887072	1
LRRTM1	chr2	80529003	80531487	-	2212	Q86UE6	SL014096	4452-9_2	196.175	202.6	189.75	0.936575	-0.0945343	3.07545e-05	0.124064
LRRTM4	chr2	76974850	77749502	-	4816	Q86VH4	SL017483	8646-61_3	1095.83	1130.25	1061.4	0.939084	-0.0906735	0.00608131	1
LYG1	chr2	99900701	99917639	-	990	Q8N1E2	SL012687	9243-10_3	1874.35	1858.45	1890.25	1.01711	0.0244772	0.580176	1
MAP4K3	chr2	39476407	39664453	-	4362	Q8IVH8	SL018794	8978-30_3	605.05	606.8	603.3	0.994232	-0.0083455	0.230744	1
MATN3	chr2	20191813	20212455	-	2583	O15232	SL006992	3208-2_4	1686.67	1763.3	1610.05	0.913089	-0.131172	4.43061e-06	0.0178731
MCEE	chr2	71336806	71357394	-	870	Q96PE7	SL017468	9388-18_3	5800.98	5758.05	5843.9	1.01491	0.0213512	0.836607	1
MCFD2	chr2	47129009	47168994	-	4696	Q8NI22	SL012722	10476-23_3	2491.18	2317.65	2664.7	1.14974	0.20131	0.626433	1
MDH1	chr2	63815743	63834330	+	1883	P40925	SL008102	3853-56_1	62099.6	57992.8	66206.4	1.14163	0.191098	0.00624689	1
MOB1A	chr2	74383211	74405995	-	1329	Q9H8S9	SL016520	12426-19_3	24370.2	24164.6	24575.7	1.01701	0.0243374	0.69957	1
MRPL33	chr2	27994584	28002608	+	518	O75394	SL020083	13453-2_3	3374.88	3317.55	3432.2	1.03456	0.0490154	0.522133	1
MSTN	chr2	190920426	190927455	-	2819	O14793	SL004357	14583-49_3	6459.95	6868.3	6051.6	0.881091	-0.182636	0.182404	1
MTX2	chr2	177134123	177202753	+	1592	O75431	SL005289	8839-4_3	812.25	808.2	816.3	1.01002	0.0143871	0.902764	1
NAB1	chr2	191513848	191557492	+	4469	Q13506	SL020257	13933-276_3	52636.5	52998.6	52274.4	0.986336	-0.0198483	0.732357	1
NAGK	chr2	71295408	71305998	+	1801	Q9UJ70	SL005629	3894-15_2	3031.62	2867.45	3195.8	1.11451	0.156409	0.0922629	1
NCK2	chr2	106361520	106510730	+	2667	O43639	SL007010	13615-60_3	124771	130755	118787	0.908469	-0.138491	0.00695118	1
NCL	chr2	232319459	232329205	-	2717	P19338	SL005695	13655-34_3	1708.2	1614	1802.4	1.11673	0.159279	0.000872197	1
NFU1	chr2	69623245	69664760	-	1194	Q9UMS0	SL013176	7770-25_3	1891.78	1858.4	1925.15	1.03592	0.0509098	0.957537	1
NHEJ1	chr2	219940046	220025587	-	2103	Q9H9Q4	SL019435	11351-233_3	1014.1	1070.35	957.85	0.894894	-0.160211	0.666386	1
NMS	chr2	101086944	101099742	+	485	Q5H8A3	SL012547	9503-1_3	10108.8	10553	9664.5	0.915802	-0.126893	0.00160364	1
NRBP1	chr2	27651473	27665124	+	2199	Q9UHY1	SL019803	12616-45_3	2260.93	2227.5	2294.35	1.03001	0.0426601	0.310937	1
NRP2	chr2	206547224	206662857	+	7719	O60462	SL005203	6590-54_3	11392.2	11859.4	10925.1	0.921227	-0.118372	0.078723	1
NRXN1	chr2	50145643	51259674	-	10626	P58400	SL009054	5110-84_3	1703.45	1609.85	1797.05	1.11628	0.158704	0.00256388	1
ODC1	chr2	10580497	10588680	-	2626	P11926	SL003670	13689-2_3	1832.72	1859.85	1805.6	0.970831	-0.0427079	0.712749	1
OLA1	chr2	174937175	175113365	-	4356	Q9NTK5	SL008839	12659-13_3	15576.2	14193.3	16959.2	1.19487	0.256854	0.00545834	1
PAPOLG	chr2	60983365	61029221	+	7386	Q9BWT3	SL018484	8343-224_3	1642.2	1365.95	1918.45	1.40448	0.490036	0.00111612	1
PCBP1	chr2	70314585	70316334	+	1750	Q15365	SL016460	11458-30_3	28556.8	26721.7	30392	1.13735	0.18568	0.202054	1
PCYOX1	chr2	70485231	70508317	+	5377	Q9UHG3	SL006352	6431-68_3	387.425	398.4	376.45	0.944905	-0.0817594	0.0266654	1
PDCD1	chr2	242792033	242801058	-	2112	Q15116	SL005211	9227-15_3	1209.05	1165.15	1252.95	1.07536	0.104813	0.0578332	1
PDE11A	chr2	178487977	178973066	-	9790	Q9HCR9	SL016555	5252-33_3	6934.98	6508.45	7361.5	1.13107	0.177686	0.375877	1
PDE1A	chr2	183004762	183387572	-	6263	P54750	SL011400	5253-1_1	1103.65	1044.85	1162.45	1.11255	0.153873	0.0285804	1
PDE6D	chr2	232597135	232646037	-	1971	O43924	SL020117	13491-40_3	3943.45	3967.7	3919.2	0.987776	-0.0177438	0.795497	1
PDIA6	chr2	10923517	10978103	-	3478	Q15084	SL008205	5650-9_3	60128	56862.3	63393.7	1.11486	0.156866	0.478664	1
PDK1	chr2	173420101	173490351	+	5825	Q15118	SL006921	5227-60_3	3268.32	3459	3077.65	0.889751	-0.168526	0.212473	1
PLA2R1	chr2	160797260	160919126	-	6619	Q13018	SL013523	10916-44_3	1017.05	1152.5	881.6	0.764946	-0.386571	0.00641657	1
PLEK	chr2	68592322	68624585	+	2852	P08567	SL011175	7875-86_3	233083	255756	210410	0.8227	-0.281562	7.11579e-05	0.287051
POMC	chr2	25383722	25391559	-	1295	P01189	SL009210	9204-33_3	1398.05	1341.1	1455	1.08493	0.117602	0.040088	1
PPP3R1	chr2	68405989	68479651	-	3011	P63098	SL004720	3657-74_3	15101.4	15602.5	14600.3	0.935767	-0.0957792	0.0383508	1
[truncated: 1,586 more rows]

## Sheet: b) Validation Study #1
GeneID	UniprotID	SomaID	SeqID	RFU	RFU D21	RFU T21	foldChange	log2FoldChange	pval	padj(BH)
KDR	P35968	SL003201	3651-50_5	10532.1	12682.6	8381.65	0.660878	-0.597544	1.29892e-09	1.39764e-06
KLK5	Q9Y337	SL003863	3201-49_2	221.875	256.7	187.05	0.728672	-0.456659	6.73816e-08	3.62513e-05
NXPH1	P58417	SL012457	4562-1_2	13621.4	17549	9693.75	0.552382	-0.856262	1.91324e-07	6.86216e-05
ERBB3	P21860	SL002519	2617-56_35	756.175	888.2	624.15	0.702713	-0.508992	3.0791e-07	8.28279e-05
EGFR	P00533	SL002644	2677-1_1	33816.3	39110.7	28522	0.729263	-0.455488	8.89576e-07	0.000178272
IL34	Q6ZMJ4	SL013548	4556-10_2	620.55	661.8	579.3	0.87534	-0.192085	1.3986e-06	0.000178272
NRP1	O14786	SL006397	3214-3_2	928.15	773.5	1082.8	1.39987	0.485294	1.3986e-06	0.000178272
SIGLEC7	Q9Y286	SL005218	2742-68_2	1255.45	1481	1029.9	0.695409	-0.524067	1.3986e-06	0.000178272
PAPPA	Q13219	SL002755	4148-49_2	11243.4	14641.4	7845.45	0.53584	-0.900125	1.49112e-06	0.000178272
AKR1A1	P14550	SL008039	4192-10_2	5788.3	4047.1	7529.5	1.86047	0.895666	2.32538e-06	0.000227464
MMP3	P08254	SL000524	2788-55_1	747.2	527.5	966.9	1.83299	0.874196	2.32538e-06	0.000227464
TPT1	P13693	SL005679	3872-2_1	13516	8331.6	18700.4	2.24451	1.1664	3.60069e-06	0.000294405
CCL23	P55773	SL003301	3028-36_2	46613.6	55378.2	37849.1	0.683465	-0.549061	3.83055e-06	0.000294405
LILRB2	Q8N423	SL005191	5091-28_3	9235.1	11014.4	7455.8	0.676914	-0.562956	3.83055e-06	0.000294405
FCN2	Q15485	SL006542	3313-21_2	7430.32	8680.9	6179.75	0.711879	-0.490296	5.53594e-06	0.000351694
AKR7A2	O43488	SL003658	4188-1_2	4332.77	2111.6	6553.95	3.10378	1.63403	5.88336e-06	0.000351694
CCL17	Q92583	SL003196	3519-3_2	1377.05	870.8	1883.3	2.16272	1.11285	5.88336e-06	0.000351694
LILRB1	Q8NHL6	SL005190	5090-49_2	4480.4	5309.4	3651.4	0.687724	-0.540099	5.88336e-06	0.000351694
CFH	P08603	SL000415	4159-130_1	49264.9	51544.8	46985.1	0.911538	-0.133625	8.97226e-06	0.000430616
MIF	P14174	SL003080	5356-2_3	1913.28	1457.8	2368.75	1.62488	0.700333	8.97226e-06	0.000430616
ACP5	P13686	SL004118	3232-28_2	9166.85	10727.7	7606	0.709006	-0.496131	9.52428e-06	0.000430616
IL3RA	P26951	SL005187	4490-65_2	829.875	670.4	989.35	1.47576	0.561459	9.52428e-06	0.000430616
NOTCH1	P46531	SL005703	5107-7_2	21585.3	24036.9	19133.7	0.796014	-0.329135	9.52428e-06	0.000430616
CBX5	P45973	SL009768	4540-11_2	369	391.1	346.9	0.886985	-0.173018	1.3586e-05	0.000430616
IGHE,IGK,IGL	P01854	SL000461	4135-84_2	1721.25	3140.4	302.1	0.0961979	-3.37785	1.3586e-05	0.000430616
MAPK1	P28482	SL006918	3115-64_2	16815	10491.1	23139	2.20558	1.14116	1.3586e-05	0.000430616
YES1	P07947	SL006372	2878-66_2	1083.92	924.2	1243.65	1.34565	0.428304	1.3586e-05	0.000430616
FGF7	P21781	SL001691	4487-1_1	1228.5	975.3	1481.7	1.51922	0.603335	1.44072e-05	0.000430616
FLT3	P36888	SL004636	3437-80_3	3521.65	2802.4	4240.9	1.51331	0.597708	1.44072e-05	0.000430616
GAPDH	P04406	SL003785	3848-14_2	92756.5	67506.7	118006	1.74807	0.805762	1.44072e-05	0.000430616
IMPDH2	P12268	SL010928	5250-53_3	3567.1	2971.7	4162.5	1.40071	0.486162	1.44072e-05	0.000430616
METAP2	P50579	SL007261	3170-6_1	36010.2	28653.2	43367.3	1.51352	0.597911	1.44072e-05	0.000430616
PA2G4	Q9UQ80	SL008331	4258-15_2	3225.72	2285.2	4166.25	1.82314	0.866429	1.44072e-05	0.000430616
PRKCI	P41743	SL007228	3379-29_1	2820.2	2245.6	3394.8	1.51176	0.596226	1.44072e-05	0.000430616
UBE2N	P61088	SL008143	3905-62_1	8815.73	6003.2	11628.2	1.93701	0.95383	1.44072e-05	0.000430616
ULBP3	Q9BZM4	SL005229	2747-3_2	1241.8	965.8	1517.8	1.57155	0.652185	1.44072e-05	0.000430616
MAPKAPK2	P49137	SL010503	3820-68_2	9085.75	5037.1	13134.4	2.60753	1.38269	2.16391e-05	0.000536141
PAFAH1B2	P68402	SL004760	2642-4_1	5371.18	4341.5	6400.85	1.47434	0.56007	2.16391e-05	0.000536141
PRSS3	P35030	SL006480	3479-71_2	474.925	512.4	437.45	0.853728	-0.228152	2.16391e-05	0.000536141
SERPINC1	P01008	SL000272	3344-60_4	59639.9	63937	55342.8	0.865583	-0.208255	2.16391e-05	0.000536141
IL2RG	P31785	SL003307	2634-2_2	3929.9	2785.7	5074.1	1.82148	0.865112	2.29205e-05	0.000536141
IMPDH1	P20839	SL014735	5229-90_3	3167.82	2123.9	4211.75	1.98303	0.987704	2.29205e-05	0.000536141
JAM3	Q9BX67	SL005194	2998-53_2	4213.5	3101.7	5325.3	1.7169	0.779804	2.29205e-05	0.000536141
PPIA	P62937	SL004823	3844-2_1	110638	88242.8	133032	1.50757	0.592228	2.29205e-05	0.000536141
UBE2I	P63279	SL004306	2877-3_1	2740.03	1951.8	3528.25	1.80769	0.854148	2.29205e-05	0.000536141
VIP	P01282	SL000615	3522-57_1	373.5	315.1	431.9	1.37068	0.454888	2.29205e-05	0.000536141
PTPN6	P29350	SL004940	4318-12_3	4651.27	2860.5	6442.05	2.25207	1.17125	3.2271e-05	0.000680416
FGF16	O43320	SL004334	4393-3_1	2753.1	2091.9	3414.3	1.63215	0.706776	3.41473e-05	0.000680416
FGF6	P10767	SL004340	4130-71_1	552.775	448.6	656.95	1.46444	0.550354	3.41473e-05	0.000680416
GPT	P24298	SL000617	3709-4_2	4965.38	4557	5373.75	1.17923	0.237845	3.41473e-05	0.000680416
JAM2	P57087	SL005193	2997-8_1	9350.35	7818.5	10882.2	1.39185	0.477006	3.41473e-05	0.000680416
RPS6KA5	O75582	SL006919	3865-53_1	334.1	258.1	410.1	1.58892	0.668046	3.41473e-05	0.000680416
SEZ6L2	Q6UXD5	SL011630	3867-49_1	1704.92	1276.1	2133.75	1.67209	0.74165	3.41473e-05	0.000680416
TPI1	P60174	SL004812	4309-59_3	10891.6	7402.2	14381	1.94281	0.958143	3.41473e-05	0.000680416
CAPN1,CAPNS1	P07384,P04632	SL000337	2668-70_2	47330.8	36305.6	58356	1.60736	0.684689	5.05126e-05	0.000970563
PAK6	Q9NQU5	SL010509	3827-22_1	5714.88	3258.5	8171.25	2.50767	1.32635	5.05126e-05	0.000970563
CCL1	P22362	SL003176	2770-51_2	3030.18	3372.8	2687.55	0.796831	-0.327655	5.33875e-05	0.000973642
HBEGF	Q99075	SL000138	4134-4_2	188.375	165.6	211.15	1.27506	0.350566	5.33875e-05	0.000973642
UBE2L3	P68036	SL008157	3874-8_1	2307.93	1673.1	2942.75	1.75886	0.814641	5.33875e-05	0.000973642
RAN	P62826	SL005034	4282-3_2	2721.75	1516	3927.5	2.5907	1.37334	5.64178e-05	0.00101176
BIRC5	O15392	SL000582	3472-40_2	524.575	557	492.15	0.883573	-0.178579	7.41917e-05	0.00112635
ERP29	P30040	SL003522	4983-6_1	9796.55	8719.3	10873.8	1.2471	0.318572	7.41917e-05	0.00112635
NUDCD3	Q8IVD9	SL011768	4254-6_2	373.3	338.2	408.4	1.20757	0.272106	7.41917e-05	0.00112635
PDE5A	O76074	SL011405	5256-86_3	19897.6	10967.3	28827.9	2.62853	1.39426	7.41917e-05	0.00112635
PLG	P00747	SL000268	3710-49_2	15033.2	16287.1	13779.4	0.846032	-0.241217	7.41917e-05	0.00112635
SPOCK1	Q08629	SL010384	5490-53_3	3428.57	2893.8	3963.35	1.3696	0.453755	7.41917e-05	0.00112635
AREG	P15514	SL000136	2970-60_2	3687.8	2724	4651.6	1.70764	0.772	7.83346e-05	0.00112635
AZU1	P20160	SL004589	2751-16_2	337.825	269.7	405.95	1.50519	0.589947	7.83346e-05	0.00112635
CDC2,CCNB1	P06493,P14635	SL010494	3422-4_2	407.475	387.1	427.85	1.10527	0.144399	7.83346e-05	0.00112635
HSPD1	P10809	SL000450	2682-68_1	3679.55	2334.8	5024.3	2.15192	1.10562	7.83346e-05	0.00112635
NAPA	P54920	SL011202	4292-5_3	8481.52	6556.1	10407	1.58737	0.666638	7.83346e-05	0.00112635
PAK3	O75914	SL010508	3387-1_2	1166.92	1288.1	1045.75	0.811855	-0.300707	7.83346e-05	0.00112635
STIP1	P31948	SL010250	5489-18_3	8788.45	6514.9	11062	1.69795	0.763797	7.83346e-05	0.00112635
TKT	P29401	SL003655	4306-4_2	60557.4	45392	75722.9	1.6682	0.738292	7.83346e-05	0.00112635
NCAM1	P13591	SL003764	4498-62_2	15551	17195.4	13906.5	0.808737	-0.306258	8.2697e-05	0.00112635
ANGPTL3	Q9Y5C1	SL006803	3281-19_1	687.775	624.3	751.25	1.20335	0.267054	8.2697e-05	0.00112635
CAMKK1	Q8N5S9	SL004938	3877-67_2	322.825	261.1	384.55	1.47281	0.558569	8.2697e-05	0.00112635
FGF4	P08620	SL003171	4123-60_2	222.35	207.8	236.9	1.14004	0.189083	8.2697e-05	0.00112635
IFNG	P01579	SL001802	2989-17_2	1104.22	771.8	1436.65	1.86143	0.89641	8.2697e-05	0.00112635
CTSC	P53634	SL007280	3178-5_2	561.425	608	514.85	0.846793	-0.239919	0.000114125	0.00137772
DBNL	Q9UJU6	SL011628	4978-54_2	1971.5	1655.1	2287.9	1.38233	0.467106	0.000114125	0.00137772
EDAR	Q9UNE0	SL004872	2977-7_2	986.575	710.4	1262.75	1.77752	0.829866	0.000114125	0.00137772
FAM107A	O95990	SL004752	2760-2_2	357.95	378.5	337.4	0.891413	-0.165833	0.000114125	0.00137772
FGF17	O60258	SL004335	3494-71_3	125.075	132.9	117.25	0.882242	-0.180753	0.000114125	0.00137772
HSP90AA1,HSP90AB1	P07900,P08238	SL017612	2625-53_4	37131.6	29690.1	44573.1	1.50128	0.586191	0.000114125	0.00137772
IL12B,IL23A	P29460,Q9NPF7	SL005184	4494-63_2	227.85	246.9	208.8	0.845687	-0.241805	0.000114125	0.00137772
PDXP	Q96GD0	SL011709	3897-61_1	4539.7	3178.4	5901	1.85659	0.892659	0.000114125	0.00137772
PSMA6	P60900	SL005630	3860-7_2	765.55	565.8	965.3	1.70608	0.770685	0.000114125	0.00137772
PTPN11	Q06124	SL010616	3397-7_4	4516.32	3686.9	5345.75	1.44993	0.535984	0.000114125	0.00137772
ADAMTS13	Q76LX8	SL006610	3175-51_5	4530.62	5319.4	3741.85	0.703435	-0.507512	0.000120358	0.00137772
ARID3A	Q99856	SL011549	3875-62_1	657.425	495.5	819.35	1.65358	0.725595	0.000120358	0.00137772
KIF23	Q02241	SL006189	5228-25_2	926.3	764.7	1087.9	1.42265	0.50858	0.000120358	0.00137772
PPIF	P30405	SL005793	5248-68_2	3761.53	2828.1	4694.95	1.66011	0.731277	0.000120358	0.00137772
TLR4,LY96	O00206,Q9Y6Y9	SL018625	3647-49_4	6053.65	6588.9	5518.4	0.83753	-0.255788	0.000120358	0.00137772
ARPP19	P56211	SL011708	4963-19_1	1524.6	876	2173.2	2.48082	1.31082	0.00016509	0.00183479
ADSL	P30566	SL009792	5023-23_1	2309.85	1317.4	3302.3	2.50668	1.32578	0.00017393	0.00183479
ANXA2	P07355	SL004209	4961-17_1	9652.67	6267	13038.4	2.08048	1.05691	0.00017393	0.00183479
HPGD	P15428	SL003930	4995-16_1	2582.2	2323.7	2840.7	1.22249	0.289823	0.00017393	0.00183479
INHBA,INHBB	P08476,P09529	SL004837	4383-97_1	353.125	283.1	423.15	1.4947	0.579857	0.00017393	0.00183479
PEBP1	P30086	SL005358	4276-10_2	9629.25	7269.7	11988.8	1.64915	0.72172	0.00017393	0.00183479
PLXNC1	O60486	SL006406	4564-2_2	1196.25	1328.2	1064.3	0.80131	-0.319568	0.00017393	0.00183479
SOD2	P04179	SL001815	5008-51_1	46188.7	52394.9	39982.4	0.763097	-0.390061	0.00017393	0.00183479
CNTN4	Q8IWV2	SL010454	3298-52_2	6687.7	7470.9	5904.5	0.790333	-0.339467	0.000183216	0.00189558
IFNL1	Q8IU54	SL004348	4396-54_1	245.225	199.7	290.75	1.45593	0.541945	0.000183216	0.00189558
ALCAM	Q13740	SL003166	5451-1_3	16845.3	18669.6	15021	0.80457	-0.31371	0.000249565	0.00243606
BCL2	P10415	SL000104	3412-7_1	1422.8	1239.6	1606	1.29558	0.373597	0.000249565	0.00243606
CA10	Q9NS85	SL010449	3289-19_2	989.575	1122.1	857.05	0.763791	-0.38875	0.000249565	0.00243606
IDE	P14735	SL007122	3197-70_2	4488.3	3310	5666.6	1.71196	0.775652	0.000249565	0.00243606
NMT1	P30419	SL006476	5196-7_3	4183.77	2673.9	5693.65	2.12934	1.09041	0.000249565	0.00243606
TNFSF18	Q9UNG2	SL004326	2708-54_2	464.125	484.2	444.05	0.91708	-0.124881	0.000249565	0.00243606
CTGF	P29279	SL002655	2975-19_2	1771.85	1498.1	2045.6	1.36546	0.44939	0.000262623	0.00243606
FLRT1	Q9NZU1	SL014071	4547-59_2	862.85	728.8	996.9	1.36786	0.451926	0.000262623	0.00243606
TFF3	Q07654	SL006119	4721-54_2	7947.02	7075.7	8818.35	1.24629	0.317636	0.000262623	0.00243606
MFGE8	Q08431	SL006523	4455-89_2	900.75	1122.4	679.1	0.605043	-0.724891	0.000262623	0.00243606
NTRK3	Q16288	SL004639	2658-27_1	1952.03	2261.1	1642.95	0.726615	-0.460736	0.000262623	0.00243606
TNFRSF11B	O00300	SL002539	2526-53_3	9927.67	11158	8697.35	0.779472	-0.359431	0.000262623	0.00243606
CXCL8	P10145	SL000039	3447-64_2	972.4	830.7	1114.1	1.34116	0.423479	0.000276325	0.00254124
IFNA2	P01563	SL002075	3497-13_2	214.75	227.8	201.7	0.885426	-0.175557	0.000355555	0.00307012
MAPK14	Q16539	SL006920	5007-1_1	1753.2	1381.3	2125.1	1.53848	0.621504	0.000355555	0.00307012
PPP3CA,PPP3R1	Q08209,P63098	SL003657	4903-72_1	2118.12	1570.7	2665.55	1.69705	0.763026	0.000355555	0.00307012
RAC1	P63000	SL004009	2870-29_2	16913.3	11226.5	22600	2.0131	1.00942	0.000355555	0.00307012
AIP	O00170	SL011629	3839-60_2	5499.9	4339.2	6660.6	1.53498	0.618223	0.000373779	0.00307012
CLU	P10909	SL001896	4542-24_2	1112.3	998.2	1226.4	1.22861	0.297029	0.000373779	0.00307012
CPNE1	Q99829	SL011808	5346-24_3	4351.48	2711.1	5991.85	2.21012	1.14412	0.000373779	0.00307012
DNAJB1	P25685	SL000449	3852-19_2	420.65	349.4	491.9	1.40784	0.493485	0.000373779	0.00307012
PGD	P52209	SL000247	4187-49_2	19280	14548.5	24011.5	1.65045	0.722855	0.000373779	0.00307012
SH2D1A	O60880	SL014468	4567-82_2	608.425	488	728.85	1.49355	0.578741	0.000373779	0.00307012
SKP1	P63208	SL008808	3902-21_2	3473.12	2791.4	4154.85	1.48845	0.573808	0.000373779	0.00307012
UCHL1	P09936	SL002803	5019-16_2	1930.08	1614	2246.15	1.39167	0.476814	0.000373779	0.00307012
CNTF	P26441	SL004331	3489-9_2	325.975	346.1	305.85	0.883704	-0.178365	0.000373779	0.00307012
TK1	P04183	SL000057	4301-58_2	716.675	780.5	652.85	0.836451	-0.257647	0.000373779	0.00307012
CFP	P27918	SL003192	2960-66_2	85339.9	101097	69583.2	0.688284	-0.538924	0.00039288	0.00315477
FAP	Q12884	SL006528	5029-3_1	1484	1646.9	1321.1	0.802174	-0.318013	0.00039288	0.00315477
TGFBR3	Q03167	SL005059	3009-3_2	32758.4	30080	35436.8	1.17809	0.236446	0.00039288	0.00315477
C1R	P00736	SL000310	3285-23_2	4702.25	5681.3	3723.2	0.655343	-0.609678	0.000528213	0.00394692
GPC5	P78333	SL012469	4991-12_1	1265.8	1616.1	915.5	0.566487	-0.819885	0.000528213	0.00394692
GSK3A,GSK3B	P49840,P49841	SL017188	3441-64_2	16194.7	10296.5	22092.8	2.14567	1.10143	0.000528213	0.00394692
LYZ	P61626	SL000510	4920-10_1	42622.2	45416.3	39828.1	0.876956	-0.189424	0.000528213	0.00394692
MAPK3	P27361	SL000409	2855-49_2	30464.3	20698.5	40230.1	1.94362	0.958749	0.000528213	0.00394692
PPID	Q08752	SL007373	5202-4_3	5034.62	2389.9	7679.35	3.21325	1.68403	0.000528213	0.00394692
RET	P07949	SL010378	3220-40_2	1668.15	1969	1367.3	0.694413	-0.526133	0.000528213	0.00394692
SBDS	Q9Y3A5	SL011529	3866-7_2	10149.3	6014.9	14283.6	2.37471	1.24775	0.000528213	0.00394692
SPHK1	Q9NYA1	SL006088	4294-16_2	9672.4	4760	14584.8	3.06403	1.61543	0.000528213	0.00394692
ZAP70	P43403	SL010519	4476-22_2	4031.97	4426.1	3637.85	0.821909	-0.28295	0.000528213	0.00394692
GPI	P06744	SL000539	4272-46_2	20148.2	14140.8	26155.7	1.84966	0.887259	0.000554643	0.0040324
IL1A	P01583	SL000125	4851-25_1	1000.1	1079	921.2	0.853753	-0.228109	0.000554643	0.0040324
RPS27A	P62979	SL004070	4474-19_2	1285.75	997	1574.5	1.57924	0.659228	0.000554643	0.0040324
WFIKKN1	Q96NZ8	SL012783	3191-50_2	860.2	999	721.4	0.722122	-0.469685	0.000554643	0.0040324
KIT	P10721	SL004010	2475-1_3	19250.4	22685.7	15815	0.697137	-0.520485	0.00058231	0.00417711
MDH1	P40925	SL008102	3853-56_1	34718.3	27996.6	41440.1	1.48018	0.565774	0.00058231	0.00417711
AKT1,AKT2,AKT3	P31749,P31751,Q9Y243	SL017614	3392-68_2	3754.38	2775.1	4733.65	1.70576	0.770413	0.000741166	0.00503944
AMH	P03971	SL005201	4923-79_1	17792.8	19586.3	15999.2	0.816857	-0.291845	0.000741166	0.00503944
CASP3	P42574	SL003711	3593-72_3	5730.4	3813.8	7647	2.00509	1.00366	0.000741166	0.00503944
CSK	P41240	SL004781	3363-31_4	8874.15	4731.8	13016.5	2.75086	1.45988	0.000741166	0.00503944
LY86	O95711	SL007059	3623-84_4	5954.2	5462.1	6446.3	1.18019	0.239016	0.000741166	0.00503944
STAB2	Q8WWQ8	SL007560	3399-31_2	1155.8	1249.9	1061.7	0.849428	-0.235437	0.000741166	0.00503944
CD207	Q9UJ71	SL010610	3361-26_2	177.775	188.3	167.25	0.88821	-0.171027	0.000777461	0.00503944
FGF1	P05230	SL000299	3486-58_2	234.375	251.6	217.15	0.863076	-0.21244	0.000777461	0.00503944
GDI2	P50395	SL003648	2647-66_2	34914.3	28249.9	41578.8	1.47182	0.557601	0.000777461	0.00503944
IGF1R	P08069	SL003304	4232-19_2	8658.45	9573.3	7743.6	0.808875	-0.306012	0.000777461	0.00503944
IL1RAP	Q9NPH3	SL004588	2630-12_2	38317.4	43565.9	33068.9	0.759056	-0.397722	0.000777461	0.00503944
LRRTM1	Q86UE6	SL014096	4452-9_2	93.65	98.9	88.4	0.893832	-0.161924	0.000777461	0.00503944
NCR2	O95944	SL005206	2734-49_4	112.05	117.9	106.2	0.900763	-0.15078	0.000777461	0.00503944
PKM	P14618	SL002650	4240-31_2	30336.3	19472.7	41199.9	2.11578	1.08119	0.000777461	0.00503944
VCAM1	P19320	SL001720	2967-8_1	11957	13059.1	10855	0.831221	-0.266696	0.000777461	0.00503944
VTA1	Q9NP79	SL004757	4209-60_2	50338.1	35249.8	65426.3	1.85608	0.892257	0.000815415	0.00525381
DUSP3	P51452	SL008122	3480-7_1	1427.28	898.2	1956.35	2.17808	1.12306	0.00108207	0.00673011
FRZB	Q92765	SL004650	2841-13_2	3697.82	3969.4	3426.25	0.863166	-0.212291	0.00108207	0.00673011
LTBR	P36941	SL000509	2636-10_2	4377.05	4613.7	4140.4	0.897414	-0.156154	0.00108207	0.00673011
SERPINA7	P05543	SL000590	2706-69_2	58256.4	60558.3	55954.6	0.923979	-0.114068	0.00108207	0.00673011
TEC	P42680	SL010518	3646-7_4	3865.47	2737	4993.95	1.82461	0.867586	0.00108207	0.00673011
UFC1	Q9Y3C8	SL010529	3405-6_2	18063.1	13117.4	23008.8	1.75407	0.810707	0.00108207	0.00673011
B2M	P61769	SL000283	3485-28_2	1441.83	1343.7	1539.95	1.14605	0.196672	0.00113374	0.00685342
CSNK2A1,CSNK2B	P68400,P67870	SL016550	5225-50_3	12492.3	8985.3	15999.3	1.78061	0.83237	0.00113374	0.00685342
HNRNPAB	Q99729	SL009791	4450-26_2	2704.85	2303.3	3106.4	1.34867	0.431541	0.00113374	0.00685342
ING1	Q9UK53	SL009628	3888-8_1	12325.1	8749.1	15901.2	1.81747	0.861929	0.00113374	0.00685342
MAPK8	P45983	SL010502	3825-18_2	1790.38	1220	2360.75	1.93504	0.952364	0.00113374	0.00685342
CGA,LHB	P01215,P01229	SL000506	2953-31_2	492.575	340.2	644.95	1.8958	0.922804	0.00118771	0.00690799
IL11RA	Q14626	SL007423	3814-63_1	8667.77	10527.3	6808.25	0.646723	-0.62878	0.00118771	0.00690799
IL1RL1	Q01638	SL004146	4234-8_2	2854.07	3659.6	2048.55	0.559774	-0.837083	0.00118771	0.00690799
MSLN	Q13421	SL001905	3893-64_1	440.875	391	490.75	1.25512	0.32782	0.00118771	0.00690799
NTRK2	Q16620	SL004160	4866-59_2	833.9	941.3	726.5	0.771805	-0.373692	0.00118771	0.00690799
TEK	Q02763	SL003200	3773-15_4	2552.18	2905.4	2198.95	0.756849	-0.401922	0.00118771	0.00690799
CST1	P01037	SL010456	5459-33_3	1254.92	1459.7	1050.15	0.719429	-0.475076	0.00149536	0.00842412
OSM	P13725	SL000530	2693-20_3	1761.33	1922.1	1600.55	0.832709	-0.264116	0.00149536	0.00842412
CRK	P46108	SL013240	4976-57_1	5761.62	3933.1	7590.15	1.92981	0.948462	0.00149536	0.00842412
NACA	Q13765	SL011631	3854-24_1	4931.4	3810	6052.8	1.58866	0.667812	0.00149536	0.00842412
RPS6KA3	P51812	SL010515	3469-74_1	657.125	506.3	807.95	1.59579	0.674274	0.00149536	0.00842412
YWHAB,YWHAE,YWHAG,YWHAH,YWHAQ,YWHAZ,SFN	P31946,P62258,P61981,Q04917,P27348,P63104,P31947	SL017611	4179-57_3	7267.3	5119.1	9415.5	1.83929	0.879148	0.00149536	0.00842412
CST2	P09228	SL008516	4324-33_2	14934.7	18304.6	11564.8	0.631795	-0.662472	0.00156518	0.00868109
CXCL16	Q9H2A7	SL004016	2436-49_4	8969.25	9849.7	8088.8	0.821223	-0.284154	0.00156518	0.00868109
GPC2	Q8N158	SL010463	3315-15_1	233.225	240.4	226.05	0.940308	-0.088795	0.00156518	0.00868109
MBL2	P11226	SL004516	3000-66_1	6801.18	8011.5	5590.85	0.697853	-0.519005	0.00163802	0.0090385
BTK	Q06187	SL010521	3416-2_2	9486.92	5259.8	13714	2.60733	1.38257	0.00214548	0.0111524
C8A,C8B,C8G	P07357,P07358,P07360	SL000324	2429-27_4	3001.35	3295.2	2707.5	0.82165	-0.283405	0.00214548	0.0111524
CA13	Q8N1Q1	SL004869	3420-21_2	1971.6	1345.6	2597.6	1.93044	0.94893	0.00214548	0.0111524
CDC37	Q16543	SL011232	3879-50_1	448.275	397	499.55	1.25831	0.33149	0.00214548	0.0111524
CFL1	P23528	SL004920	4203-50_2	10981	8124.5	13837.5	1.70318	0.768232	0.00214548	0.0111524
CLIC1	O00299	SL004915	5013-2_1	7945.3	4859.9	11030.7	2.26974	1.18253	0.00214548	0.0111524
GSTP1	P09211	SL003643	4911-49_2	6081.85	5117.6	7046.1	1.37684	0.461358	0.00214548	0.0111524
IGFBP6	P24592	SL005172	2686-67_2	779.975	667.6	892.35	1.33665	0.418626	0.00214548	0.0111524
IL13RA1	P78552	SL004149	2633-52_2	2675.97	2980.1	2371.85	0.795896	-0.329348	0.00214548	0.0111524
KRAS	P01116	SL002542	5193-51_3	1030.75	1110.2	951.3	0.856873	-0.222847	0.00214548	0.0111524
SIGLEC6	O43699	SL005217	2741-22_2	292.05	337.9	246.2	0.728618	-0.456766	0.00214548	0.0111524
SRC	P12931	SL010516	5488-74_3	39272.8	30669.2	47876.5	1.56106	0.642527	0.00214548	0.0111524
CSNK2A2,CSNK2B	P19784,P67870	SL016551	5226-36_3	589.675	471.9	707.45	1.49915	0.584147	0.00224305	0.0114385
CA4	P22748	SL010369	3177-49_2	1509.5	1648.1	1370.9	0.831806	-0.26568	0.00224305	0.0114385
GP1BA	P07359	SL006460	4990-87_1	1153.38	1308.6	998.15	0.762762	-0.390696	0.00224305	0.0114385
IL10	P22301	SL001717	2773-50_2	370.9	395.4	346.4	0.876075	-0.190874	0.00224305	0.0114385
CD80	P33681	SL003738	2603-61_2	504.525	535.5	473.55	0.884314	-0.17737	0.00234471	0.0116263
CNTN2	Q02246	SL008623	3296-92_2	1231.75	1477	986.5	0.667908	-0.582279	0.00234471	0.0116263
FGF19	O95750	SL004337	2762-30_2	7764.15	10085.8	5442.5	0.53962	-0.889984	0.00234471	0.0116263
Human-virus_HPV18	P06788	SL004698	2624-31_2	1014.4	1067.9	960.9	0.899803	-0.152318	0.00234471	0.0116263
EIF5	P55010	SL004759	2612-5_2	1956.75	1709.5	2204	1.28927	0.36655	0.00234471	0.0116263
TNFRSF11A	Q9Y6Q6	SL003690	5424-55_3	1157.2	1012.5	1301.9	1.28583	0.362697	0.00234471	0.0116263
A2M	P01023	SL000252	3708-62_1	11927.6	13670.2	10185.1	0.745059	-0.424574	0.00245063	0.0120958
ADRBK1	P25098	SL002792	3347-9_2	5735.12	4059.5	7410.75	1.82553	0.868318	0.0029201	0.0139646
ITGA1,ITGB1	P56199,P05556	SL003179	3503-4_2	1411.08	1139.5	1682.65	1.47666	0.562334	0.0029201	0.0139646
PRKCB	P05771	SL000553	5475-10_3	9679.12	5769.4	13588.9	2.35533	1.23593	0.0029201	0.0139646
SNX4	O95219	SL005372	3903-49_2	11985.6	7660.6	16310.6	2.12916	1.09028	0.0029201	0.0139646
XPNPEP1	Q9NQW7	SL011073	3481-87_1	6486.55	4823.4	8149.7	1.68962	0.756696	0.0029201	0.0139646
ADAMTS15	Q8TE58	SL012740	4533-76_2	363.275	403.4	323.15	0.801066	-0.320007	0.0029201	0.0139646
IL6ST	P40189	SL003872	2620-4_2	12149.6	12934.1	11365.1	0.878693	-0.186569	0.0029201	0.0139646
AIF1	P55008	SL004768	2849-49_1	2164.1	2013.7	2314.5	1.14938	0.200852	0.0030498	0.014206
AURKB	Q96GD4	SL010520	3346-72_2	781.525	813.6	749.45	0.921153	-0.118487	0.0030498	0.014206
KLK3	P07288	SL000062	4330-4_2	191.775	205.1	178.45	0.870063	-0.200808	0.0030498	0.014206
NME2	P22392	SL004921	4249-64_2	15994	10339.9	21648.1	2.09365	1.06602	0.0030498	0.014206
SOD1	P00441	SL000581	2794-60_2	1348.35	1197.5	1499.2	1.25194	0.324167	0.0030498	0.014206
STC1	P52823	SL005789	4930-21_1	2583.78	2878.5	2289.05	0.795223	-0.330568	0.0030498	0.014206
C3	P01024	SL000314	4480-59_2	23812.1	35238.3	12385.9	0.35149	-1.50845	0.00318479	0.0146446
SIGLEC1	Q9BZZ2	SL001753	4464-10_2	115.5	123.9	107.1	0.864407	-0.210218	0.00318479	0.0146446
ACE2	Q9BYF1	SL004415	2805-6_2	469.85	442.7	497	1.12266	0.166916	0.00318479	0.0146446
ROBO2	Q9HCK4	SL007680	5116-62_2	7250.88	8184.1	6317.65	0.771942	-0.373436	0.00332527	0.015097
RPS3	P23396	SL008059	5026-66_1	319.575	273.2	365.95	1.33949	0.421689	0.00332527	0.015097
VEGFC	P49767	SL004486	3132-1_1	929.425	824.3	1034.55	1.25506	0.327762	0.00332527	0.015097
LRIG3	Q6UXM1	SL010464	3322-52_2	7719.07	8593.3	6844.85	0.796533	-0.328193	0.00411733	0.0185366
PIGR	P01833	SL005797	3216-2_2	4081.65	4626.8	3536.5	0.764351	-0.387692	0.00411733	0.0185366
C1S	P09871	SL000311	3590-8_3	6683.2	6933.8	6432.6	0.927716	-0.108244	0.0042952	0.0190191
IL4R	P24394	SL003308	3055-54_2	337.35	374.1	300.6	0.803528	-0.315579	0.0042952	0.0190191
PDE2A	O00408	SL005730	5246-64_3	4744.27	4318.4	5170.15	1.19724	0.259709	0.0042952	0.0190191
PRDX1	Q06830	SL004919	3855-56_1	3810.28	3009.4	4611.15	1.53225	0.615651	0.0042952	0.0190191
DKK1	O94907	SL004367	3535-84_1	36814.8	44946.6	28683	0.638156	-0.648019	0.00448012	0.0192824
ENG	P17813	SL004482	4908-6_1	1464.95	1703.8	1226.1	0.719627	-0.474679	0.00448012	0.0192824
IGF2R	P11717	SL003679	3676-15_3	36904.7	39978	33831.3	0.846249	-0.240846	0.00448012	0.0192824
OCIAD1	Q9NX40	SL010530	3635-76_4	984.2	934.7	1033.7	1.10592	0.145242	0.00448012	0.0192824
PPIE	Q9UNP9	SL013928	5238-26_3	1141.6	842.2	1441	1.711	0.774836	0.00448012	0.0192824
PRDX6	P30041	SL005694	5018-68_1	866.275	656.4	1076.15	1.63947	0.713232	0.00448012	0.0192824
TNFSF11	O14788	SL002541	2917-3_2	1577.42	1705.7	1449.15	0.849593	-0.235157	0.00448012	0.0192824
HAT1	O14929	SL004725	2858-29_2	260.75	225.1	296.4	1.31675	0.396979	0.00467231	0.019793
MAPK9	P45984	SL004716	5244-12_3	443.4	500	386.8	0.7736	-0.37034	0.00467231	0.019793
SFN	P31947	SL001737	4829-43_6	1080.95	972.7	1189.2	1.22258	0.289925	0.00467231	0.019793
TACSTD2	P09758	SL001890	2619-72_2	484.425	434.5	534.35	1.2298	0.298429	0.00467231	0.019793
ABL1	P00519	SL006892	3341-33_4	165.2	169.5	160.9	0.949263	-0.0751209	0.00551915	0.0230178
BIRC7	Q96CA5	SL004299	4561-65_2	101.825	109.3	94.35	0.86322	-0.212199	0.00551915	0.0230178
MATN3	O15232	SL006992	3208-2_4	164.025	173.5	154.55	0.890778	-0.166862	0.00551915	0.0230178
THBS4	P35443	SL007207	3340-53_1	732.7	705.9	759.5	1.07593	0.105586	0.00551915	0.0230178
CADM3	Q8N126	SL004804	3630-27_4	1402.7	1226.7	1578.7	1.28695	0.363955	0.00575174	0.0234427
GP6	Q9HCN6	SL008759	3194-36_2	8755.62	6656.2	10855	1.63082	0.705596	0.00575174	0.0234427
MMP1	P03956	SL000521	4924-32_1	1524.97	981.4	2068.55	2.10775	1.07571	0.00575174	0.0234427
SELE	P16581	SL001945	3470-1_2	44603.9	36630.7	52577.2	1.43533	0.521383	0.00575174	0.0234427
IL17F	Q96PD4	SL004352	2775-54_2	749.65	797.7	701.6	0.879529	-0.185198	0.00575174	0.0234427
MPL	P40238	SL005224	3473-78_2	299.7	312.9	286.5	0.915628	-0.127167	0.00575174	0.0234427
ASAH2	Q9NR71	SL010375	3212-30_3	3963.03	4705.6	3220.45	0.684387	-0.547116	0.00599327	0.0240625
CA6	P23280	SL010288	3352-80_3	2386.47	2869.8	1903.15	0.663165	-0.592561	0.00599327	0.0240625
HFE2	Q6ZVN8	SL010469	3332-57_1	9845.67	10864.1	8827.25	0.812516	-0.299533	0.00599327	0.0240625
RARRES2	Q99969	SL005152	3079-62_2	3960.78	3381.1	4540.45	1.34289	0.425343	0.00599327	0.0240625
CNTFR	P26992	SL005153	2711-6_2	9110.98	10131.9	8090.05	0.798473	-0.324684	0.00624404	0.0247007
LSAMP	Q13449	SL005196	2999-6_2	3018.03	3402.7	2633.35	0.7739	-0.369781	0.00624404	0.0247007
RSPO2	Q6UXX9	SL013989	4566-24_3	333.85	289.8	377.9	1.304	0.382947	0.00624404	0.0247007
SPON1	Q9HCB6	SL005115	4297-62_3	2540.53	2859.9	2221.15	0.776653	-0.364658	0.00624404	0.0247007
ARTN	Q5T4W7	SL004670	2939-10_2	704.325	763.4	645.25	0.845232	-0.242581	0.00764764	0.0294941
CTLA4	P16410	SL000384	3022-4_2	178.7	192.9	164.5	0.852773	-0.229766	0.00764764	0.0294941
ESAM	Q96AP7	SL005160	2981-9_3	2489.8	2588.2	2391.4	0.923963	-0.114094	0.00764764	0.0294941
LPO	P22079	SL007153	4801-13_3	1322.4	1675.3	969.5	0.578702	-0.789107	0.00764764	0.0294941
PGLYRP1	O75594	SL004515	3329-14_2	700.1	844.2	556	0.658612	-0.6025	0.00764764	0.0294941
HDAC8	Q9BY41	SL004723	2859-69_2	2423.45	2227	2619.9	1.17643	0.23441	0.00764764	0.0294941
PRKCQ	Q04759	SL007358	3817-18_1	2592.38	1874.1	3310.65	1.76653	0.820917	0.00764764	0.0294941
BMP1	P13497	SL003994	3348-49_2	3096.15	3442.2	2750.1	0.798937	-0.323847	0.0079607	0.0301609
CHST6	Q9GZX3	SL014130	4429-51_2	259.4	269.2	249.6	0.927192	-0.10906	0.0079607	0.0301609
CRLF2	Q9HC73	SL005226	2746-56_1	2353.32	2155.2	2551.45	1.18386	0.243496	0.0079607	0.0301609
DHH	O43323	SL007003	4389-2_1	1281.5	1093.1	1469.9	1.34471	0.427293	0.0079607	0.0301609
PPA1	Q15181	SL004914	5021-13_1	26122.8	20217	32028.5	1.58424	0.66379	0.0079607	0.0301609
BST1	Q10588	SL008644	4535-50_2	11598.4	13675.1	9521.65	0.696276	-0.522268	0.00828536	0.030955
LGALS3	P17931	SL003744	3066-12_1	11672.9	12436.7	10909	0.877166	-0.189078	0.00828536	0.030955
TPM2	P07951	SL004908	4472-5_2	1863.22	2028.7	1697.75	0.836866	-0.256932	0.00828536	0.030955
ACP1	P24666	SL008063	3858-5_1	3809.53	2010.7	5608.35	2.78925	1.47988	0.00862202	0.0319906
IL37	Q9NZH6	SL005178	2723-9_2	1291.2	1400.1	1182.3	0.84444	-0.243934	0.00862202	0.0319906
CXCL1	P09341	SL003173	2985-35_1	5371.07	4783	5959.15	1.2459	0.317191	0.0100964	0.0369183
PCNA	P12004	SL000131	2915-6_2	136.85	142.7	131	0.91801	-0.123419	0.0100964	0.0369183
POMC	P01189	SL000300	2558-51_3	493.225	522.9	463.55	0.886498	-0.17381	0.0100964	0.0369183
SERPINF2	P08697	SL000250	3024-18_2	2613.72	2776.1	2451.35	0.883019	-0.179483	0.0100964	0.0369183
ANXA1	P04083	SL004208	4960-72_1	9901.15	8849.8	10952.5	1.2376	0.307543	0.0104991	0.0369183
CCL3L1	P16619	SL004355	2783-18_2	1813.22	1899.5	1726.95	0.90916	-0.137393	0.0104991	0.0369183
CD200R1	Q8TD46	SL014288	5103-30_3	1286.72	1365.1	1208.35	0.885173	-0.175968	0.0104991	0.0369183
CDK2,CCNA2	P24941,P20248	SL010495	3357-67_2	489.825	505.8	473.85	0.936833	-0.0941366	0.0104991	0.0369183
CDK5,CDK5R1	Q00535,Q15078	SL010496	3358-51_2	1223.6	1304.9	1142.3	0.875393	-0.191998	0.0104991	0.0369183
HSD17B10	Q99714	SL004795	4217-49_3	721.25	580.1	862.4	1.48664	0.572056	0.0104991	0.0369183
KIRREL3	Q8IZU9	SL014111	4557-61_2	276.025	293.4	258.65	0.881561	-0.181868	0.0104991	0.0369183
LDHB	P07195	SL000493	3890-8_2	1895.33	1732.8	2057.85	1.18759	0.248033	0.0104991	0.0369183
MRC1	P22897	SL004579	2637-77_2	5123.4	5433.4	4813.4	0.885891	-0.174799	0.0104991	0.0369183
RAD51	Q06609	SL006922	2871-73_2	2005.65	2219	1792.3	0.807706	-0.308098	0.0104991	0.0369183
RPS7	P62081	SL011528	3864-5_2	819.725	732.4	907.05	1.23846	0.30855	0.0104991	0.0369183
TNFRSF1A	P19438	SL001992	2654-19_1	1174.33	1096.4	1252.25	1.14215	0.191748	0.0104991	0.0369183
CSF2	P04141	SL001726	4697-59_2	541.725	513.7	569.75	1.10911	0.149403	0.0109162	0.0380122
KLK6	Q92876	SL001797	3450-4_2	2886.38	3200.3	2572.45	0.803815	-0.315064	0.0109162	0.0380122
LGALS4	P56470	SL005165	2982-82_2	1149.7	1102.9	1196.5	1.08487	0.117518	0.0109162	0.0380122
GPC3	P51654	SL000070	4842-62_2	1157.65	1431.2	884.1	0.617733	-0.694944	0.0113482	0.0392625
NRG1	Q02297	SL004297	9178-30_3	340.225	419.4	261.05	0.622437	-0.684001	0.0113482	0.0392625
CDH5	P33151	SL002081	2819-23_2	8688.95	9427.6	7950.3	0.843301	-0.245881	0.0117956	0.0405496
IL17RA	Q96F46	SL004850	2992-59_2	717.5	834.7	600.3	0.719181	-0.475574	0.0117956	0.0405496
BCL2L1	Q07817	SL003674	4423-77_2	1078.35	981.1	1175.6	1.19825	0.260925	0.0137487	0.04623
CDK8,CCNC	P49336,P24863	SL010522	3359-11_2	1783.35	1512.6	2054.1	1.35799	0.441476	0.0137487	0.04623
EIF4G2	P78344	SL011211	4230-1_2	1891	1312.6	2469.4	1.8813	0.911733	0.0137487	0.04623
Human-virus_HPV16	P03129	SL004697	2623-54_4	124.7	127.7	121.7	0.953015	-0.0694294	0.0137487	0.04623
MDM2	Q00987	SL001999	4245-80_2	184.425	189.3	179.55	0.948494	-0.0762888	0.0137487	0.04623
MMP9	P14780	SL000527	2579-17_5	28148.8	32177.6	24119.9	0.749587	-0.415833	0.0137487	0.04623
PCSK7	Q16549	SL014069	4459-68_2	1580.92	1762.4	1399.45	0.794059	-0.332681	0.0137487	0.04623
ADAMTS4	O75173	SL004625	2809-25_2	345.875	364.4	327.35	0.898326	-0.154689	0.0142804	0.0469899
C4A,C4B	P0C0L4,P0C0L5	SL000318	2182-54_1	260.25	318.3	202.2	0.63525	-0.654604	0.0142804	0.0469899
CXCL6	P80162	SL003172	3495-15_2	3039.7	2342.8	3736.6	1.59493	0.673492	0.0142804	0.0469899
CYP3A4	P08684	SL000398	2943-5_2	26478.1	21465.9	31490.2	1.46699	0.552859	0.0142804	0.0469899
MAPKAPK3	Q16644	SL004765	3822-54_2	922.1	742.6	1101.6	1.48344	0.568943	0.0142804	0.0469899
SGTA	O43765	SL011533	3868-8_1	1244.88	1005.3	1484.45	1.47662	0.562302	0.0142804	0.0469899
TNFRSF8	P28908	SL004180	2605-49_2	1783.6	1841	1726.2	0.937643	-0.09289	0.0142804	0.0469899
KREMEN2	Q8NCW0	SL010393	3202-28_2	1947.5	1798.8	2096.2	1.16533	0.220742	0.0148305	0.0485033
KRT18	P05783	SL000655	5354-11_3	307.35	282	332.7	1.17979	0.238527	0.0148305	0.0485033
C7	P10643	SL000323	2888-49_2	2174.97	2379.9	1970.05	0.827787	-0.272669	0.0153995	0.0496104
CD40LG	P29965	SL003862	3534-14_2	260.925	230.6	291.25	1.26301	0.336866	0.0153995	0.0496104
ESR1	P03372	SL000007	2945-25_1	1092.72	1015.3	1170.15	1.15252	0.204787	0.0153995	0.0496104
ICOSLG	O75144	SL004853	5061-27_3	1285.5	1123.5	1447.5	1.28838	0.365563	0.0153995	0.0496104
SPOCK2	Q92563	SL010471	5491-12_3	1065.15	1193.3	937	0.785217	-0.348836	0.0153995	0.0496104
CCL24	O00175	SL003104	4128-27_2	412.125	433.3	390.95	0.902262	-0.148382	0.0178766	0.056909
MST1R	Q04912	SL004637	2640-3_2	488.775	507.6	469.95	0.925827	-0.111185	0.0178766	0.056909
TNFRSF21	O75509	SL004871	5404-53_3	7813.65	8365.5	7261.8	0.868065	-0.204125	0.0178766	0.056909
PGK1	P00558	SL003653	5020-50_1	4845.82	4252.4	5439.25	1.2791	0.35513	0.0178766	0.056909
CD97	P48960	SL004726	2822-56_2	1688.67	1808.1	1569.25	0.8679	-0.204399	0.0185491	0.0576845
FOLH1	Q04609	SL000158	3218-8_2	1849.15	1983.3	1715	0.86472	-0.209694	0.0185491	0.0576845
IL17A	Q16552	SL001713	3498-53_2	219.875	232	207.75	0.895474	-0.159276	0.0185491	0.0576845
METAP1	P53582	SL010374	3210-1_2	2060.47	1527.3	2593.65	1.69819	0.764	0.0185491	0.0576845
NTF4	P34130	SL004360	4146-58_2	205.55	216	195.1	0.903241	-0.146818	0.0185491	0.0576845
PLAT	P00750	SL000053	2212-69_1	393.05	426.9	359.2	0.841415	-0.249111	0.0185491	0.0576845
PTGS2	P35354	SL000027	3761-4_2	726.9	787.8	666	0.845392	-0.242307	0.0185491	0.0576845
SLAMF7	Q9NQ25	SL016928	5487-7_3	41797.7	48020.2	35575.1	0.740836	-0.432774	0.0185491	0.0576845
CCL21	O00585	SL003193	2516-57_3	11610.8	13143.6	10077.9	0.766753	-0.383165	0.0192441	0.0586589
DDC	P20711	SL009216	3538-26_1	320.125	336.9	303.35	0.900416	-0.151337	0.0192441	0.0586589
EFNA5	P52803	SL004141	2615-60_2	3532.9	3783.1	3282.7	0.867728	-0.204686	0.0192441	0.0586589
PDIA3	P30101	SL003524	4719-58_2	5990.65	5129.1	6852.2	1.33595	0.417862	0.0192441	0.0586589
RETN	Q9HD89	SL004260	3046-31_1	1795.05	1567	2023.1	1.29107	0.368562	0.0192441	0.0586589
SHC1	P29353	SL014469	5272-55_2	7837.4	6473	9201.8	1.42157	0.507482	0.0192441	0.0586589
UFM1	P61960	SL010528	3836-51_2	2644.12	1892.1	3396.15	1.79491	0.843912	0.0192441	0.0586589
CRTAM	O95727	SL014208	5068-54_3	639.05	581.3	696.8	1.19869	0.261462	0.0199622	0.059998
FGF8	P55075	SL014308	4394-71_2	219.925	192.1	247.75	1.28969	0.367028	0.0199622	0.059998
IL11	P20809	SL000470	4493-92_1	246.675	231.7	261.65	1.12926	0.17538	0.0199622	0.059998
TYK2	P29597	SL007181	5260-80_3	5487.6	4950.9	6024.3	1.21681	0.283103	0.0199622	0.059998
SEMA6A	Q9H2E6	SL005214	5122-92_2	10076	11269.4	8882.7	0.788214	-0.343341	0.0199622	0.059998
F10	P00742	SL003324	3077-66_2	5136.65	5522.9	4750.4	0.860128	-0.217377	0.0207041	0.0618821
RGMB	Q6NW40	SL010468	3331-8_1	2153.25	2215.6	2090.9	0.943717	-0.0835734	0.0207041	0.0618821
CCL8	P80075	SL000515	2785-15_2	182.925	189.5	176.35	0.930607	-0.103756	0.0239231	0.0707177
CRISP3	P54108	SL007284	3187-52_2	332.125	341.5	322.75	0.945095	-0.0814685	0.0239231	0.0707177
CSNK2A1	P68400	SL007324	3427-63_2	645.775	595.5	696.05	1.16885	0.225089	0.0239231	0.0707177
HIST1H1C	P16403	SL005256	2987-37_3	370.05	452.1	288	0.637027	-0.650573	0.0239231	0.0707177
GDF9	O60383	SL005234	3067-67_1	801.075	719.2	882.95	1.22768	0.295939	0.0247942	0.0719099
MAP2K1	Q02750	SL003793	2864-2_3	79.15	74.3	84	1.13055	0.177027	0.0247942	0.0719099
PLA2G2A	P14555	SL002528	2692-74_2	2881.05	2476.9	3285.2	1.32634	0.407446	0.0247942	0.0719099
FUT3	P21217	SL005575	4548-4_2	468	523.3	412.7	0.788649	-0.342545	0.0247942	0.0719099
HCK	P08631	SL010499	3374-49_2	181.925	191.6	172.25	0.899008	-0.153594	0.0247942	0.0719099
POR	P16435	SL000528	2731-29_2	2750.7	2978.3	2523.1	0.847161	-0.239292	0.0247942	0.0719099
PSPN	O60542	SL004685	2696-87_2	220.1	229.3	210.9	0.919756	-0.120677	0.0247942	0.0719099
APOA1	P02647	SL000019	2750-3_2	9733.92	10529.4	8938.45	0.848904	-0.236327	0.0256933	0.0735266
BMPR2	Q13873	SL004133	4862-63_1	430.2	450.8	409.6	0.908607	-0.138272	0.0256933	0.0735266
ENTPD1	P49961	SL010371	3182-38_2	1725.5	1782.7	1668.3	0.935828	-0.0956852	0.0256933	0.0735266
REN	P00797	SL000565	3396-54_2	897.35	989.1	805.6	0.814478	-0.296053	0.0256933	0.0735266
MDK	P21741	SL002621	2911-27_2	27812	25071.7	30552.2	1.2186	0.285219	0.0256933	0.0735266
IL22	Q9GZX6	SL004347	2778-10_2	1731.4	1456.6	2006.2	1.37732	0.461861	0.0266212	0.0755788
TBK1	Q9UHD2	SL007747	3400-49_2	524.775	470.3	579.25	1.23166	0.300605	0.0266212	0.0755788
TYRO3	Q06418	SL004136	2611-72_2	884.15	968.3	800	0.82619	-0.275454	0.0266212	0.0755788
IL6R	P08887	SL001943	4139-71_2	23425.8	25552.7	21298.8	0.833524	-0.262704	0.0306354	0.0867466
C5	P01031	SL000320	2851-63_3	14318.5	17335.3	11301.7	0.651947	-0.617173	0.0317187	0.088418
CX3CL1	P78423	SL000427	2827-23_2	5194.3	5675.8	4712.8	0.830332	-0.268239	0.0317187	0.088418
EPHA3	P29320	SL010498	3432-21_2	96.875	102.3	91.45	0.893939	-0.161751	0.0317187	0.088418
MB	P02144	SL000164	3042-7_2	1434.33	1568.3	1300.35	0.829146	-0.270302	0.0317187	0.088418
BMP6	P22004	SL003993	3736-60_3	1699.4	1554.2	1844.6	1.18685	0.247136	0.0317187	0.088418
ITIH4	Q14624	SL004739	4811-33_3	35071.8	33786.8	36356.9	1.07607	0.105769	0.0317187	0.088418
AHSG	P02765	SL000251	3581-53_3	1553.28	1647.7	1458.85	0.885386	-0.175622	0.0328356	0.0901302
CTSV	O60911	SL006910	3364-76_2	2642.9	3082.8	2203	0.71461	-0.484772	0.0328356	0.0901302
FUT5	Q11128	SL014008	4549-78_2	6972.25	7922.1	6022.4	0.760202	-0.395544	0.0328356	0.0901302
MAP2K4	P45985	SL007237	5242-37_3	48909.9	57172.2	40647.7	0.71097	-0.49214	0.0328356	0.0901302
EFNB3	Q15768	SL004142	2514-65_3	716.7	679.2	754.2	1.11042	0.151111	0.0328356	0.0901302
NOTCH3	Q9UM47	SL005209	5108-72_3	896.5	828.8	964.2	1.16337	0.218308	0.0328356	0.0901302
CXCL3,CXCL2	P19876,P19875	SL017610	2986-49_2	3281.88	2221.9	4341.85	1.95412	0.966516	0.0339868	0.0928167
TSLP	Q969D9	SL004687	3010-53_2	258.075	244.8	271.35	1.10846	0.148551	0.0339868	0.0928167
CLEC4M	Q9H2X3	SL005158	3030-3_2	66958.3	71649.6	62267	0.869049	-0.202491	0.0351733	0.095331
SERPIND1	P05546	SL004466	3316-58_1	1858.65	1952.9	1764.4	0.903477	-0.14644	0.0351733	0.095331
CSF1R	P07333	SL004153	2638-12_2	462.525	423.6	501.45	1.18378	0.243403	0.0402896	0.106515
ETHE1	O95571	SL011532	3847-56_2	3966	3722.6	4209.4	1.13077	0.177304	0.0402896	0.106515
IL2RA	P01589	SL003305	3151-6_1	1088.1	944.2	1232	1.30481	0.383838	0.0402896	0.106515
PRKACA	P17612	SL010513	3466-8_2	1176.85	875.8	1477.9	1.68749	0.754875	0.0402896	0.106515
SYNCRIP	O60506	SL007022	4224-7_2	1902.8	1851.3	1954.3	1.05564	0.0781132	0.0402896	0.106515
AGR2	O95994	SL004925	4959-2_1	757.575	793.7	721.45	0.908971	-0.137694	0.0402896	0.106515
GZMH	P20718	SL004654	3373-5_2	276.05	279.9	272.2	0.97249	-0.0402444	0.0402896	0.106515
LRRTM3	Q86VH5	SL014108	4453-83_3	132.15	137.3	127	0.924982	-0.112503	0.0402896	0.106515
TBP	P20226	SL006923	2875-15_2	509.8	522.6	497	0.951014	-0.0724613	0.0402896	0.106515
TG	P01266	SL000587	4165-2_1	191.025	200.7	181.35	0.903587	-0.146264	0.0402896	0.106515
TIMP2	P16035	SL000592	2278-61_4	781.325	740.8	821.85	1.10941	0.149791	0.0416658	0.108553
CCL16	O15467	SL003300	4913-78_1	35068.8	37784.4	32353.2	0.856259	-0.22388	0.0416658	0.108553
CHST2	Q9Y4C5	SL013988	4428-1_2	258.9	268.8	249	0.926339	-0.110387	0.0416658	0.108553
FCER2	P06734	SL002706	3291-30_2	7775.82	8800.1	6751.55	0.767213	-0.382301	0.0416658	0.108553
TNFRSF13B	O14836	SL004364	2704-74_1	737.5	763	712	0.933159	-0.0998058	0.0416658	0.108553
TPO	P07202	SL000588	3873-51_2	1955.28	2069.7	1840.85	0.889428	-0.16905	0.0416658	0.108553
DKK3	Q9UBP4	SL009412	3607-71_1	4879.65	4686	5073.3	1.08265	0.114568	0.0430828	0.111435
FETUB	Q9UGM5	SL006777	3367-8_3	5181.95	5553.7	4810.2	0.866125	-0.207352	0.0430828	0.111435
ROR1	Q01973	SL006114	2590-69_4	1949.7	1834.2	2065.2	1.12594	0.171131	0.0430828	0.111435
CD300C	Q08708	SL014270	5066-134_3	4470.55	4188	4753.1	1.13493	0.182607	0.0445416	0.11357
CNTN1	Q12860	SL004855	2974-61_2	497.6	545.7	449.5	0.823713	-0.279787	0.0445416	0.11357
FGF20	Q9NP95	SL004338	2763-66_2	417.325	446.2	388.45	0.870574	-0.199962	0.0445416	0.11357
HPX	P02790	SL000440	2768-56_2	908.725	1110.2	707.25	0.637047	-0.650527	0.0445416	0.11357
IL1RL2	Q9HB29	SL004875	2994-71_2	838.975	886.9	791.05	0.891927	-0.165003	0.0445416	0.11357
PDE3A	Q14432	SL016553	5254-69_3	1805.67	1614.5	1996.85	1.23682	0.306639	0.0445416	0.11357
CHEK1	O14757	SL006911	2853-68_2	389.85	406.9	372.8	0.916196	-0.126272	0.0508136	0.127449
ERBB2	P04626	SL000009	2616-23_18	338.35	354.8	321.9	0.907272	-0.140393	0.0508136	0.127449
ICAM3	P32942	SL003178	2649-77_2	1023.75	1070.6	976.9	0.912479	-0.132137	0.0508136	0.127449
PIK3CA,PIK3R1	P42336,P27986	SL010512	3390-72_2	747.85	720.1	775.6	1.07707	0.107116	0.0508136	0.127449
PLK1	P53350	SL005258	3394-81_2	189.55	193.3	185.8	0.9612	-0.0570911	0.0508136	0.127449
SCT	P09683	SL000570	3728-52_2	225.8	234	217.6	0.929915	-0.10483	0.0508136	0.127449
WNT7A	O00755	SL009951	4889-82_1	292.45	293.6	291.3	0.992166	-0.0113463	0.0508136	0.127449
DYNLRB1	Q9NP97	SL011530	3845-51_2	2535.22	2013.5	3056.95	1.51823	0.602387	0.052496	0.127796
GNLY	P22749	SL000678	3195-50_2	1976.75	1805.2	2148.3	1.19006	0.251037	0.052496	0.127796
GRAP2	O75791	SL005725	5265-12_3	677.7	643	712.4	1.10793	0.147869	0.052496	0.127796
IGHG1,IGHG2,IGHG3,IGHG4,IGK,IGL	P01857	SL000467	3700-15_4	22190.5	21464.5	22916.5	1.06765	0.0944373	0.052496	0.127796
KPNB1	Q14974	SL010927	3887-90_2	5284.55	4102.7	6466.4	1.57613	0.656389	0.052496	0.127796
LCMT1	Q9UIC8	SL011770	4237-70_3	2411.22	2277	2545.45	1.1179	0.160786	0.052496	0.127796
NSFL1C	Q9UNZ2	SL006268	4250-23_3	302	255	349	1.36863	0.45273	0.052496	0.127796
PRKCA	P17252	SL000551	2644-11_2	24590.5	18478.9	30702.2	1.66147	0.732463	0.052496	0.127796
Human-virus_HV2BE	P18093	SL000445	2769-3_2	166.95	173.3	160.6	0.926717	-0.1098	0.052496	0.127796
LCORL	Q8N3X6	SL006698	4304-18_2	188.7	195.9	181.5	0.926493	-0.110148	0.052496	0.127796
MET	P08581	SL000134	2837-3_2	18473.9	19716.2	17231.7	0.873984	-0.194321	0.052496	0.127796
PRLR	P16471	SL005212	5114-65_3	1785.03	1879.7	1690.35	0.899266	-0.15318	0.052496	0.127796
TLR2	O60603	SL004492	3835-11_2	660	682.8	637.2	0.933216	-0.0997168	0.052496	0.127796
CST5	P28325	SL008382	3803-10_2	6754.75	8865.7	4643.8	0.523794	-0.932929	0.0542261	0.129949
FCRL3	Q96P31	SL014088	4440-15_2	585.25	622.4	548.1	0.880623	-0.183403	0.0542261	0.129949
IDS	P22304	SL008639	3198-4_1	2930.4	3260.2	2600.6	0.797681	-0.326116	0.0542261	0.129949
ADAMTS5	Q9UNA0	SL004626	3168-8_2	271.45	263.2	279.7	1.06269	0.0877208	0.0542261	0.129949
IBSP	P21815	SL004660	3415-61_2	15436.9	13490.1	17383.6	1.28862	0.365826	0.0542261	0.129949
VWF	P04275	SL000017	3050-7_2	38006.2	31200.8	44811.7	1.43624	0.522292	0.0542261	0.129949
CD226	Q15762	SL011100	5062-60_3	960.4	925.2	995.6	1.07609	0.105801	0.0560052	0.132153
CHL1	O00533	SL008936	3601-54_3	13247.7	14361.6	12133.9	0.844881	-0.243179	0.0560052	0.132153
FASLG	P48023	SL000633	3052-8_2	645.325	722.3	568.35	0.786861	-0.345819	0.0560052	0.132153
FGG	P02679	SL003341	4989-7_1	61506.7	66325.1	56688.2	0.854703	-0.226505	0.0560052	0.132153
IGFBP7	Q16270	SL005087	3320-49_2	55185.5	52026.4	58344.6	1.12144	0.165355	0.0560052	0.132153
IL17RC	Q8NAC3	SL011068	5468-67_3	934.85	990.1	879.6	0.888395	-0.170727	0.0560052	0.132153
PRSS22	Q9GZN4	SL012822	4534-10_2	1831.42	1943.1	1719.75	0.885055	-0.176161	0.0560052	0.132153
ALPL	P05186	SL002077	2795-23_3	81643.3	87094.2	76192.4	0.874827	-0.19293	0.0578342	0.135873
TPSB2	P20231	SL010617	3403-1_2	2513.43	2732.7	2294.15	0.839518	-0.252367	0.0578342	0.135873
ADAM9	Q13443	SL004642	3795-6_2	1819.97	1893.8	1746.15	0.922035	-0.117106	0.065672	0.151638
APOB	P04114	SL000020	2797-56_2	8217.77	9052.9	7382.65	0.815501	-0.294241	0.065672	0.151638
CAMK1D	Q8IU85	SL010490	3418-12_2	2621.4	2716	2526.8	0.930339	-0.104172	0.065672	0.151638
SLAMF6	Q96DU3	SL014228	5128-53_3	459.1	475.6	442.6	0.930614	-0.103745	0.065672	0.151638
STX1A	Q16623	SL004304	3766-51_4	416.25	425	407.5	0.958824	-0.0606628	0.065672	0.151638
CA3	P07451	SL004867	3799-11_2	3832.75	3283.1	4382.4	1.33484	0.416662	0.065672	0.151638
MAP3K7,TAB1	O43318,Q15750	SL016567	5259-2_3	2342.57	2292.8	2392.35	1.04342	0.061318	0.065672	0.151638
STK17B	O94768	SL016566	5249-31_3	5707.48	5558.2	5856.75	1.05371	0.0754826	0.065672	0.151638
ANGPT2	O15123	SL001996	2602-2_2	896.525	810.2	982.85	1.2131	0.278693	0.0677675	0.155475
BSG	P35613	SL009341	3585-54_4	3562.47	3234	3890.95	1.20314	0.266803	0.0677675	0.155475
COLEC11	Q9BWP8	SL006713	4430-44_3	9815.2	10371.8	9258.6	0.892671	-0.1638	0.0677675	0.155475
ANGPT1	Q15389	SL001995	2811-27_1	1039.15	1302.7	775.6	0.595379	-0.74812	0.0699197	0.157722
NOV	P48745	SL005236	2737-22_2	489.25	508.6	469.9	0.923909	-0.114178	0.0699197	0.157722
TNFSF9	P41273	SL003735	2599-51_2	254.225	264.9	243.55	0.919404	-0.12123	0.0699197	0.157722
DLL1	O00548	SL006970	5349-69_3	2225.85	2100.4	2351.3	1.11945	0.162795	0.0699197	0.157722
EIF4A3	P38919	SL011616	4997-19_1	555.875	492.9	618.85	1.25553	0.328295	0.0699197	0.157722
GSN	P06396	SL005572	4775-34_3	1117	1059.6	1174.4	1.10834	0.148404	0.0699197	0.157722
LMNB1	P20700	SL006132	3889-64_2	703.475	667.7	739.25	1.10716	0.146862	0.0699197	0.157722
NTRK1	P04629	SL005225	3477-63_2	1821.3	1635	2007.6	1.22789	0.296181	0.0699197	0.157722
CST3	P01034	SL001777	2609-59_2	2181.95	2064.6	2299.3	1.11368	0.155332	0.0721297	0.161691
CXCL11	O14625	SL003326	3038-9_2	3606.47	2703.6	4509.35	1.66791	0.738038	0.0721297	0.161691
PRL	P01236	SL000546	2585-2_5	2320.5	2803	1838	0.655726	-0.608835	0.0721297	0.161691
JAG1	P78504	SL007328	5092-51_3	1682.1	1778.1	1586.1	0.89202	-0.164853	0.0743987	0.16643
CCL25	O15444	SL003197	2705-5_2	2401.62	2112.9	2690.35	1.2733	0.348569	0.081572	0.180229
KAT6A	Q92794	SL004724	2865-77_2	870.8	894.3	847.3	0.947445	-0.077886	0.081572	0.180229
LTF	P02788	SL000496	2780-35_2	59460.6	62954.1	55967	0.889013	-0.169724	0.081572	0.180229
NANOG	Q9H9S0	SL005235	2732-58_3	198.6	201.7	195.5	0.969261	-0.0450425	0.081572	0.180229
TMPRSS15	P98073	SL010372	3189-61_2	216.025	217.5	214.55	0.986437	-0.0197015	0.081572	0.180229
TNFSF14	O43557	SL004648	5355-69_3	507.6	529.7	485.5	0.916557	-0.125704	0.081572	0.180229
BMP7	P18075	SL004078	2972-57_2	568.45	602.6	534.3	0.886658	-0.173551	0.0840891	0.18096
CLEC11A	Q9Y240	SL004363	4500-50_2	4735.52	4504.9	4966.15	1.10239	0.140633	0.0840891	0.18096
DSC3	Q14574	SL008709	4981-6_1	216.475	220.9	212.05	0.959937	-0.0589889	0.0840891	0.18096
EPHB4	P54760	SL004845	3612-6_4	5419.73	5172	5667.45	1.09579	0.131977	0.0840891	0.18096
F11	P03951	SL002662	2190-55_1	2174.2	2301.4	2047	0.889459	-0.169001	0.0840891	0.18096
F2	P00734	SL000586	4157-2_1	656.925	728.1	585.75	0.804491	-0.313852	0.0840891	0.18096
F3	P13726	SL000024	4931-59_1	1270.67	1334.9	1206.45	0.903776	-0.145964	0.0840891	0.18096
GPNMB	Q14956	SL007429	5080-131_3	12078.1	13000.9	11155.3	0.858041	-0.220882	0.0840891	0.18096
IL15RA	Q13261	SL004151	3445-53_2	856.25	888.1	824.4	0.928274	-0.107378	0.0840891	0.18096
IL24	Q13007	SL007385	3321-2_2	202.575	209.7	195.45	0.932046	-0.101527	0.0840891	0.18096
P4HB	P07237	SL004901	4278-14_3	210.55	205.6	215.5	1.04815	0.0678476	0.0840891	0.18096
PROS1	P07225	SL000049	2700-56_2	4502.05	4717.6	4286.5	0.908619	-0.138253	0.0840891	0.18096
XRCC6	P12956	SL004301	2835-1_4	87.9	90.7	85.1	0.938258	-0.0919434	0.0840891	0.18096
CD5L	O43866	SL006108	3293-2_4	2814.62	3025.7	2603.55	0.860479	-0.216789	0.0866712	0.183219
CDNF	Q49AH0	SL012538	4962-52_1	2972.32	3176.5	2768.15	0.871447	-0.198516	0.0866712	0.183219
DPT	Q07507	SL008178	4979-34_2	2606.72	2756.7	2456.75	0.891192	-0.166191	0.0866712	0.183219
FN1	P02751	SL010348	3435-53_2	131071	139086	123056	0.884743	-0.17667	0.0866712	0.183219
HTRA2	O43464	SL004860	3317-33_1	3019.88	2780.6	3259.15	1.1721	0.2291	0.0866712	0.183219
IL12A,IL12B	P29459,P29460	SL001716	2455-17_4	925.8	983.3	868.3	0.883047	-0.179438	0.0866712	0.183219
PDPK1	O15530	SL006998	4460-8_2	1590.47	1179.9	2001.05	1.69595	0.762093	0.0866712	0.183219
PLA2G10	O15496	SL004067	2949-6_2	590.225	611.3	569.15	0.931049	-0.103072	0.0866712	0.183219
TNFSF8	P32971	SL004635	3421-54_2	2135.05	2299.3	1970.8	0.85713	-0.222413	0.0866712	0.183219
AURKA	O14965	SL004771	3091-70_2	1763.42	1938.1	1588.75	0.819746	-0.286751	0.0893196	0.187345
GZMA	P12544	SL004298	3440-7_2	4767.57	5167.7	4367.45	0.845144	-0.242731	0.0893196	0.187345
LCN2	P80188	SL000695	2836-68_2	14777.8	13138.2	16417.3	1.24959	0.321449	0.0893196	0.187345
PI3	P19957	SL004458	4982-54_1	8248.9	7143.8	9354	1.30939	0.388892	0.0893196	0.187345
C1QBP	Q07021	SL008177	4967-1_1	12120.6	12306.5	11934.6	0.969784	-0.0442643	0.0920356	0.191178
DIABLO	Q9NR28	SL003733	3122-6_2	8660.08	7577	9743.15	1.28588	0.362762	0.0920356	0.191178
IGFBP4	P22692	SL005171	2950-57_2	11082.8	10735.6	11430	1.06468	0.0904163	0.0920356	0.191178
LRPAP1	P30533	SL005263	3640-14_3	950.9	932.6	969.2	1.03925	0.055536	0.0920356	0.191178
NR3C1	P04150	SL006914	2857-70_2	122.725	115.7	129.75	1.12143	0.165346	0.0920356	0.191178
BCL2A1	Q16548	SL003703	3413-50_2	1271.8	1241.7	1301.9	1.04848	0.068302	0.103599	0.212735
FAM107B	Q9H098	SL016129	4774-62_3	1427.38	1476.2	1378.55	0.93385	-0.0987366	0.103599	0.212735
FCGR2B	P31994	SL010460	3310-62_1	2191.62	2101	2282.25	1.08627	0.119381	0.103599	0.212735
IL17D	Q8TAD2	SL004353	4136-40_2	394.425	372.2	416.65	1.11943	0.162758	0.103599	0.212735
IL5RA	Q01344	SL005188	4491-4_2	671.1	761.6	580.6	0.762342	-0.391489	0.103599	0.212735
NAMPT	P43490	SL003685	5011-11_1	680.325	701.7	658.95	0.939077	-0.0906854	0.103599	0.212735
CTSH	P09668	SL000346	3737-6_3	3292.78	3175.4	3410.15	1.07393	0.102897	0.106672	0.214139
ERBB4	Q15303	SL003803	2618-10_2	103.175	105.8	100.55	0.950378	-0.0734265	0.106672	0.214139
FER	P16591	SL005588	4220-39_2	929.1	683.8	1174.4	1.71746	0.780278	0.106672	0.214139
GFRA3	O60609	SL004144	2505-49_3	965.5	1013.2	917.8	0.905843	-0.142667	0.106672	0.214139
MAPK12	P53778	SL007281	5005-4_1	551.9	487	616.8	1.26653	0.340881	0.106672	0.214139
MIA	Q16674	SL001947	2687-2_1	11001.8	12060.5	9943.1	0.824435	-0.278522	0.106672	0.214139
NBL1	P41271	SL005156	2944-66_2	819.125	715.6	922.65	1.28934	0.36663	0.106672	0.214139
PLCG1	P19174	SL012108	4563-61_2	487.6	473.9	501.3	1.05782	0.0810916	0.106672	0.214139
SSRP1	Q08945	SL009868	5032-64_1	373.05	391.1	355	0.907696	-0.139719	0.106672	0.214139
STK16	O75716	SL010517	3471-49_1	2015.22	2118.7	1911.75	0.902322	-0.148285	0.106672	0.214139
TNFRSF1B	P20333	SL001800	3152-57_1	10829.5	10521.1	11138	1.05863	0.0821982	0.106672	0.214139
BMX	P51813	SL006374	3414-40_2	607.5	626.9	588.1	0.938108	-0.0921738	0.109819	0.217215
CDON	Q4KMG0	SL014092	4541-49_2	13418.2	14357.3	12479.1	0.869185	-0.202265	0.109819	0.217215
FGA,FGB,FGG	P02671,P02675,P02679	SL000022	4907-56_1	15270.5	16605.6	13935.3	0.839193	-0.252926	0.109819	0.217215
LEPR	P48357	SL003184	5400-52_3	3705.6	4226.1	3185.1	0.753674	-0.407988	0.109819	0.217215
TIE1	P35590	SL003199	2844-53_2	14251.9	14798.8	13705	0.926092	-0.110773	0.109819	0.217215
ANGPT4	Q9Y264	SL004643	2500-2_3	358.9	347.9	369.9	1.06324	0.0884626	0.109819	0.217215
CAMK1	Q14012	SL010489	3592-4_3	4415.48	4141.6	4689.35	1.13226	0.1792	0.109819	0.217215
DKKL1	Q9UK85	SL010381	3644-5_4	3718.9	3471.7	3966.1	1.14241	0.192079	0.109819	0.217215
AK1	P00568	SL004296	5012-67_1	42095	35978	48212	1.34004	0.422277	0.113043	0.223181
LGALS8	O00214	SL005167	4909-68_1	347.95	340.2	355.7	1.04556	0.0642778	0.116344	0.228025
CCL22	O00626	SL003187	3508-78_3	1884.38	1988.6	1780.15	0.895178	-0.159754	0.116344	0.228025
IGFBP1	P08833	SL000462	2771-35_2	2228.5	2798.4	1658.6	0.592696	-0.754636	0.116344	0.228025
WIF1	Q9Y5W5	SL004652	2848-2_2	4325.7	4548.9	4102.5	0.901866	-0.149014	0.116344	0.228025
CST6	Q15828	SL004438	3303-23_2	6129.75	6166.2	6093.3	0.988177	-0.0171579	0.126726	0.246577
PGF	P49763	SL002640	3078-1_2	387.95	398	377.9	0.949497	-0.0747639	0.126726	0.246577
CCNB1	P14635	SL000130	5347-59_3	356.025	340.7	371.35	1.08996	0.124278	0.126726	0.246577
TIMP1	P01033	SL000591	2211-9_6	334.575	318.9	350.25	1.09831	0.135281	0.126726	0.246577
EPB41	P11171	SL010830	4706-17_2	9949.73	9346.4	10553	1.1291	0.175177	0.13035	0.251807
IL1B	P01584	SL001795	3037-62_1	1624.38	1511.2	1737.55	1.14978	0.20136	0.13035	0.251807
IL1RAPL2	Q9NP60	SL004849	5082-51_3	825.75	797.9	853.6	1.06981	0.0973522	0.13035	0.251807
MMP7	P09237	SL000525	2789-26_2	887.5	816.9	958.1	1.17285	0.230017	0.13035	0.251807
ADCYAP1	P18509	SL011508	4593-11_1	1410.75	1298.1	1523.4	1.17356	0.230893	0.134058	0.257124
CNDP2	Q96KP4	SL002695	3192-3_2	954.75	910.7	998.8	1.09674	0.13322	0.134058	0.257124
CNTN5	O94779	SL010455	3299-29_2	650.275	715.3	585.25	0.818188	-0.289495	0.134058	0.257124
INSR	P06213	SL004125	3448-13_2	10105.6	10789	9422.15	0.873311	-0.195433	0.134058	0.257124
KIR3DL2	P43630	SL014269	5096-51_3	606.025	510.5	701.55	1.37424	0.458635	0.137852	0.262529
PDCD1LG2	Q9BQ51	SL004862	3004-67_2	5146.4	4694.4	5598.4	1.19257	0.254074	0.137852	0.262529
SFTPD	P35247	SL004484	4414-69_2	10030.5	11581.3	8479.8	0.732198	-0.449695	0.137852	0.262529
SIGLEC14	Q08ET2	SL014292	5125-6_3	14581.6	12138.2	17025	1.4026	0.4881	0.137852	0.262529
ECE1	P42892	SL004060	3611-70_4	21640.6	22053.4	21227.8	0.962566	-0.0550428	0.141732	0.268966
PES1	O00541	SL011772	4267-81_3	369.05	348.6	389.5	1.11733	0.160051	0.141732	0.268966
CXCL13	O43927	SL003167	3487-32_2	7376.45	7289.3	7463.6	1.02391	0.0340914	0.1457	0.276008
CDH6	P55285	SL004865	3591-51_3	613.35	617.1	609.6	0.987846	-0.0176414	0.158142	0.295417
CFD	P00746	SL003327	2946-52_2	1008.3	967.1	1049.5	1.0852	0.117965	0.158142	0.295417
HBA1,HBB	P69905,P68871	SL000836	4915-64_2	4320.23	5762.1	2878.35	0.499531	-1.00135	0.158142	0.295417
IFNL2	Q8IZJ0	SL004349	4397-26_2	158.85	162.3	155.4	0.957486	-0.0626765	0.158142	0.295417
IL10RB	Q08334	SL004147	2631-50_2	967.975	938.9	997.05	1.06193	0.0866943	0.158142	0.295417
MATK	P42679	SL010505	3823-9_1	296.775	314.8	278.75	0.885483	-0.175464	0.158142	0.295417
NAAA	Q02083	SL008611	3173-49_2	10142.7	11284	9001.35	0.797709	-0.326065	0.158142	0.295417
TNFRSF14	Q92956	SL004145	5352-11_3	498.725	506.7	490.75	0.968522	-0.0461436	0.158142	0.295417
DYRK3	O43781	SL013570	4359-87_1	3594.8	3438.2	3751.4	1.09109	0.125776	0.162472	0.298328
IL18RAP	O95256	SL004861	2993-1_2	568.8	564.3	573.3	1.01595	0.0228279	0.162472	0.298328
IL25	Q9H293	SL004351	4137-57_2	451.925	422.3	481.55	1.1403	0.189417	0.162472	0.298328
VEGFA	P15692	SL003310	4867-15_2	717.4	660.6	774.2	1.17196	0.228929	0.162472	0.298328
CKB	P12277	SL000377	3800-71_2	924.325	964.6	884.05	0.916494	-0.125803	0.162472	0.298328
DDR1	Q08345	SL004119	4122-12_2	231.7	243.1	220.3	0.906211	-0.14208	0.162472	0.298328
PLA2G1B	P04054	SL004064	4910-21_1	612.5	660	565	0.856061	-0.224215	0.162472	0.298328
SELL	P14151	SL002823	4831-4_2	8099.18	8311.4	7886.95	0.948932	-0.075624	0.162472	0.298328
TGFBI	Q15582	SL006544	3283-21_1	47193.5	49497	44890	0.906924	-0.140947	0.162472	0.298328
TOP1	P11387	SL004305	2876-74_2	911.5	989.3	833.7	0.842717	-0.24688	0.162472	0.298328
EFNA4	P52798	SL004140	2614-28_2	2030.2	2188.8	1871.6	0.85508	-0.225868	0.166897	0.303347
GFRA2	O00451	SL004143	2515-14_3	7816.95	8094.1	7539.8	0.931518	-0.102344	0.166897	0.303347
PTPN2	P17706	SL005261	3401-8_2	446.225	455.2	437.25	0.960567	-0.0580422	0.166897	0.303347
DLL4	Q9NR61	SL010457	3305-6_1	557.675	517.3	598.05	1.1561	0.209265	0.166897	0.303347
LYN	P07948	SL006917	3453-87_2	2935.35	2343.4	3527.3	1.50521	0.589961	0.166897	0.303347
MSR1	P21757	SL004580	3684-78_3	1293.22	1241.5	1344.95	1.08333	0.115468	0.166897	0.303347
COL18A1	P39060	SL000403	2201-17_6	52063.2	48794.3	55332.1	1.13399	0.181404	0.171417	0.308953
COL23A1	Q86Y22	SL014048	4543-65_2	280.1	299.9	260.3	0.867956	-0.204306	0.171417	0.308953
GDF2	Q9UK05	SL007756	4880-21_1	2171.95	2466	1877.9	0.761517	-0.393053	0.171417	0.308953
PECAM1	P16284	SL001721	2695-25_1	1288	1353.5	1222.5	0.903214	-0.14686	0.171417	0.308953
TFPI	P10646	SL001998	3336-50_1	45427.6	43039.1	47816.1	1.11099	0.151847	0.171417	0.308953
APP	P05067	SL004469	3171-57_2	34711	39071.7	30350.3	0.776786	-0.364411	0.176033	0.314637
EPHB6	O15197	SL008414	5078-82_3	2587.1	2740.8	2433.4	0.887843	-0.171624	0.176033	0.314637
FLT4	P35916	SL003322	2358-19_2	9583.5	9263.5	9903.5	1.06909	0.0963811	0.176033	0.314637
GDF11,MSTN	O95390,O14793	SL021043	2765-4_3	850.35	821.6	879.1	1.06999	0.0975911	0.176033	0.314637
PDK1	Q15118	SL006921	5227-60_3	1936.05	2040.2	1831.9	0.897902	-0.15537	0.176033	0.314637
CA7	P43166	SL004868	3356-50_1	166.2	167.3	165.1	0.98685	-0.0190973	0.19047	0.339314
PRKCZ	Q05513	SL000557	2645-54_1	725	700.1	749.9	1.07113	0.0991372	0.19047	0.339314
CAST	P20810	SL000338	3026-5_2	13383.5	14068.2	12698.8	0.90266	-0.147746	0.195482	0.344817
CHIT1	Q13231	SL006029	3600-2_3	879.625	1048.1	711.15	0.678514	-0.559551	0.195482	0.344817
EPS15L1	Q9UBC2	SL012188	4212-5_3	392.075	373.6	410.55	1.0989	0.136063	0.195482	0.344817
IL27,EBI3	Q8NEV9,Q14213	SL006915	2829-19_2	809.75	831.9	787.6	0.946748	-0.078947	0.195482	0.344817
PRKAA2,PRKAB2,PRKAG1	P54646,O43741,P54619	SL016549	5245-40_5	3889.53	3413.1	4365.95	1.27917	0.355213	0.195482	0.344817
SFRP1	Q8N474	SL003770	3221-54_1	2394.72	2002.7	2786.75	1.3915	0.476637	0.195482	0.344817
HMGCR	P04035	SL016557	5230-99_3	314.65	327	302.3	0.924465	-0.11331	0.200596	0.349823
IGFBP2	P18065	SL000466	2570-72_5	33956.4	35532.1	32380.8	0.91131	-0.133987	0.200596	0.349823
LRP8	Q14114	SL004610	3323-37_1	3246.55	3709.9	2783.2	0.750209	-0.414636	0.200596	0.349823
MASP1	P48740	SL011049	3605-77_4	5814.4	5914.3	5714.5	0.966217	-0.0495802	0.200596	0.349823
SET	Q01105	SL007336	5364-7_3	809.9	835.9	783.9	0.937792	-0.0926607	0.200596	0.349823
CFHR5	Q9BXR6	SL006830	3666-17_4	629	585.4	672.6	1.14896	0.200326	0.200596	0.349823
F5	P12259	SL000622	4906-35_1	41446.8	37202.1	45691.5	1.2282	0.296542	0.200596	0.349823
EPHB2	P29323	SL007179	5077-28_3	25228	26330	24125.9	0.916289	-0.126125	0.205812	0.355464
IL2	P60568	SL000478	3070-1_2	1539.47	1643	1435.95	0.873981	-0.194327	0.205812	0.355464
PDGFB	P01127	SL000537	4149-8_2	32828.2	41477.4	24179	0.582945	-0.778568	0.205812	0.355464
TGFB3	P10600	SL000089	3520-58_1	472.425	496.3	448.55	0.903788	-0.145944	0.205812	0.355464
HAMP	P81172	SL004536	3504-58_2	4166.52	4645	3688.05	0.793983	-0.33282	0.211133	0.363486
PRSS1	P07477	SL000603	3049-61_2	5515.23	5747.4	5283.05	0.919207	-0.121538	0.211133	0.363486
BMPR1A	P36894	SL004080	4859-6_1	588.05	615.7	560.4	0.910184	-0.135771	0.216558	0.371637
PDGFRB	P09619	SL004155	3459-49_2	7687.35	9254.1	6120.6	0.661393	-0.59642	0.216558	0.371637
DAPK2	Q9UIK4	SL007752	4355-13_1	2263.25	2247.5	2279	1.01402	0.0200798	0.23347	0.394991
FGF2	P09038	SL000004	3025-50_1	3013.75	2779.1	3248.4	1.16887	0.225112	0.23347	0.394991
FSTL3	O95633	SL009324	3438-10_2	4664.05	4540.9	4787.2	1.05424	0.0762038	0.23347	0.394991
TNFSF4	P23510	SL004649	2839-2_1	385.925	386.1	385.75	0.999093	-0.0013084	0.23347	0.394991
HIPK3	Q9H422	SL010523	3443-61_2	970.6	996.4	944.8	0.948214	-0.0767161	0.23347	0.394991
KLK12	Q9UKR0	SL003916	3199-54_2	4893.52	5016.4	4770.65	0.951011	-0.0724665	0.23347	0.394991
MAPK11	Q15759	SL007453	5004-69_1	544.825	581.1	508.55	0.875151	-0.192397	0.23347	0.394991
XCL1	P47992	SL003186	4143-74_2	325.875	334.9	316.85	0.946103	-0.0799304	0.23347	0.394991
CALR	P27797	SL003520	5264-65_3	1624.88	1641.4	1608.35	0.979865	-0.0293455	0.239323	0.399863
CD209	Q9NNX6	SL005157	3029-52_2	2427.57	2659.5	2195.65	0.825588	-0.276507	0.239323	0.399863
CD22	P20273	SL004330	2891-1_3	1099.15	1119.5	1078.8	0.963644	-0.0534271	0.239323	0.399863
DKK4	Q9UBT3	SL010612	3365-7_2	8664.8	9626.3	7703.3	0.800235	-0.321505	0.239323	0.399863
IGHM,IGJ,IGK,IGL	P01871	SL000468	3069-52_3	2088.53	2190.1	1986.95	0.907242	-0.140441	0.239323	0.399863
PYY	P10082	SL011509	3727-35_1	1316.15	1441.3	1191	0.826337	-0.275197	0.239323	0.399863
SHBG	P04278	SL005102	4929-55_1	9539.73	10832.4	8247.05	0.761332	-0.393403	0.239323	0.399863
TXNDC12	O95881	SL016128	4815-25_3	3849.75	4142.8	3556.7	0.858526	-0.220067	0.239323	0.399863
CGA,CGB	P01215,P01233	SL001766	4914-10_1	715.975	794.5	637.45	0.802329	-0.317735	0.245285	0.403557
GFAP	P14136	SL004271	3034-1_2	680.5	716.1	644.9	0.900573	-0.151086	0.245285	0.403557
HMGB1	P09429	SL003280	2524-56_3	10519.8	11228	9811.6	0.873851	-0.194541	0.245285	0.403557
IGFBP3	P17936	SL000045	2571-12_3	1356.15	1448.5	1263.8	0.872489	-0.196792	0.245285	0.403557
IGFBP5	P24593	SL004676	2685-21_2	1524.62	1635.4	1413.85	0.864529	-0.210014	0.245285	0.403557
IL19	Q9UHD0	SL004354	3035-80_2	10233	10623.9	9842	0.926402	-0.11029	0.245285	0.403557
IL1R1	P14778	SL001997	2991-9_2	4732.93	4414	5051.85	1.14451	0.194725	0.245285	0.403557
IL3	P08700	SL000479	4717-55_2	1525.3	1479.6	1571	1.06177	0.086476	0.245285	0.403557
SIRT2	Q8IXJ6	SL006629	5030-52_1	6573.45	6020.3	7126.6	1.18376	0.243379	0.245285	0.403557
CCL2	P13500	SL000038	2578-67_2	687.725	606.7	768.75	1.2671	0.341531	0.251356	0.407318
DCN	P07585	SL004081	2666-53_2	3548.53	3372.5	3724.55	1.10439	0.143248	0.251356	0.407318
FGF9	P31371	SL003849	2764-20_2	382.225	399.8	364.65	0.912081	-0.132766	0.251356	0.407318
IL18R1	Q13478	SL004152	3446-7_2	13196.6	14467	11926.3	0.82438	-0.278619	0.251356	0.407318
PLA2G7	Q13093	SL003440	5015-15_1	867.675	926.8	808.55	0.87241	-0.196921	0.251356	0.407318
PPBP	P02775	SL003191	2790-54_2	3707.57	2983.3	4431.85	1.48555	0.571	0.251356	0.407318
SERPING1	P05155	SL000308	4479-14_2	16679.4	18516.5	14842.4	0.801574	-0.319092	0.251356	0.407318
SPARC	P09486	SL000532	3043-49_2	33195.3	38151.9	28238.7	0.740165	-0.434081	0.251356	0.407318
SPINT1	O43278	SL004645	2828-82_2	11119.2	12166.2	10072.1	0.82788	-0.272507	0.251356	0.407318
CKM	P06732	SL000383	2670-67_4	684.225	712.2	656.25	0.921441	-0.118037	0.257538	0.413599
EPHA10	Q5JZY3	SL014294	5076-53_2	493.75	475.8	511.7	1.07545	0.104943	0.257538	0.413599
H2AFZ	P0C0S5	SL002093	4163-5_2	1196.17	1122.2	1270.15	1.13184	0.178669	0.257538	0.413599
IL4	P05112	SL000480	2906-55_3	402.45	397.8	407.1	1.02338	0.0333399	0.257538	0.413599
NLGN4X	Q8N0W4	SL014113	5357-60_3	879.225	800.9	957.55	1.19559	0.257726	0.257538	0.413599
PSMA1	P25786	SL010973	3859-50_2	743.9	717.4	770.4	1.07388	0.10283	0.257538	0.413599
BCAR3	O75815	SL014470	5262-57_3	1527.15	1525.5	1528.8	1.00216	0.0031175	0.276751	0.44051
CDH15	P55291	SL007295	5410-53_3	3052.78	2899.2	3206.35	1.10594	0.145277	0.276751	0.44051
ENPP7	Q6UWV6	SL009045	4435-66_2	3713.45	3539.8	3887.1	1.09811	0.135026	0.276751	0.44051
IL18BP	O95998	SL002508	3073-51_2	12429.5	12442.5	12416.5	0.99791	-0.00301783	0.276751	0.44051
MMP17	Q9ULZ9	SL003332	2838-53_1	632.725	635.5	629.95	0.991267	-0.0126548	0.276751	0.44051
OPCML	Q14982	SL005491	3634-5_4	2146.43	2062.8	2230.05	1.08108	0.112472	0.276751	0.44051
COTL1	Q14019	SL004814	4905-63_1	2325.5	2250.6	2400.4	1.06656	0.0929652	0.28338	0.445785
FLT3LG	P49771	SL004343	3053-49_2	722.5	719.1	725.9	1.00946	0.0135784	0.28338	0.445785
LTA	P01374	SL000597	4703-87_2	478.8	471.7	485.9	1.0301	0.0427898	0.28338	0.445785
NID1	P14543	SL000640	3213-65_2	6186.05	5935.5	6436.6	1.08442	0.116929	0.28338	0.445785
SCGB2A1	O75556	SL001973	5001-6_2	15479.2	15373.9	15584.5	1.0137	0.0196287	0.28338	0.445785
SERPINA6	P08185	SL000347	4785-30_3	865.65	858.6	872.7	1.01642	0.0234996	0.28338	0.445785
TNFRSF19	Q9NS68	SL004863	5131-15_3	1603.45	1520.6	1686.3	1.10897	0.149221	0.28338	0.445785
TNFSF15	O95150	SL004686	2968-61_1	1118.08	1093.2	1142.95	1.04551	0.0642049	0.28338	0.445785
CCL14	Q16627	SL003329	2900-53_3	7911.18	8092.1	7730.25	0.955284	-0.0659991	0.290122	0.452421
HIBADH	P31937	SL008085	4693-72_2	710.375	771.6	649.15	0.841304	-0.249301	0.290122	0.452421
KLRF1	Q9NZS2	SL014209	5098-79_3	424.975	445.4	404.55	0.908285	-0.138784	0.290122	0.452421
MICB	Q29980	SL005200	5102-55_3	693.775	714.1	673.45	0.943075	-0.0845553	0.290122	0.452421
CPB2	Q96IY4	SL004015	3518-54_2	22377.5	21981.4	22773.7	1.03604	0.0510854	0.290122	0.452421
CHEK2	O96017	SL003726	3360-50_4	278.15	258.5	297.8	1.15203	0.204179	0.296976	0.459118
KLK11	Q9UBX7	SL002763	2831-29_1	934.625	987.7	881.55	0.892528	-0.164031	0.296976	0.459118
MMP8	P22894	SL000526	2954-56_2	1514.83	1619.3	1410.35	0.870963	-0.199317	0.296976	0.459118
PFDN5	Q99471	SL006705	4271-75_2	315.65	308.2	323.1	1.04835	0.0681139	0.296976	0.459118
PLAU	P00749	SL000613	4158-54_2	4087.93	4313	3862.85	0.895629	-0.159026	0.296976	0.459118
SLITRK5	O94991	SL014070	4568-17_2	3430.1	3984.4	2875.8	0.721765	-0.470399	0.296976	0.459118
GHR	P10912	SL005168	2948-58_2	677.925	777.7	578.15	0.74341	-0.42777	0.303944	0.467205
NCR3	O14931	SL005205	3003-29_2	463.85	469.7	458	0.97509	-0.036392	0.303944	0.467205
PRSS27	Q9BQR3	SL011069	3624-3_4	8109.68	8229.1	7990.25	0.970975	-0.042494	0.303944	0.467205
TGFBR2	P37173	SL002078	5133-17_3	1145.4	1138.7	1152.1	1.01177	0.0168782	0.303944	0.467205
NRCAM	Q92823	SL005210	5109-24_3	37771.6	39812.3	35730.9	0.897485	-0.15604	0.311025	0.476728
TNFRSF13C	Q96RJ3	SL004671	5383-14_3	1741.12	1748.3	1733.95	0.991792	-0.0118905	0.311025	0.476728
C1QA,C1QB,C1QC	P02745,P02746,P02747	SL000309	2753-2_2	42309.4	42697.3	41921.4	0.981829	-0.0264562	0.332948	0.501754
CTF1	Q16619	SL002783	2889-37_2	448.4	455.2	441.6	0.970123	-0.0437604	0.332948	0.501754
L1CAM	P32004	SL004154	4246-40_2	605.575	634.2	576.95	0.909729	-0.136492	0.332948	0.501754
RB1	P06400	SL002522	5024-67_1	1444	1460.8	1427.2	0.976999	-0.0335712	0.332948	0.501754
TNFAIP6	P98066	SL004782	5036-50_1	1498.22	1495	1501.45	1.00431	0.00621095	0.332948	0.501754
ABL2	P42684	SL010488	5261-13_3	1153.7	1139.3	1168.1	1.02528	0.0360161	0.332948	0.501754
IL13	P35225	SL001718	3072-4_2	848.825	829.4	868.25	1.04684	0.0660425	0.332948	0.501754
INHBA	P08476	SL001938	2748-3_2	4011.05	3935.1	4087	1.0386	0.0546419	0.332948	0.501754
MMP16	P51512	SL003331	5268-49_3	737.75	729.7	745.8	1.02206	0.0314853	0.332948	0.501754
PDE4D	Q08499	SL011404	5255-22_3	818.825	804.5	833.15	1.03561	0.0504838	0.332948	0.501754
PPIB	P23284	SL007869	4718-5_2	3188.5	3076.8	3300.2	1.07261	0.101123	0.332948	0.501754
PSMD7	P51665	SL007266	3898-5_2	254.225	245.8	262.65	1.06855	0.0956567	0.332948	0.501754
CTSG	P08311	SL000345	2431-17_3	792.5	758.2	826.8	1.09048	0.12496	0.340482	0.507423
NR1D1	P20393	SL007145	5236-2_3	390.475	367.5	413.45	1.12503	0.169969	0.340482	0.507423
PGAM1	P18669	SL004820	3896-5_2	780.475	660.4	900.55	1.36364	0.447466	0.340482	0.507423
AFM	P43652	SL004742	4763-31_3	29835.2	30822.3	28848.2	0.935951	-0.0954957	0.340482	0.507423
CD274	Q9NZQ7	SL004852	5060-62_3	1386.72	1537.8	1235.65	0.803518	-0.315598	0.340482	0.507423
FYN	P06241	SL006913	3813-3_2	3794	4354.3	3233.7	0.742645	-0.429255	0.340482	0.507423
MAPK13	O15264	SL006993	5006-71_1	506.25	526.2	486.3	0.924173	-0.113765	0.340482	0.507423
PAK7	Q9P286	SL010510	3388-58_2	744.75	763.2	726.3	0.951651	-0.0714956	0.340482	0.507423
FGFR2	P21802	SL003990	3808-76_2	310.2	331.3	289.1	0.872623	-0.19657	0.348129	0.516672
GFRA1	P56159	SL004858	3314-74_2	1379.8	1425.4	1334.2	0.936018	-0.0953919	0.348129	0.516672
ELANE	P08246	SL000401	5308-89_2	470.6	427.6	513.6	1.20112	0.264383	0.348129	0.516672
ALB	P02768	SL000254	3707-12_2	12173	11670.3	12675.8	1.08616	0.119235	0.355888	0.523851
DSG2	Q14126	SL004857	5071-3_3	56344.6	52480.5	60208.7	1.14726	0.198191	0.355888	0.523851
LBP	P18428	SL003309	3074-6_2	19864.2	18952.8	20775.5	1.09617	0.132472	0.355888	0.523851
PROC	P04070	SL000048	2961-1_2	1837.05	1739.6	1934.5	1.11204	0.153205	0.355888	0.523851
MPO	P05164	SL001796	2580-83_2	23886.8	25395.1	22378.5	0.881213	-0.182437	0.355888	0.523851
CA1	P00915	SL004866	4969-2_1	32722.5	26114.9	39330.1	1.50604	0.590761	0.363758	0.533975
HGF	P14210	SL000441	2681-23_2	1146.7	1124.4	1169	1.03967	0.0561196	0.363758	0.533975
ENTPD5	O75356	SL014028	4437-56_3	5412.43	5434.2	5390.65	0.991986	-0.0116084	0.37174	0.544207
FGFR4	P22455	SL002036	4988-49_2	1305.12	1191.4	1418.85	1.19091	0.252064	0.37174	0.544207
IGF1	P05019	SL000047	2952-75_2	1149.38	1147.1	1151.65	1.00397	0.00571117	0.388031	0.563457
PPP3R1	P63098	SL004720	3657-74_3	3579.15	3513.7	3644.6	1.03725	0.0527695	0.388031	0.563457
ACVR1B	P36896	SL004128	2806-49_2	257	258.7	255.3	0.986857	-0.0190865	0.388031	0.563457
FCAR	P24071	SL010373	4987-17_1	193.925	197.1	190.75	0.967783	-0.0472447	0.388031	0.563457
IL7	P13232	SL000483	4140-3_2	167.425	165.6	169.25	1.02204	0.0314532	0.388031	0.563457
PLA2G2E	Q9NZK7	SL004066	2447-7_4	228.325	229.5	227.15	0.98976	-0.0148488	0.388031	0.563457
ADAM12	O43184	SL009988	4420-7_2	517.475	517.5	517.45	0.999903	-0.000139398	0.39634	0.567859
LAMA1,LAMB1,LAMC1	P25391,P07942,P11047	SL000497	2728-62_2	1552.55	1562.7	1542.4	0.98701	-0.0188639	0.39634	0.567859
LGMN	Q99538	SL008909	3622-33_4	3458.9	3373.5	3544.3	1.05063	0.0712546	0.39634	0.567859
MFRP	Q9BY79	SL010466	3685-53_1	722.1	712.4	731.8	1.02723	0.0387619	0.39634	0.567859
PCSK9	Q8NBP7	SL012707	5231-79_3	1140.12	1128.3	1151.95	1.02096	0.0299274	0.39634	0.567859
PRKAA1,PRKAB1,PRKAG1	Q13131,Q9Y478,P54619	SL016548	5183-53_3	529.75	510.8	548.7	1.0742	0.103259	0.39634	0.567859
PRTN3	P24158	SL004008	3514-49_2	2421.35	2529.7	2313	0.914338	-0.129201	0.39634	0.567859
PTEN	P60484	SL003761	3831-21_1	636.625	577	696.25	1.20667	0.271034	0.39634	0.567859
PTK2	Q05397	SL012248	4986-59_1	218.325	220	216.65	0.984773	-0.0221373	0.39634	0.567859
SAA1	P0DJI8	SL000572	4336-2_1	1580.1	1153.3	2006.9	1.74014	0.799201	0.39634	0.567859
DSG1	Q02413	SL004856	2976-58_2	3102.03	3158.4	3045.65	0.964302	-0.0524437	0.404755	0.57456
HSD17B1	P14061	SL004253	4708-3_2	1899	1842.3	1955.7	1.06155	0.0861771	0.404755	0.57456
IL5	P05113	SL000481	3741-4_3	4221.23	4088.7	4353.75	1.06483	0.0906164	0.404755	0.57456
MMP10	P09238	SL000645	3743-1_2	419.225	400.4	438.05	1.09403	0.129654	0.404755	0.57456
PTPN1	P18031	SL004939	3005-5_2	2674.5	2543.6	2805.4	1.10292	0.141335	0.404755	0.57456
SPINT2	O43291	SL001897	2843-13_2	1475.28	1455.5	1495.05	1.02717	0.0386789	0.404755	0.57456
WISP1	O95388	SL004689	3057-55_1	4234.02	3981.7	4486.35	1.12674	0.172158	0.404755	0.57456
CCL11	P51671	SL000406	5301-7_3	12217.8	12955.3	11480.3	0.886147	-0.174382	0.413276	0.579017
CTSA	P10619	SL009213	3179-51_2	12613.6	14046.6	11180.7	0.795972	-0.32921	0.413276	0.579017
FABP5	Q01469	SL005352	4985-11_1	1045.75	1097.6	993.9	0.905521	-0.14318	0.413276	0.579017
IL17B	Q9UHF5	SL004350	3499-77_2	376.825	396.4	357.25	0.901236	-0.150023	0.413276	0.579017
IL17RB	Q9NRM6	SL005174	5084-154_3	1415.92	1482.2	1349.65	0.910572	-0.135155	0.413276	0.579017
LAYN	Q6UX15	SL004646	2635-61_2	1318.33	1380.7	1255.95	0.909647	-0.136621	0.413276	0.579017
NTF3	P20783	SL004359	4145-58_2	614.525	661.2	567.85	0.858817	-0.219577	0.413276	0.579017
CCL27	Q9Y4X3	SL003168	2192-63_10	1019.42	965.1	1073.75	1.11258	0.153908	0.413276	0.579017
LAG3	P18627	SL005195	5099-14_3	10572.2	9518.4	11626.1	1.22143	0.288576	0.413276	0.579017
ESM1	Q9NQ30	SL010458	3805-16_2	1433.72	1457.5	1409.95	0.967376	-0.0478519	0.421901	0.590332
BCAN	Q96GW7	SL009089	3461-58_1	2672.28	2726.6	2617.95	0.960152	-0.0586655	0.430628	0.597108
CD48	P09326	SL010450	3292-75_1	761.2	777.6	744.8	0.957819	-0.0621751	0.430628	0.597108
COL8A1	P27658	SL008072	4807-13_3	670.575	724	617.15	0.852417	-0.230369	0.430628	0.597108
ICOS	Q9Y6W8	SL005170	2988-57_2	655.375	651.8	658.95	1.01097	0.0157396	0.430628	0.597108
ITGAV,ITGB5	P06756,P18084	SL003182	4917-62_1	1182.42	1179.8	1185.05	1.00445	0.00640562	0.430628	0.597108
MRC2	Q9UBG0	SL008416	3041-55_2	3508.03	3606.4	3409.65	0.945444	-0.0809358	0.430628	0.597108
SORCS2	Q96PQ0	SL014091	4569-52_2	507.25	512.7	501.8	0.97874	-0.0310024	0.430628	0.597108
ACVRL1	P37023	SL004851	2969-11_1	2130.75	2116	2145.5	1.01394	0.0199743	0.457403	0.629368
FGF23	Q9GZV9	SL007651	3807-1_2	743.55	786.3	700.8	0.891263	-0.166077	0.457403	0.629368
GREM1	O60565	SL007024	4449-67_3	197.1	194.4	199.8	1.02778	0.0395284	0.457403	0.629368
HAVCR2	Q8TDQ0	SL007547	5134-52_2	8001.65	8040.7	7962.6	0.990287	-0.0140815	0.457403	0.629368
SCARF1	Q14162	SL005221	5129-12_3	5933.2	5922.9	5943.5	1.00348	0.00500903	0.457403	0.629368
BCAM	P50895	SL001902	2816-50_2	2090.5	2159.5	2021.5	0.936096	-0.0952711	0.466519	0.633516
CADM1	Q9BY67	SL004805	3326-58_2	2796.85	3010.1	2583.6	0.85831	-0.220429	0.466519	0.633516
CGA,TSHB	P01215,P01222	SL000589	3521-16_2	613.8	642.4	585.2	0.910959	-0.134542	0.466519	0.633516
FGF12	P61328	SL005161	4392-54_2	129.075	126.1	132.05	1.04718	0.066516	0.466519	0.633516
FGR	P09769	SL006912	3810-50_2	384.475	375.8	393.15	1.04617	0.0651148	0.466519	0.633516
IL17RD	Q8NFM7	SL010613	3376-49_2	532.9	545.7	520.1	0.953088	-0.069319	0.466519	0.633516
RPSA	P08865	SL004605	4957-1_2	1818.1	1740.4	1895.8	1.08929	0.123388	0.466519	0.633516
SPARCL1	Q14515	SL005488	4467-49_2	15303	14784.5	15821.5	1.07014	0.0977964	0.466519	0.633516
TGFB1	P01137	SL000584	2333-72_1	1409.42	1406	1412.85	1.00487	0.00701171	0.466519	0.633516
C5,C6	P01031,P13671	SL000321	4482-66_2	596.35	611.5	581.2	0.95045	-0.0733178	0.475725	0.633516
CRLF1,CLCF1	O75462,Q9UBD9	SL004692	2607-54_2	373.975	380.1	367.85	0.967772	-0.0472614	0.475725	0.633516
CYCS	P99999	SL000396	2942-50_2	1973.95	2068.6	1879.3	0.908489	-0.138459	0.475725	0.633516
IL20RA	Q9UHF4	SL005181	5085-18_3	207.225	214	200.45	0.936682	-0.0943684	0.475725	0.633516
LTA,LTB	P01374,Q06643	SL000508	3506-49_1	2918.28	3210.3	2626.25	0.81807	-0.289704	0.475725	0.633516
MMP2	P08253	SL000124	4160-49_1	4938.93	5030.6	4847.25	0.963553	-0.053564	0.475725	0.633516
SERPINA3	P01011	SL000248	2879-9_2	237375	244350	230400	0.942911	-0.0848064	0.475725	0.633516
TNFRSF17	Q02223	SL004672	2665-26_2	5342.57	5493.1	5192.05	0.945195	-0.0813163	0.475725	0.633516
TPM1	P09493	SL004737	5033-27_1	861.4	893.7	829.1	0.927716	-0.108245	0.475725	0.633516
CAMK2A	Q9UQM7	SL010491	3350-53_2	1038.72	913.8	1163.65	1.27342	0.348707	0.475725	0.633516
CCL7	P80098	SL000516	4886-3_1	567.35	527.2	607.5	1.15231	0.204534	0.475725	0.633516
COMMD7	Q86VX2	SL004704	2823-7_1	1819.33	1739.1	1899.55	1.09226	0.127317	0.475725	0.633516
FGF5	P12034	SL004339	3065-65_1	375.675	362.9	388.45	1.07041	0.0981569	0.475725	0.633516
HDGFRP2	Q7Z4V5	SL014009	4553-65_3	520.1	509	531.2	1.04361	0.0615895	0.475725	0.633516
HGFAC	Q04756	SL006512	3617-80_4	6005.35	5764.4	6246.3	1.0836	0.115831	0.475725	0.633516
MAP2K2	P36507	SL010501	3628-3_4	1837.08	1706.1	1968.05	1.15354	0.206065	0.475725	0.633516
PARK7	Q99497	SL008933	5016-61_2	417.475	389.8	445.15	1.142	0.191557	0.475725	0.633516
INS	P01308	SL000021	4883-56_2	150.725	159.7	141.75	0.887602	-0.172016	0.485021	0.642712
NCK1	P16333	SL006091	5014-49_1	1066.22	1010.2	1122.25	1.11092	0.151753	0.485021	0.642712
RTN4R	Q9BZR6	SL005208	5105-2_3	1804.7	1900.2	1709.2	0.899484	-0.15283	0.485021	0.642712
THBS2	P35442	SL007206	3339-33_1	27276.2	25278.4	29274.1	1.15807	0.21172	0.485021	0.642712
C2	P06681	SL002525	3186-2_2	2479.93	2491.3	2468.55	0.990868	-0.0132349	0.494402	0.653533
CD109	Q6YHK3	SL008773	3290-50_2	4623.6	4690.4	4556.8	0.971516	-0.0416899	0.494402	0.653533
EDA2R	Q9HAV5	SL005233	3083-71_1	1042.62	1056.9	1028.35	0.972987	-0.0395075	0.503865	0.665225
CTSS	P25774	SL004673	3181-50_2	1116.55	1119.1	1114	0.995443	-0.00658973	0.523024	0.682978
FGFR3	P22607	SL004063	3809-1_2	628.025	632.7	623.35	0.985222	-0.0214792	0.523024	0.682978
IL23R	Q5VWK5	SL005185	5088-175_3	3618.82	3606.2	3631.45	1.007	0.0100663	0.523024	0.682978
PLA2G5	P39877	SL004182	2449-1_4	287.175	283.5	290.85	1.02593	0.0369266	0.523024	0.682978
PROK1	P58294	SL004332	2247-20_11	273.15	264.7	281.6	1.06385	0.0892891	0.523024	0.682978
S100A9	P06702	SL004477	5339-49_3	5173.15	5123.1	5223.2	1.01954	0.0279169	0.523024	0.682978
SELP	P16109	SL000560	4154-57_2	9380.75	9142.3	9619.2	1.05216	0.0733598	0.523024	0.682978
SEMA3A	Q14563	SL010379	3222-11_2	1211.62	1210.3	1212.95	1.00219	0.00315539	0.523024	0.682978
SIGLEC9	Q9Y336	SL005219	3007-7_2	8219.38	3802.1	12636.6	3.3236	1.73275	0.523024	0.682978
APOE	P02649	SL000276	2418-55_9	13930.6	12699.1	15162	1.19395	0.255739	0.532713	0.690602
KLK14	Q9P0G3	SL003919	3681-87_3	6323.55	6227.6	6419.5	1.03081	0.0437847	0.532713	0.690602
MMEL1	Q495T6	SL010376	3627-71_4	1727.5	1656.3	1798.7	1.08597	0.118991	0.532713	0.690602
BPI	P17213	SL004511	4126-22_1	1236.28	1270.2	1202.35	0.946583	-0.0791988	0.532713	0.690602
SERPINA4	P29622	SL004876	3449-58_2	52410.7	53353.7	51467.6	0.964649	-0.0519238	0.532713	0.690602
TYMS	P04818	SL000142	5035-7_1	548.425	536.7	560.15	1.04369	0.0616973	0.532713	0.690602
KLK4	Q9Y5K2	SL003800	2833-20_1	294.825	297.3	292.35	0.98335	-0.0242229	0.542469	0.695706
PIM1	P11309	SL002702	5359-65_3	667.1	680.7	653.5	0.960041	-0.0588319	0.542469	0.695706
RELT	Q969Z4	SL005213	5115-31_3	1530.4	1620.3	1440.5	0.889033	-0.169691	0.542469	0.695706
CSN1S1	P47710	SL001868	4695-49_2	534.15	527.7	540.6	1.02445	0.0348435	0.542469	0.695706
IDUA	P35475	SL010368	3169-70_2	2535.3	2403.1	2667.5	1.11002	0.150592	0.542469	0.695706
LYVE1	Q9Y5Y7	SL008904	3206-4_2	373.775	358.1	389.45	1.08755	0.121076	0.542469	0.695706
ROBO3	Q96MS0	SL014148	5117-14_3	340.025	325.9	354.15	1.08668	0.119931	0.542469	0.695706
SCARF2	Q96GP6	SL005222	5130-67_3	561.7	529.9	593.5	1.12002	0.163528	0.542469	0.695706
TNFRSF10A	O00220	SL004156	4832-75_2	1496.17	1427.2	1565.15	1.09666	0.133113	0.542469	0.695706
CAMK2B	Q13554	SL010492	3351-1_1	2763.43	2415	3111.85	1.28855	0.365749	0.552289	0.695858
CTSZ	Q9UBR2	SL008380	4971-1_1	4534.62	4329.5	4739.75	1.09476	0.130611	0.552289	0.695858
ESD	P10768	SL006378	4984-83_1	6246.25	5796.7	6695.8	1.15511	0.208025	0.552289	0.695858
MBD4	O95243	SL009629	3891-56_1	621.175	608.4	633.95	1.042	0.0593489	0.552289	0.695858
ACY1	Q03154	SL005574	3343-1_4	4750.77	4900.1	4601.45	0.939052	-0.0907226	0.552289	0.695858
AIMP1	Q12904	SL003334	2714-78_2	2983.2	3086.8	2879.6	0.932875	-0.100244	0.552289	0.695858
CA9	Q16790	SL005508	3798-71_1	992.025	1060.7	923.35	0.87051	-0.200067	0.552289	0.695858
CDH3	P22223	SL004183	2643-57_2	21416.8	21935.6	20898	0.952696	-0.0699127	0.552289	0.695858
FABP3	P05413	SL001774	4696-2_2	1656.62	1771.2	1542.05	0.870624	-0.199878	0.552289	0.695858
GRN	P28799	SL007173	4992-49_1	41064.5	42964.6	39164.4	0.911552	-0.133604	0.552289	0.695858
ICAM1	P05362	SL002922	4342-10_3	4152.68	4568.9	3736.45	0.817801	-0.290179	0.552289	0.695858
IL12RB1	P42701	SL004148	2632-5_2	401.575	412.2	390.95	0.948447	-0.0763604	0.552289	0.695858
MEPE	Q9NQ76	SL005437	3209-69_1	287.1	293.5	280.7	0.956388	-0.0643314	0.552289	0.695858
MICA	Q29983	SL005199	2730-58_2	246.575	277.4	215.75	0.777758	-0.362607	0.552289	0.695858
SERPINE2	P07093	SL004457	3217-74_2	1316.35	1399.1	1233.6	0.88171	-0.181624	0.552289	0.695858
CPE	P16870	SL008703	5343-74_3	2966.95	3100	2833.9	0.914161	-0.129479	0.562166	0.704181
ENTPD3	O75355	SL014093	4436-1_2	1127.85	1147.1	1108.6	0.966437	-0.0492523	0.562166	0.704181
F9	P00740	SL000357	4876-32_1	11940.1	11868.9	12011.2	1.01199	0.0172001	0.562166	0.704181
BRF1	Q92994	SL016130	5384-67_3	1806.42	1701.8	1911.05	1.12296	0.167304	0.562166	0.704181
CDKN1B	P46527	SL000076	3719-2_2	1050.7	1037.1	1064.3	1.02623	0.0373499	0.562166	0.704181
ANXA6	P08133	SL003647	5335-73_3	17217.8	18688.2	15747.3	0.842633	-0.247023	0.572098	0.71165
IL27RA	Q6UWB1	SL005223	5132-71_3	2117.75	2123.3	2112.2	0.994772	-0.00756178	0.572098	0.71165
NOTCH2	Q04721	SL007356	5106-52_3	574.725	587.5	561.95	0.956511	-0.0641471	0.572098	0.71165
CASP10	Q92851	SL003717	5340-24_3	4461.18	4415.2	4507.15	1.02083	0.0297367	0.572098	0.71165
CXCL10	P02778	SL003183	4141-79_1	1403.25	1333.3	1473.2	1.10493	0.143952	0.572098	0.71165
LGALS3BP	Q08380	SL006522	5000-52_1	1259.65	1266.1	1253.2	0.989811	-0.0147747	0.572098	0.71165
ADIPOQ	Q15848	SL004258	3554-24_1	3227.35	3215.8	3238.9	1.00718	0.0103262	0.602164	0.737959
AGRP	O00253	SL006924	2813-11_2	1413.45	1401.8	1425.1	1.01662	0.0237826	0.602164	0.737959
BGN	P21810	SL007804	3284-75_1	1916.97	1783.3	2050.65	1.14992	0.201532	0.602164	0.737959
CD36	P16671	SL000668	2973-15_2	8446.33	8401.8	8490.85	1.0106	0.0152105	0.602164	0.737959
CKAP2	Q8WWK9	SL006675	5345-51_3	34581.8	35949.9	33213.7	0.923887	-0.114211	0.602164	0.737959
DYNLL1	P63167	SL003753	3881-49_2	521.875	539	504.75	0.936456	-0.0947163	0.602164	0.737959
EMR2	Q9UHX3	SL008822	4546-27_3	673.075	640.9	705.25	1.10041	0.138035	0.602164	0.737959
GNS	P15586	SL008504	3616-3_5	2722.93	2752	2693.85	0.97887	-0.0308109	0.602164	0.737959
HMOX2	P30519	SL004751	2622-18_1	285.15	287.2	283.1	0.985724	-0.020744	0.602164	0.737959
IL20	Q9NYY1	SL004346	4138-25_2	413.6	414.4	412.8	0.996139	-0.00558103	0.602164	0.737959
LIN7B	Q9HAP6	SL012168	4238-4_2	334.25	337.5	331	0.980741	-0.0280563	0.602164	0.737959
SEMA3E	O15041	SL010470	5363-51_3	2170.45	2076	2264.9	1.09099	0.125641	0.602164	0.737959
WFIKKN2	Q8TEU8	SL010391	3235-50_2	14906.5	16045.5	13767.5	0.858026	-0.220907	0.602164	0.737959
CCL13	Q99616	SL000517	4144-13_1	283.675	280.8	286.55	1.02048	0.029244	0.612257	0.74608
CHST15	Q7LFX5	SL007502	4469-78_2	4537.18	4667.1	4407.25	0.944323	-0.0826476	0.612257	0.74608
CMPK1	P30085	SL007871	4786-58_3	5699.18	5768.7	5629.65	0.975896	-0.035201	0.612257	0.74608
SLC25A18	Q9H1K4	SL016563	5280-68_5	584.4	602.7	566.1	0.939273	-0.0903831	0.612257	0.74608
TNFRSF6B	O95407	SL003739	5070-76_3	490.45	494.8	486.1	0.982417	-0.0255924	0.612257	0.74608
AMICA1	Q86YT9	SL009202	5094-62_3	602.725	612.3	593.15	0.968724	-0.0458417	0.622377	0.753293
CD33	P20138	SL005215	3166-92_1	4919	5327	4511	0.846818	-0.239876	0.622377	0.753293
CLEC1B	Q9P126	SL013488	4332-6_2	9568.52	10280.2	8856.85	0.861545	-0.215003	0.622377	0.753293
KLK7	P49862	SL000064	3378-49_2	1820.3	1929.8	1710.8	0.886517	-0.17378	0.622377	0.753293
CST4	P01036	SL007888	3802-50_1	193.975	187.5	200.45	1.06907	0.0963518	0.622377	0.753293
KLK13	Q9UKR3	SL003918	3200-49_2	1364.28	1341.5	1387.05	1.03395	0.0481727	0.622377	0.753293
BDNF	P23560	SL003951	2421-7_3	580.3	541.2	619.4	1.14449	0.19471	0.632516	0.761283
FGF18	O76093	SL004336	2761-49_2	345.025	330.7	359.35	1.08663	0.119867	0.632516	0.761283
MATN2	O00339	SL010465	3325-2_2	20764.7	21516.2	20013.1	0.930141	-0.104479	0.632516	0.761283
MMP12	P39900	SL000522	4496-60_2	1736.17	1922.2	1550.15	0.806446	-0.310351	0.632516	0.761283
TNC	P24821	SL003198	4155-3_2	42796.7	42097.6	43495.8	1.03321	0.0471381	0.642668	0.770057
CCL19	Q99731	SL003189	4922-13_1	520.475	501.3	539.65	1.0765	0.10635	0.642668	0.770057
KNG1	P01042	SL017189	4495-33_2	55888.9	55696.6	56081.2	1.00691	0.00992925	0.642668	0.770057
POSTN	Q15063	SL005084	3457-57_1	5907.7	6209.4	5606	0.902825	-0.147482	0.642668	0.770057
APOD	P05090	SL005361	4712-28_2	4043.62	4001.5	4085.75	1.02105	0.03006	0.673134	0.80477
CFB	P00751	SL000414	4129-72_1	23404.2	23162.7	23645.8	1.02086	0.0297805	0.673134	0.80477
EDA	Q92838	SL004644	2826-53_2	1884.6	1886.5	1882.7	0.997986	-0.00290897	0.683268	0.810581
ERAP1	Q9NZ08	SL007729	4964-67_1	44036.7	44613.2	43460.2	0.974156	-0.0377758	0.683268	0.810581
Human-virus_HIV	Q70626	SL016148	4792-51_2	1356.65	1363	1350.3	0.990682	-0.0135056	0.683268	0.810581
MMP14	P50281	SL002646	5002-76_1	1238.92	1297.7	1180.15	0.909417	-0.136987	0.683268	0.810581
C9	P02748	SL000325	3060-43_2	75761.4	76427	75095.9	0.982583	-0.0253483	0.683268	0.810581
CAT	P04040	SL000342	3488-64_2	22491.3	21900.1	23082.5	1.05399	0.0758652	0.683268	0.810581
JAG2	Q9Y219	SL007774	5093-47_3	579.025	562.4	595.65	1.05912	0.0828683	0.683268	0.810581
ANP32B	Q92688	SL011769	4194-26_3	172.4	176.9	167.9	0.949124	-0.0753318	0.693378	0.816275
CST7	O76096	SL007049	3302-58_1	737.9	767.7	708.1	0.922366	-0.11659	0.693378	0.816275
FGF10	O15520	SL004333	2441-2_4	201.975	204.3	199.65	0.977239	-0.0332161	0.693378	0.816275
KYNU	Q16719	SL013969	4559-64_2	687.375	705.9	668.85	0.947514	-0.0777811	0.693378	0.816275
NCR1	O76036	SL005207	5104-57_3	3176.5	3215.4	3137.6	0.975804	-0.0353368	0.693378	0.816275
OLR1	P78380	SL007327	3636-37_4	3383.32	3298.3	3468.35	1.05156	0.0725269	0.693378	0.816275
SHH	Q15465	SL005220	2743-5_2	995.25	1040.7	949.8	0.912655	-0.131859	0.693378	0.816275
CAMK2D	Q13557	SL010493	3419-49_2	6412.77	5830	6995.55	1.19992	0.262942	0.703457	0.821845
CCL4L1	Q8NHW4	SL004356	2781-63_2	346.55	364.3	328.8	0.902553	-0.147917	0.703457	0.821845
CD86	P42081	SL004131	5337-64_3	814.775	840	789.55	0.93994	-0.0893587	0.703457	0.821845
HAPLN1	P10915	SL008023	3196-6_2	10708.3	11147.7	10269	0.921172	-0.118457	0.703457	0.821845
HP	P00738	SL000437	3054-3_2	15300.1	18698.6	11901.7	0.636502	-0.651763	0.703457	0.821845
LY9	Q9HBG7	SL007674	3324-51_1	1633.5	1489.3	1777.7	1.19365	0.255377	0.703457	0.821845
SPTAN1	Q13813	SL008190	5031-10_1	168.275	163.3	173.25	1.06093	0.0853306	0.703457	0.821845
ARSB	P15848	SL008956	3172-28_2	1243.75	1222.4	1265.1	1.03493	0.049535	0.713495	0.822852
ATP5B	P06576	SL005675	4965-27_1	2531.1	2587	2475.2	0.956784	-0.063735	0.713495	0.822852
EREG	O14944	SL000139	4956-2_1	1007.2	969.5	1044.9	1.07777	0.108052	0.713495	0.822852
FST	P19883	SL000674	4132-27_2	687.7	667.4	708	1.06083	0.0851977	0.713495	0.822852
ITGA2B,ITGB3	P08514,P05106	SL000542	3739-72_4	5673.7	5501.7	5845.7	1.06253	0.0874983	0.713495	0.822852
PTK6	Q13882	SL010514	3832-51_1	353.5	350.5	356.5	1.01712	0.0244876	0.713495	0.822852
TF	P02787	SL000601	4162-54_2	197689	201732	193646	0.959922	-0.0590113	0.713495	0.822852
TNFRSF25	Q93038	SL004791	5073-30_2	7127.85	6760.8	7494.9	1.10858	0.148715	0.713495	0.822852
GDF5	P43026	SL004329	2752-62_2	1841.17	1878.1	1804.25	0.960678	-0.0578746	0.713495	0.822852
PSMA2	P25787	SL008865	4280-47_2	497.225	507.4	487.05	0.959894	-0.0590536	0.713495	0.822852
TNFRSF4	P43489	SL011448	3730-81_2	474.05	483.3	464.8	0.961721	-0.0563089	0.713495	0.822852
ULBP1	Q9BZM6	SL005227	3081-70_2	627.275	675.2	579.35	0.858042	-0.22088	0.713495	0.822852
CDH12	P55289	SL004864	3656-9_1	476.7	496.1	457.3	0.92179	-0.11749	0.723485	0.832588
PTN	P21246	SL002704	3045-72_2	2075.95	2077.7	2074.2	0.998315	-0.00243235	0.723485	0.832588
FCGR1A	P12314	SL010461	3312-64_1	256.95	263.3	250.6	0.951766	-0.0713211	0.733418	0.843117
CD4	P01730	SL002524	3143-3_1	375.3	377	373.6	0.990981	-0.0130701	0.753075	0.858378
CXCL12	P48061	SL004712	3516-60_2	5910.48	5606.2	6214.75	1.10855	0.148673	0.753075	0.858378
HNRNPA2B1	P22626	SL004891	5351-52_3	5023.95	5180.1	4867.8	0.939712	-0.0897101	0.753075	0.858378
PRKCD	Q05655	SL000554	2869-68_3	193.95	194.4	193.5	0.99537	-0.00669465	0.753075	0.858378
PSME3	P61289	SL005308	5204-13_3	357.85	359.2	356.5	0.992483	-0.0108853	0.753075	0.858378
GOT1	P17174	SL000280	4912-17_1	4018.8	3965.7	4071.9	1.02678	0.0381266	0.762782	0.863951
TNFSF13B	Q9Y275	SL004327	3059-50_2	1150.58	1104.4	1196.75	1.08362	0.115859	0.762782	0.863951
C6	P13671	SL000322	4127-75_1	74902.3	74529.3	75275.3	1.01001	0.0143688	0.762782	0.863951
CD200	P41217	SL014268	5112-73_3	2996.7	3124	2869.4	0.918502	-0.122645	0.762782	0.863951
ULBP2	Q9BZM5	SL005228	3082-9_2	304.475	301.8	307.15	1.01773	0.0253506	0.762782	0.863951
CCL3	P10147	SL000519	3040-59_1	862.65	889.8	835.5	0.938975	-0.0908413	0.772395	0.869348
CD84	Q9UIB8	SL008588	3642-4_1	4738.38	4873.5	4603.25	0.944547	-0.0823054	0.772395	0.869348
F7	P08709	SL000358	3184-25_2	791.975	777.4	806.55	1.0375	0.0531069	0.772395	0.869348
IL22RA2	Q969J5	SL005183	5087-5_3	4271.88	3888.1	4655.65	1.19741	0.259917	0.772395	0.869348
SMPDL3A	Q92484	SL012754	4771-10_3	5250.48	5503.3	4997.65	0.908119	-0.139047	0.772395	0.869348
UNC5C	O95185	SL005230	5139-32_3	5449.93	5289.7	5610.15	1.06058	0.0848534	0.772395	0.869348
CHRDL1	Q9BU40	SL009400	3362-61_2	4075.05	4182.4	3967.7	0.948666	-0.0760281	0.781904	0.876385
MST1	P26927	SL005202	4407-10_1	11023.9	10026.3	12021.5	1.199	0.261834	0.781904	0.876385
RTN4	Q9NQC3	SL008309	5118-74_2	44987.4	43348	46626.8	1.07564	0.105196	0.781904	0.876385
HNRNPK	P61978	SL002756	4994-178_1	299.85	304.4	295.3	0.970105	-0.043787	0.791301	0.884154
KLRK1	P26718	SL005204	3056-11_1	1197.28	1247.2	1147.35	0.919941	-0.120387	0.791301	0.884154
THBS1	P07996	SL002705	3474-19_2	1909.7	2004.1	1815.3	0.905793	-0.142747	0.791301	0.884154
BIRC3	Q13489	SL003728	4973-18_1	260.9	255.5	266.3	1.04227	0.0597291	0.800575	0.891738
EPHA5	P54756	SL004844	3806-55_1	855.25	843.4	867.1	1.0281	0.0399814	0.800575	0.891738
KLKB1	P03952	SL000545	4152-58_2	42449.3	43294.3	41604.3	0.960966	-0.0574427	0.800575	0.891738
CGA,FSHB	P01215,P01225	SL000428	3032-11_2	361.5	331.3	391.7	1.18231	0.241611	0.818717	0.907249
GPR114	Q8IZF4	SL014094	4551-72_3	803.425	796.6	810.25	1.01714	0.0245116	0.818717	0.907249
IGHD,IGK,IGL	P01880	SL000460	4916-2_1	1678.72	1481.4	1876.05	1.2664	0.340737	0.818717	0.907249
LEP	P41159	SL000498	2575-5_5	2064.6	1946.4	2182.8	1.12145	0.165372	0.818717	0.907249
SERPINA5	P05154	SL000550	3389-7_2	76066.6	76524.8	75608.3	0.988023	-0.0173828	0.818717	0.907249
CSF3R	Q99062	SL004591	2719-3_4	712.975	710	715.95	1.00838	0.0120398	0.827565	0.91423
LTA4H	P09960	SL007100	3204-2_2	769.425	762.4	776.45	1.01843	0.0263449	0.827565	0.91423
TPSG1	Q9NRR2	SL010619	3404-51_2	262.55	267.6	257.5	0.962257	-0.0555057	0.827565	0.91423
LCK	P06239	SL006916	3452-17_2	475.025	477.8	472.25	0.988384	-0.0168561	0.836252	0.919108
PDE7A	Q13946	SL011406	5178-5_3	313.875	321.1	306.65	0.954998	-0.0664297	0.836252	0.919108
SNRPF	P62306	SL009790	5494-52_3	2429.97	2437	2422.95	0.994235	-0.00834162	0.836252	0.919108
CDC42BPB	Q9Y5S2	SL006805	3629-60_4	1799.55	1788.7	1810.4	1.01213	0.0173971	0.836252	0.919108
RBM39	Q14498	SL011535	4284-18_3	191.55	188.1	195	1.03668	0.0519743	0.836252	0.919108
ADAMTS1	Q9UHI8	SL008421	3174-2_1	326.45	317.2	335.7	1.05832	0.0817798	0.844769	0.920943
AGER	Q15109	SL003680	4125-52_2	1243.1	1327.6	1158.6	0.872703	-0.196438	0.844769	0.920943
CTSB	P07858	SL000343	3061-61_2	1732.92	1673.1	1792.75	1.07151	0.0996506	0.844769	0.920943
IL12RB2	Q99665	SL007620	3815-14_1	1316.25	1404.8	1227.7	0.873932	-0.194407	0.844769	0.920943
IL16	Q14005	SL000474	2774-10_3	2261.5	2203	2320	1.05311	0.0746553	0.844769	0.920943
PRKCG	P05129	SL000556	5476-66_3	397.875	376	419.75	1.11636	0.158798	0.844769	0.920943
TGM3	Q08188	SL008945	4471-50_2	214.475	204.6	224.35	1.09653	0.132945	0.844769	0.920943
CCL20	P78556	SL000133	2468-62_3	194.95	198.9	191	0.960282	-0.0584706	0.853105	0.926278
CRP	P02741	SL000051	4337-49_2	11497.2	11804.6	11189.8	0.947914	-0.0771714	0.853105	0.926278
DNAJC19	Q96DA6	SL006197	4545-53_3	543.05	550.2	535.9	0.974009	-0.0379923	0.853105	0.926278
AGT	P01019	SL000271	3484-60_2	1882.65	1893.8	1871.5	0.988225	-0.0170889	0.861253	0.93043
CCL5	P13501	SL000563	2523-31_3	21377.2	20469.9	22284.5	1.08865	0.12254	0.861253	0.93043
CD163	Q86VB7	SL005764	5028-59_1	3883.95	3752.1	4015.8	1.07028	0.0979891	0.861253	0.93043
TIMP3	P35625	SL003043	2480-58_3	1789.85	1900.3	1679.4	0.883755	-0.178281	0.861253	0.93043
UNC5D	Q6UXZ4	SL005231	5140-56_3	16840.2	18412.4	15268.1	0.829229	-0.270157	0.861253	0.93043
HRG	P04196	SL006448	4996-66_1	2507.72	2430.6	2584.85	1.06346	0.0887681	0.869203	0.936199
CA2	P00918	SL000339	4970-55_1	237.25	234.1	240.4	1.02691	0.038312	0.869203	0.936199
CCL15	Q16663	SL003190	3509-1_1	3082	3228.5	2935.5	0.909246	-0.137258	0.869203	0.936199
BOC	Q9BWV1	SL013490	4328-2_2	2854.8	2864.2	2845.4	0.993436	-0.00950076	0.884476	0.949796
FTH1,FTL	P02794,P02792	SL000420	3031-66_1	1290.78	1217.5	1364.05	1.12037	0.163975	0.884476	0.949796
PTHLH	P12272	SL002561	2962-50_2	701.375	699.7	703.05	1.00479	0.0068908	0.884476	0.949796
CCL28	Q9NRJ3	SL003303	2890-59_2	9420	9001.8	9838.2	1.09291	0.128181	0.891782	0.955735
CXCL5	P42830	SL003169	2979-8_2	828.25	839.1	817.4	0.974139	-0.0378005	0.898859	0.957596
EPHA2	P29317	SL002654	4834-61_2	3247.12	3307.3	3186.95	0.963611	-0.0534775	0.898859	0.957596
KPNA2	P52292	SL004718	2860-19_2	281.075	284	278.15	0.979401	-0.0300278	0.898859	0.957596
PIK3CG	P48736	SL007250	3391-10_2	2690.5	2743.6	2637.4	0.961292	-0.0569538	0.898859	0.957596
NAGK	Q9UJ70	SL005629	3894-15_2	1422.6	1376.7	1468.5	1.06668	0.0931291	0.898859	0.957596
TGFB2	P61812	SL000088	4156-74_1	241.95	239.6	244.3	1.01962	0.028026	0.898859	0.957596
IL7R	P16871	SL005189	5089-11_3	407.2	398	416.4	1.04623	0.0652016	0.905699	0.961441
ANGPTL4	Q9BY76	SL007642	3796-79_2	2543.85	2617.5	2470.2	0.943725	-0.0835617	0.905699	0.961441
CD27	P26842	SL004134	5412-53_3	4055.62	4279.2	3832.05	0.895506	-0.159225	0.905699	0.961441
CASP2	P42575	SL003710	4904-7_1	317.925	339.7	296.15	0.871799	-0.197933	0.912296	0.961441
MED1	Q15648	SL010328	3892-21_2	497.625	493.4	501.85	1.01713	0.0244985	0.912296	0.961441
NPPB	P16860	SL000306	3723-1_2	347.125	348.3	345.95	0.993253	-0.00976693	0.912296	0.961441
PDE11A	Q9HCR9	SL016555	5252-33_3	2191.32	2213.6	2169.05	0.979874	-0.0293312	0.912296	0.961441
SERPINE1	P05121	SL000006	2925-9_1	1461.62	1303	1620.25	1.24348	0.314379	0.912296	0.961441
APCS	P02743	SL000573	2474-54_5	31479.3	30610.6	32348	1.05676	0.0796474	0.912296	0.961441
PF4	P02776	SL003041	2697-7_2	28119.7	25611.1	30628.3	1.1959	0.258098	0.912296	0.961441
PRDX5	P30044	SL004932	5017-19_1	415.7	419.5	411.9	0.981883	-0.0263767	0.912296	0.961441
OMD	Q99983	SL008574	5358-3_3	68172.1	66865.4	69478.9	1.03909	0.055315	0.918645	0.966238
TNFRSF12A	Q9NP84	SL004366	5138-50_3	290.55	292.2	288.9	0.988706	-0.016386	0.918645	0.966238
GCG	P01275	SL000433	4891-50_1	2336.9	2328.7	2345.1	1.00704	0.0101247	0.930576	0.971193
KLK8	O60259	SL003915	2834-54_1	2443.53	2398.8	2488.25	1.03729	0.0528186	0.930576	0.971193
EIF4EBP2	Q13542	SL008378	4184-43_3	259.9	259	260.8	1.00695	0.00999177	0.930576	0.971193
EPHA1	P21709	SL004137	3431-54_2	2477	2702.3	2251.7	0.833253	-0.263173	0.930576	0.971193
KIR3DS1	Q14943	SL014289	5097-14_3	476.3	461.4	491.2	1.06459	0.0902926	0.930576	0.971193
OLFM4	Q6UX06	SL008590	4769-10_3	113.275	113.6	112.95	0.994278	-0.00827856	0.930576	0.971193
PLAUR	Q03405	SL002506	2652-15_1	8534.9	8566.8	8503	0.992553	-0.0107845	0.930576	0.971193
PON1	P27169	SL005493	4261-55_2	184.225	191.4	177.05	0.925026	-0.112434	0.930576	0.971193
CD55	P08174	SL004556	5069-9_3	12951.2	12756.5	13145.9	1.03052	0.0433749	0.936151	0.972296
CFI	P05156	SL003328	2567-5_6	64996.6	65349.2	64644	0.989209	-0.0156531	0.936151	0.972296
LGALS2	P05162	SL005164	3033-57_1	537.325	539.8	534.85	0.99083	-0.0132906	0.936151	0.972296
NTN4	Q9HB63	SL007673	3327-27_1	1215.65	1211.3	1220	1.00718	0.0103249	0.936151	0.972296
DCTPP1	Q9H773	SL011809	4314-12_2	10817.4	10618.1	11016.6	1.03753	0.0531534	0.941462	0.974051
FCGR3B	O75015	SL008609	3311-27_1	962.1	936.1	988.1	1.05555	0.0779944	0.941462	0.974051
NRXN3	Q9HDB5	SL008728	5111-15_3	1203.97	1198	1209.95	1.00997	0.0143195	0.941462	0.974051
CFC1	P0CG37	SL010451	3294-55_2	2315.32	2303.4	2327.25	1.01035	0.0148612	0.941462	0.974051
CDH1	P12830	SL000055	2501-51_3	59640.1	59607.3	59672.9	1.0011	0.00158807	0.951284	0.978529
PPY	P01298	SL011499	4588-1_2	2154.12	2205.3	2102.95	0.953589	-0.0685604	0.951284	0.978529
CSF3	P09919	SL001729	4840-73_1	2124.35	2106.6	2142.1	1.01685	0.0241094	0.955793	0.978529
ECM1	Q16610	SL006550	3366-51_2	42928.9	43942.2	41915.6	0.953879	-0.0681215	0.955793	0.978529
IL6	P05231	SL000087	4673-13_2	329.275	339.3	319.25	0.940908	-0.0878748	0.955793	0.978529
MAPKAPK5	Q8IW41	SL010504	3821-28_1	802.125	789.6	814.65	1.03172	0.0450584	0.955793	0.978529
MMP13	P45452	SL000523	4925-54_2	3217.97	3280.9	3155.05	0.961642	-0.0564288	0.955793	0.978529
PDGFA	P04085	SL000535	4499-21_1	5247.25	5410.1	5084.4	0.939798	-0.0895777	0.955793	0.978529
SERPINA1	P01009	SL000249	3580-25_8	524.725	520.1	529.35	1.01779	0.0254329	0.955793	0.978529
CMA1	P23946	SL005250	3423-59_2	916.95	929.6	904.3	0.972784	-0.0398086	0.960037	0.979146
GCKR	Q14397	SL015728	5223-59_3	677.75	681.6	673.9	0.988703	-0.0163908	0.960037	0.979146
MSN	P26038	SL005846	5009-11_1	981.525	990.1	972.95	0.982679	-0.0252086	0.960037	0.979146
EPOR	P19235	SL005159	2715-25_2	256.675	255.4	257.95	1.00998	0.0143329	0.967732	0.985128
PDGFC	Q9NRA1	SL011071	3828-54_2	497.325	507.2	487.45	0.961061	-0.0573005	0.967732	0.985128
GZMB	P10144	SL004068	4133-54_2	238.575	237.9	239.25	1.00567	0.00816365	0.971191	0.987715
AMN	Q9BXJ7	SL013489	4322-28_3	473.225	473.1	473.35	1.00053	0.000762161	0.974398	0.990039
CCL18	P55774	SL003323	3044-3_2	4144.65	4230.5	4058.8	0.959414	-0.0597749	0.980075	0.992061
CDH2	P19022	SL000638	3797-1_1	1693.85	1662.6	1725.1	1.03759	0.0532389	0.980075	0.992061
SPHK2	Q9NRA0	SL014029	4468-21_2	395.75	400.4	391.1	0.976773	-0.0339044	0.980075	0.992061
CCDC80	Q76M96	SL010390	3234-23_2	2743.68	2753.2	2734.15	0.993081	-0.010017	0.98256	0.992709
NRXN1	P58400	SL009054	5110-84_3	1209.58	1221.6	1197.55	0.980313	-0.0286861	0.98256	0.992709
CAPG	P40121	SL008099	4968-50_1	1194.75	1227.8	1161.7	0.946164	-0.079838	0.986868	0.996116
HSPA1A	P0DMV8	SL000451	4124-24_2	12923.8	13194.6	12653	0.958953	-0.0604681	0.98871	0.996116
SLPI	P03973	SL001888	4413-3_2	25223.2	24881.8	25564.5	1.02744	0.0390538	0.98871	0.996116
SCARB2	Q14108	SL005197	5100-53_3	346.5	341.9	351.1	1.02691	0.0383076	0.990357	0.996842
CKB,CKM	P12277,P06732	SL000382	3714-49_2	1779.62	1844.4	1714.85	0.92976	-0.105069	0.993115	0.997751
GSTA3	Q16772	SL000670	4993-16_1	156.55	153.1	160	1.04507	0.0635976	0.993115	0.997751
TNFRSF9	Q07011	SL004126	2598-9_3	381.1	379.3	382.9	1.00949	0.0136283	0.994249	0.997959
ANG	P03950	SL000003	4874-3_1	3320	3284.1	3355.9	1.02186	0.0312017	0.995236	0.998018
PDE9A	O76083	SL016554	5201-50_4	509.35	493.2	525.5	1.06549	0.091518	0.997957	0.999318
PRSS2	P07478	SL010388	5034-79_1	866.75	898	835.5	0.930401	-0.104076	0.998389	0.999318
ACAN	P16112	SL004661	3280-49_2	2380.2	2436.8	2323.6	0.953546	-0.0686261	0.999983	0.999983

## Sheet: c) Validation Study #2
GeneID	UniprotID	SomaID	SeqID	RFU	RFU D21	RFU T21	foldChange	log2FoldChange	pval	padj(BH)
RARRES2	Q99969	SL005152	3079-62_2	5183.25	4136.3	6230.2	1.50623	0.590938	1.42352e-07	7.65853e-05
TFF3	Q07654	SL006119	4721-54_2	8277.3	4951.1	11603.5	2.34362	1.22874	1.42352e-07	7.65853e-05
COL18A1	P39060	SL000403	2201-17_6	50135.9	40453.3	59818.6	1.47871	0.564336	6.14304e-07	0.00022033
IL10RB	Q08334	SL004147	2631-50_2	2019.38	1852.9	2185.85	1.17969	0.238409	2.47667e-06	0.000532979
ITIH4	Q14624	SL004739	4811-33_3	28601.1	23985.8	33216.4	1.38484	0.469717	2.47667e-06	0.000532979
DKK1	O94907	SL004367	3535-84_1	4175.02	4820.9	3529.15	0.732052	-0.449982	9.32859e-06	0.000912505
DLL1	O00548	SL006970	5349-69_3	2418.53	2143.7	2693.35	1.2564	0.329299	9.32859e-06	0.000912505
MMP1	P03956	SL000521	4924-32_1	7123.98	2253.9	11994	5.32147	2.41182	9.32859e-06	0.000912505
NRP1	O14786	SL006397	3214-3_2	1024.85	877.5	1172.2	1.33584	0.417748	9.32859e-06	0.000912505
PDE11A	Q9HCR9	SL016555	5252-33_3	3214.53	3534	2895.05	0.819199	-0.287714	9.32859e-06	0.000912505
SLPI	P03973	SL001888	4413-3_2	24222	19069.6	29374.3	1.54038	0.623282	9.32859e-06	0.000912505
DKK4	Q9UBT3	SL010612	3365-7_2	1501.45	1709.2	1293.7	0.756904	-0.401818	3.28268e-05	0.00235478
F5	P12259	SL000622	4906-35_1	11320	9354	13285.9	1.42034	0.506241	3.28268e-05	0.00235478
GCKR	Q14397	SL015728	5223-59_3	1394.15	1174.3	1614	1.37444	0.45884	3.28268e-05	0.00235478
PI3	P19957	SL004458	4982-54_1	8530.33	5567.3	11493.4	2.06444	1.04575	3.28268e-05	0.00235478
CD300C	Q08708	SL014270	5066-134_3	6204.57	5176.8	7232.35	1.39707	0.482404	0.000107921	0.00504882
CTSS	P25774	SL004673	3181-50_2	1255.35	1102	1408.7	1.27831	0.35424	0.000107921	0.00504882
IGHM,IGJ,IGK,IGL	P01871	SL000468	3069-52_3	2496.43	3051	1941.85	0.636463	-0.65185	0.000107921	0.00504882
MDK	P21741	SL002621	2911-27_2	14075.3	9135.8	19014.8	2.08136	1.05752	0.000107921	0.00504882
SPARC	P09486	SL000532	3043-49_2	3579.85	4301.9	2857.8	0.664311	-0.590069	0.000107921	0.00504882
STAB2	Q8WWQ8	SL007560	3399-31_2	1645.85	1824.8	1466.9	0.803869	-0.314968	0.000107921	0.00504882
TIE1	P35590	SL003199	2844-53_2	13340.8	10551.2	16130.4	1.52877	0.612371	0.000107921	0.00504882
VEGFA	P15692	SL003310	4867-15_2	2906.53	1531	4282.05	2.7969	1.48383	0.000107921	0.00504882
B2M	P61769	SL000283	3485-28_2	1264.5	1087.7	1441.3	1.32509	0.40609	0.000331471	0.00963955
CD226	Q15762	SL011100	5062-60_3	2323.18	2552.5	2093.85	0.820313	-0.285753	0.000331471	0.00963955
CFP	P27918	SL003192	2960-66_2	196952	205567	188337	0.916185	-0.126289	0.000331471	0.00963955
CMPK1	P30085	SL007871	4786-58_3	12964.6	15077.4	10851.8	0.719739	-0.474453	0.000331471	0.00963955
IGFBP4	P22692	SL005171	2950-57_2	5068.07	4534.6	5601.55	1.23529	0.304851	0.000331471	0.00963955
KDR	P35968	SL003201	3651-50_5	14216.2	15500.7	12931.7	0.834266	-0.261421	0.000331471	0.00963955
KLK8	O60259	SL003915	2834-54_1	6427.1	5142	7712.2	1.49984	0.584813	0.000331471	0.00963955
NBL1	P41271	SL005156	2944-66_2	3764.78	2824.1	4705.45	1.66618	0.736542	0.000331471	0.00963955
OPCML	Q14982	SL005491	3634-5_4	10827.7	11885.8	9769.65	0.82196	-0.28286	0.000331471	0.00963955
PDE2A	O00408	SL005730	5246-64_3	24890	27717.9	22062	0.79595	-0.329251	0.000331471	0.00963955
PTN	P21246	SL002704	3045-72_2	2449.12	2033.8	2864.45	1.40842	0.49408	0.000331471	0.00963955
RETN	Q9HD89	SL004260	3046-31_1	2016.65	1692	2341.3	1.38375	0.46858	0.000331471	0.00963955
ROR1	Q01973	SL006114	2590-69_4	2154.38	1806.7	2502.05	1.38487	0.469754	0.000331471	0.00963955
TGFBR3	Q03167	SL005059	3009-3_2	32372.5	25523.2	39221.8	1.53671	0.619848	0.000331471	0.00963955
ABL2	P42684	SL010488	5261-13_3	2651.25	3056	2246.5	0.735111	-0.443965	0.000951155	0.0159913
ANXA2	P07355	SL004209	4961-17_1	6732.05	5522.3	7941.8	1.43813	0.524197	0.000951155	0.0159913
CAMK1D	Q8IU85	SL010490	3418-12_2	3621.35	4042.8	3199.9	0.791506	-0.337328	0.000951155	0.0159913
CD209	Q9NNX6	SL005157	3029-52_2	3069	2465.8	3672.2	1.48925	0.574589	0.000951155	0.0159913
CTSB	P07858	SL000343	3061-61_2	2411.75	2222.2	2601.3	1.1706	0.227244	0.000951155	0.0159913
CXCL12	P48061	SL004712	3516-60_2	8446.9	7463.4	9430.4	1.26355	0.337486	0.000951155	0.0159913
DKKL1	Q9UK85	SL010381	3644-5_4	32527.6	36636.5	28418.7	0.775692	-0.366444	0.000951155	0.0159913
DPT	Q07507	SL008178	4979-34_2	2604.12	2168.2	3040.05	1.40211	0.487597	0.000951155	0.0159913
DYRK3	O43781	SL013570	4359-87_1	7504.4	8577.6	6431.2	0.749767	-0.415486	0.000951155	0.0159913
EPHB4	P54760	SL004845	3612-6_4	27008	30467.7	23548.2	0.772892	-0.371661	0.000951155	0.0159913
KLK14	Q9P0G3	SL003919	3681-87_3	29625.3	32405.4	26845.3	0.828421	-0.271565	0.000951155	0.0159913
MASP1	P48740	SL011049	3605-77_4	6475.98	7487.9	5464.05	0.729717	-0.45459	0.000951155	0.0159913
MMEL1	Q495T6	SL010376	3627-71_4	3190.28	3548.7	2831.85	0.797996	-0.325546	0.000951155	0.0159913
MMP3	P08254	SL000524	2788-55_1	547.05	470.7	623.4	1.32441	0.40535	0.000951155	0.0159913
PDCD1LG2	Q9BQ51	SL004862	3004-67_2	7575.12	6235.4	8914.85	1.42972	0.515728	0.000951155	0.0159913
PPP3R1	P63098	SL004720	3657-74_3	20134.6	22555.4	17713.8	0.785344	-0.348603	0.000951155	0.0159913
PRSS27	Q9BQR3	SL011069	3624-3_4	27045.6	30882.4	23208.8	0.751522	-0.412113	0.000951155	0.0159913
SELE	P16581	SL001945	3470-1_2	49001.5	34529.5	63473.4	1.83824	0.878324	0.000951155	0.0159913
SPARCL1	Q14515	SL005488	4467-49_2	15474.8	13437.6	17512	1.30321	0.382064	0.000951155	0.0159913
STK17B	O94768	SL016566	5249-31_3	12779.5	14550.7	11008.2	0.756544	-0.402503	0.000951155	0.0159913
TNFRSF1A	P19438	SL001992	2654-19_1	1380.3	1148.7	1611.9	1.40324	0.48876	0.000951155	0.0159913
CST6	Q15828	SL004438	3303-23_2	5819.7	4680.8	6958.6	1.48663	0.572042	0.000951155	0.0159913
FYN	P06241	SL006913	3813-3_2	13163.2	18859.1	7467.3	0.395952	-1.3366	0.000951155	0.0159913
IL1R1	P14778	SL001997	2991-9_2	8572.3	6543	10601.6	1.6203	0.696258	0.000951155	0.0159913
SELL	P14151	SL002823	4831-4_2	9907.9	10897.8	8918	0.81833	-0.289245	0.000951155	0.0159913
TNFRSF4	P43489	SL011448	3730-81_2	941.55	873.3	1009.8	1.1563	0.20952	0.000951155	0.0159913
TXNDC12	O95881	SL016128	4815-25_3	4685.15	3924.4	5445.9	1.3877	0.472698	0.000951155	0.0159913
CAMK1	Q14012	SL010489	3592-4_3	8408.83	9400.6	7417.05	0.788998	-0.341907	0.00254988	0.0277139
CDC42BPB	Q9Y5S2	SL006805	3629-60_4	4017.28	4552.8	3481.75	0.764749	-0.386941	0.00254988	0.0277139
CTSZ	Q9UBR2	SL008380	4971-1_1	4748.45	3783.5	5713.4	1.51008	0.594628	0.00254988	0.0277139
ENTPD5	O75356	SL014028	4437-56_3	5675.5	5099.3	6251.7	1.22599	0.293949	0.00254988	0.0277139
EPHB2	P29323	SL007179	5077-28_3	946.05	812.1	1080	1.32989	0.411302	0.00254988	0.0277139
FSTL3	O95633	SL009324	3438-10_2	5635.9	4710.6	6561.2	1.39286	0.478049	0.00254988	0.0277139
IGHE,IGK,IGL	P01854	SL000461	4135-84_2	945.575	1400.8	490.35	0.35005	-1.51437	0.00254988	0.0277139
IL3	P08700	SL000479	4717-55_2	3316.68	3476.1	3157.25	0.908274	-0.138801	0.00254988	0.0277139
IL5	P05113	SL000481	3741-4_3	13165.1	15239.1	11091.1	0.727809	-0.458369	0.00254988	0.0277139
LGALS3BP	Q08380	SL006522	5000-52_1	926	725.7	1126.3	1.55202	0.634146	0.00254988	0.0277139
MAP3K7,TAB1	O43318,Q15750	SL016567	5259-2_3	4595.12	5350.9	3839.35	0.717515	-0.478919	0.00254988	0.0277139
PYY	P10082	SL011509	3727-35_1	1516.97	1298.1	1735.85	1.33722	0.419241	0.00254988	0.0277139
SERPINE2	P07093	SL004457	3217-74_2	786.85	909.4	664.3	0.730482	-0.45308	0.00254988	0.0277139
APOD	P05090	SL005361	4712-28_2	23811.2	25755.3	21867	0.849031	-0.236111	0.00254988	0.0277139
CCL17	Q92583	SL003196	3519-3_2	2032.25	1346.1	2718.4	2.01946	1.01397	0.00254988	0.0277139
CCL28	Q9NRJ3	SL003303	2890-59_2	24721.3	16920.3	32522.4	1.92209	0.942679	0.00254988	0.0277139
CD55	P08174	SL004556	5069-9_3	14098.6	11793.2	16404.1	1.39098	0.476101	0.00254988	0.0277139
CDH15	P55291	SL007295	5410-53_3	5183.8	5976.5	4391.1	0.734728	-0.444718	0.00254988	0.0277139
CDH6	P55285	SL004865	3591-51_3	3708.15	4324.9	3091.4	0.714791	-0.484406	0.00254988	0.0277139
EMR2	Q9UHX3	SL008822	4546-27_3	664.7	555.8	773.6	1.39187	0.477022	0.00254988	0.0277139
FGF19	O95750	SL004337	2762-30_2	416.475	343.3	489.65	1.4263	0.512281	0.00254988	0.0277139
FLT3	P36888	SL004636	3437-80_3	3524.55	3982.4	3066.7	0.770063	-0.376951	0.00254988	0.0277139
ITGA1,ITGB1	P56199,P05556	SL003179	3503-4_2	1208.88	1074	1343.75	1.25116	0.323271	0.00254988	0.0277139
MET	P08581	SL000134	2837-3_2	15581.3	12270.5	18892	1.53963	0.622585	0.00254988	0.0277139
MRC1	P22897	SL004579	2637-77_2	4586.93	3933.9	5239.95	1.332	0.413593	0.00254988	0.0277139
NRXN3	Q9HDB5	SL008728	5111-15_3	1300.97	1082.1	1519.85	1.40454	0.490095	0.00254988	0.0277139
PDE3A	Q14432	SL016553	5254-69_3	1854.38	2090.1	1618.65	0.774437	-0.368781	0.00254988	0.0277139
PDIA3	P30101	SL003524	4719-58_2	9617.62	11284.4	7950.85	0.704588	-0.505149	0.00254988	0.0277139
PLA2G2A	P14555	SL002528	2692-74_2	2814.7	1702.3	3927.1	2.30694	1.20598	0.00254988	0.0277139
PPBP	P02775	SL004708	4544-4_3	138767	147790	129744	0.877898	-0.187875	0.00254988	0.0277139
RTN4R	Q9BZR6	SL005208	5105-2_3	1853.03	1549.6	2156.45	1.39162	0.476762	0.00254988	0.0277139
STK16	O75716	SL010517	3471-49_1	5193.23	5718.1	4668.35	0.816416	-0.292623	0.00254988	0.0277139
TGM3	Q08188	SL008945	4471-50_2	261.225	232.5	289.95	1.2471	0.318573	0.00254988	0.0277139
TLR4,LY96	O00206,Q9Y6Y9	SL018625	3647-49_4	2639.65	3016.4	2262.9	0.750199	-0.414655	0.00254988	0.0277139
TNFRSF1B	P20333	SL001800	3152-57_1	11664.4	9631.8	13697	1.42206	0.507977	0.00254988	0.0277139
BCAR3	O75815	SL014470	5262-57_3	2603.05	2936.8	2269.3	0.772712	-0.371998	0.00638637	0.0520586
BMP6	P22004	SL003993	3736-60_3	2542.4	2826	2258.8	0.799292	-0.323205	0.00638637	0.0520586
C1S	P09871	SL000311	3590-8_3	10001.6	10962.9	9040.25	0.824622	-0.278195	0.00638637	0.0520586
C9	P02748	SL000325	3060-43_2	76798.3	71526.1	82070.6	1.14742	0.198395	0.00638637	0.0520586
CST3	P01034	SL001777	2609-59_2	2568.05	2221.2	2914.9	1.31231	0.392107	0.00638637	0.0520586
EFNA4	P52798	SL004140	2614-28_2	1820.53	1698	1943.05	1.14432	0.194487	0.00638637	0.0520586
GFRA2	O00451	SL004143	2515-14_3	6980.57	6297.6	7663.55	1.2169	0.283211	0.00638637	0.0520586
HSD17B1	P14061	SL004253	4708-3_2	2871.72	3268	2475.45	0.757482	-0.400717	0.00638637	0.0520586
HSPD1	P10809	SL000450	2682-68_1	2667.65	3163.8	2171.5	0.686358	-0.542966	0.00638637	0.0520586
IGFBP6	P24592	SL005172	2686-67_2	843.65	643.1	1044.2	1.6237	0.699283	0.00638637	0.0520586
IL18BP	O95998	SL002508	3073-51_2	6390.43	5134.3	7646.55	1.48931	0.574641	0.00638637	0.0520586
KLK11	Q9UBX7	SL002763	2831-29_1	2629.55	2327.3	2931.8	1.25974	0.333129	0.00638637	0.0520586
LGMN	Q99538	SL008909	3622-33_4	11929	12926.9	10931.1	0.845609	-0.241938	0.00638637	0.0520586
PPIB	P23284	SL007869	4718-5_2	6594.32	7535.9	5652.75	0.750109	-0.414827	0.00638637	0.0520586
PPY	P01298	SL011499	4588-1_2	3628.75	2678	4579.5	1.71004	0.774034	0.00638637	0.0520586
RELT	Q969Z4	SL005213	5115-31_3	1737.3	1504.4	1970.2	1.30963	0.389154	0.00638637	0.0520586
RGMB	Q6NW40	SL010468	3331-8_1	2595.5	2376.7	2814.3	1.18412	0.243816	0.00638637	0.0520586
SMPDL3A	Q92484	SL012754	4771-10_3	34090.9	38834.9	29347	0.755685	-0.404143	0.00638637	0.0520586
SPOCK1	Q08629	SL010384	5490-53_3	12184.3	10999.7	13368.9	1.21538	0.281411	0.00638637	0.0520586
TFPI	P10646	SL001998	3336-50_1	51652.7	44685	58620.3	1.31186	0.39161	0.00638637	0.0520586
TNFRSF11A	Q9Y6Q6	SL003690	5424-55_3	1104.97	1282.9	927.05	0.722621	-0.46869	0.00638637	0.0520586
C2	P06681	SL002525	3186-2_2	2895.2	2734.7	3055.7	1.11738	0.16012	0.00638637	0.0520586
C5,C6	P01031,P13671	SL000321	4482-66_2	721.7	672.1	771.3	1.1476	0.198616	0.00638637	0.0520586
C7	P10643	SL000323	2888-49_2	2191.8	2416.4	1967.2	0.814104	-0.296716	0.00638637	0.0520586
CADM3	Q8N126	SL004804	3630-27_4	1260.97	1332.4	1189.55	0.892787	-0.163611	0.00638637	0.0520586
CD84	Q9UIB8	SL008588	3642-4_1	2716.6	2954.6	2478.6	0.838895	-0.253437	0.00638637	0.0520586
GSN	P06396	SL005572	4775-34_3	1489.03	1408.3	1569.75	1.11464	0.15658	0.00638637	0.0520586
HDAC8	Q9BY41	SL004723	2859-69_2	2798.43	3083.8	2513.05	0.81492	-0.29527	0.00638637	0.0520586
LGALS3	P17931	SL003744	3066-12_1	14538.1	12521.1	16555.2	1.32218	0.402923	0.00638637	0.0520586
PLA2G7	Q13093	SL003440	5015-15_1	1479.2	1560.2	1398.2	0.896167	-0.15816	0.00638637	0.0520586
PRKCD	Q05655	SL000554	2869-68_3	412.25	445.5	379	0.85073	-0.233228	0.00638637	0.0520586
RAC1	P63000	SL004009	2870-29_2	14489.9	16979.4	12000.3	0.706756	-0.500715	0.00638637	0.0520586
ADCYAP1	P18509	SL011508	4593-11_1	1980.42	2223.2	1737.65	0.781599	-0.3555	0.0149435	0.0859849
AGRP	O00253	SL006924	2813-11_2	2760.88	2473.5	3048.25	1.23236	0.301427	0.0149435	0.0859849
ANGPT1	Q15389	SL001995	2811-27_1	7741.7	8922.6	6560.8	0.735301	-0.443592	0.0149435	0.0859849
CCL8	P80075	SL000515	2785-15_2	327.625	305.4	349.85	1.14555	0.196036	0.0149435	0.0859849
DSG1	Q02413	SL004856	2976-58_2	1969.97	2111.8	1828.15	0.865683	-0.208089	0.0149435	0.0859849
IL1RL2	Q9HB29	SL004875	2994-71_2	1387.2	1420.9	1353.5	0.952565	-0.0701101	0.0149435	0.0859849
KIR3DL2	P43630	SL014269	5096-51_3	1204.97	1030.3	1379.65	1.33908	0.421238	0.0149435	0.0859849
KPNA2	P52292	SL004718	2860-19_2	224.975	214.1	235.85	1.10159	0.139585	0.0149435	0.0859849
LY86	O95711	SL007059	3623-84_4	24512.3	26109.5	22915.2	0.877658	-0.18827	0.0149435	0.0859849
MAP2K2	P36507	SL010501	3628-3_4	1908.72	1758.1	2059.35	1.17135	0.228172	0.0149435	0.0859849
MMP2	P08253	SL000124	4160-49_1	3914.93	3519.2	4310.65	1.22489	0.292658	0.0149435	0.0859849
NTN4	Q9HB63	SL007673	3327-27_1	1899.97	2008	1791.95	0.892405	-0.164229	0.0149435	0.0859849
OCIAD1	Q9NX40	SL010530	3635-76_4	1813.65	2085.3	1542	0.739462	-0.435452	0.0149435	0.0859849
PIK3CG	P48736	SL007250	3391-10_2	2809.25	2956.2	2662.3	0.900582	-0.151071	0.0149435	0.0859849
TNFSF13B	Q9Y275	SL004327	3059-50_2	2404.32	2219.4	2589.25	1.16664	0.222365	0.0149435	0.0859849
TNFSF14	O43557	SL004648	5355-69_3	3336.28	4067.5	2605.05	0.640455	-0.642831	0.0149435	0.0859849
TYK2	P29597	SL007181	5260-80_3	11987.5	13314.1	10660.9	0.800719	-0.320632	0.0149435	0.0859849
WISP1	O95388	SL004689	3057-55_1	24200.9	25699.1	22702.8	0.883406	-0.178851	0.0149435	0.0859849
ADAM12	O43184	SL009988	4420-7_2	2339.35	2514.5	2164.2	0.860688	-0.216438	0.0149435	0.0859849
AURKB	Q96GD4	SL010520	3346-72_2	1399.92	1466.1	1333.75	0.909726	-0.136495	0.0149435	0.0859849
BSG	P35613	SL009341	3585-54_4	18396.5	20423.2	16369.7	0.801525	-0.319181	0.0149435	0.0859849
C4A,C4B	P0C0L4,P0C0L5	SL000318	2182-54_1	481.3	689	273.6	0.397097	-1.33244	0.0149435	0.0859849
C5	P01031	SL000319	2381-52_4	8299.27	7784.5	8814.05	1.13226	0.179201	0.0149435	0.0859849
CCL11	P51671	SL000406	5301-7_3	1194.08	1106.5	1281.65	1.15829	0.211999	0.0149435	0.0859849
CCL7	P80098	SL000516	4886-3_1	2164.1	1776.3	2551.9	1.43664	0.522697	0.0149435	0.0859849
CTSH	P09668	SL000346	3737-6_3	4564.5	4305.9	4823.1	1.12011	0.163646	0.0149435	0.0859849
DCN	P07585	SL004081	2666-53_2	5163.75	4731.1	5596.4	1.1829	0.242323	0.0149435	0.0859849
EPHA10	Q5JZY3	SL014294	5076-53_2	707.55	662.5	752.6	1.136	0.183963	0.0149435	0.0859849
F3	P13726	SL000024	4931-59_1	1188.8	1085.6	1292	1.19013	0.251113	0.0149435	0.0859849
FCGR1A	P12314	SL010461	3312-64_1	642.625	724.6	560.65	0.773737	-0.370084	0.0149435	0.0859849
FCGR3B	O75015	SL008609	3311-27_1	1205.28	1348.7	1061.85	0.787314	-0.344989	0.0149435	0.0859849
FGFR4	P22455	SL002036	4988-49_2	2001.05	2113.1	1889	0.893947	-0.161738	0.0149435	0.0859849
FLT4	P35916	SL003322	2358-19_2	8281.12	6792.5	9769.75	1.43831	0.524379	0.0149435	0.0859849
GFRA1	P56159	SL004858	3314-74_2	2317.1	2056.6	2577.6	1.25333	0.325767	0.0149435	0.0859849
GFRA3	O60609	SL004144	2505-49_3	2528.75	2638.4	2419.1	0.916881	-0.125193	0.0149435	0.0859849
Human-virus_HPV18	P06788	SL004698	2624-31_2	1609.53	1673.4	1545.65	0.923658	-0.114569	0.0149435	0.0859849
IGF1	P05019	SL000047	2952-75_2	1086.15	1127.8	1044.5	0.926139	-0.110699	0.0149435	0.0859849
IGFBP1	P08833	SL000462	2771-35_2	1339.92	899.9	1779.95	1.97794	0.984	0.0149435	0.0859849
IL12A,IL12B	P29459,P29460	SL001716	2455-17_4	2158	2202.7	2113.3	0.959413	-0.0597754	0.0149435	0.0859849
IL15RA	Q13261	SL004151	3445-53_2	2483.07	2547.6	2418.55	0.949344	-0.0749964	0.0149435	0.0859849
LCN2	P80188	SL000695	2836-68_2	84.625	74.5	94.75	1.27181	0.346886	0.0149435	0.0859849
LTBR	P36941	SL000509	2636-10_2	5689.35	5920.2	5458.5	0.922013	-0.117141	0.0149435	0.0859849
MATN2	O00339	SL010465	3325-2_2	20048.2	17381.2	22715.3	1.30689	0.386137	0.0149435	0.0859849
MB	P02144	SL000164	3042-7_2	1871.72	1623.7	2119.75	1.30551	0.384609	0.0149435	0.0859849
MSR1	P21757	SL004580	3684-78_3	2822.05	2997.1	2647	0.883187	-0.179209	0.0149435	0.0859849
NOTCH3	Q9UM47	SL005209	5108-72_3	1055.83	1012.3	1099.35	1.08599	0.119014	0.0149435	0.0859849
PAK7	Q9P286	SL010510	3388-58_2	1227.58	1259.1	1196.05	0.949925	-0.0741152	0.0149435	0.0859849
PLA2G10	O15496	SL004067	2949-6_2	1100	1117	1083	0.969561	-0.0445959	0.0149435	0.0859849
SERPINA7	P05543	SL000590	2706-69_2	65238.7	67097.7	63379.7	0.944588	-0.0822436	0.0149435	0.0859849
SEZ6L2	Q6UXD5	SL011630	3867-49_1	1979.12	2166.1	1792.15	0.827363	-0.273408	0.0149435	0.0859849
SFN	P31947	SL001737	4829-43_6	3053.88	3331.6	2776.15	0.833278	-0.26313	0.0149435	0.0859849
TEC	P42680	SL010518	3646-7_4	3285.95	3553.9	3018	0.849208	-0.23581	0.0149435	0.0859849
THBS2	P35442	SL007206	3339-33_1	1219.58	940	1499.15	1.59484	0.673412	0.0149435	0.0859849
TIMP1	P01033	SL000591	2211-9_6	755.775	683.8	827.75	1.21051	0.275621	0.0149435	0.0859849
UNC5C	O95185	SL005230	5139-32_3	5976.32	5266.6	6686.05	1.26952	0.344282	0.0149435	0.0859849
AKR1A1	P14550	SL008039	4192-10_2	5123	4498.4	5747.6	1.2777	0.353548	0.0326672	0.142307
ANP32B	Q92688	SL011769	4194-26_3	305.7	282.9	328.5	1.16119	0.215601	0.0326672	0.142307
APCS	P02743	SL000573	2474-54_5	34676.7	32106.5	37246.9	1.1601	0.214255	0.0326672	0.142307
BIRC5	O15392	SL000582	3472-40_2	1122.85	1167.4	1078.3	0.923677	-0.11454	0.0326672	0.142307
CA6	P23280	SL010288	3352-80_3	3926.72	4696.3	3157.15	0.672263	-0.572902	0.0326672	0.142307
CAPG	P40121	SL008099	4968-50_1	1309.8	1151.4	1468.2	1.27514	0.350659	0.0326672	0.142307
CBX5	P45973	SL009768	4540-11_2	649.225	669.5	628.95	0.939432	-0.0901387	0.0326672	0.142307
CCL1	P22362	SL003176	2770-51_2	1911.78	1960.6	1862.95	0.950194	-0.0737063	0.0326672	0.142307
CD163	Q86VB7	SL005764	5028-59_1	3809.07	3334.1	4284.05	1.28492	0.361678	0.0326672	0.142307
CD200	P41217	SL014268	5112-73_3	5662.25	5089.4	6235.1	1.22511	0.292917	0.0326672	0.142307
CD33	P20138	SL005215	3166-92_1	2569.12	2266.9	2871.35	1.26664	0.341008	0.0326672	0.142307
CHIT1	Q13231	SL006029	3600-2_3	1893.88	2003.6	1784.15	0.890472	-0.167358	0.0326672	0.142307
CNTN5	O94779	SL010455	3299-29_2	1068.78	1157	980.55	0.847494	-0.238726	0.0326672	0.142307
CPB2	Q96IY4	SL004015	3518-54_2	20097.7	19111.4	21083.9	1.10321	0.141708	0.0326672	0.142307
CXCL10	P02778	SL003183	4141-79_1	2931.62	2571.4	3291.85	1.28018	0.356345	0.0326672	0.142307
CXCL1	P09341	SL003173	2985-35_1	1719.72	1816	1623.45	0.89397	-0.161701	0.0326672	0.142307
F9	P00740	SL000357	4876-32_1	13665	13286.7	14043.3	1.05694	0.0798992	0.0326672	0.142307
FGF20	Q9NP95	SL004338	2763-66_2	645.725	683.6	607.85	0.88919	-0.169437	0.0326672	0.142307
GCG	P01275	SL000433	4891-50_1	3058	2282.4	3833.6	1.67964	0.748148	0.0326672	0.142307
GP1BA	P07359	SL006460	4990-87_1	1594.3	1721.1	1467.5	0.852652	-0.22997	0.0326672	0.142307
GPC5	P78333	SL012469	4991-12_1	1386.08	1674.8	1097.35	0.655213	-0.609965	0.0326672	0.142307
GPNMB	Q14956	SL007429	5080-131_3	12495.1	10991.4	13998.8	1.27361	0.348923	0.0326672	0.142307
GRN	P28799	SL007173	4992-49_1	38638.7	32307.8	44969.6	1.39191	0.477068	0.0326672	0.142307
ICAM3	P32942	SL003178	2649-77_2	2343.7	2470.9	2216.5	0.897042	-0.156753	0.0326672	0.142307
IGFBP3	P17936	SL000045	2571-12_3	1895.6	2018.3	1772.9	0.878413	-0.187029	0.0326672	0.142307
IL17RC	Q8NAC3	SL011068	5468-67_3	1317.05	1223.8	1410.3	1.15239	0.204634	0.0326672	0.142307
IL1B	P01584	SL001795	3037-62_1	2354.32	2501.4	2207.25	0.882406	-0.180486	0.0326672	0.142307
IL22RA2	Q969J5	SL005183	5087-5_3	7457.77	7213.4	7702.15	1.06776	0.0945818	0.0326672	0.142307
KNG1	P01042	SL017189	4495-33_2	49344	45558.9	53129.2	1.16616	0.221771	0.0326672	0.142307
KPNB1	Q14974	SL010927	3887-90_2	21102.1	24505	17699.2	0.722271	-0.469388	0.0326672	0.142307
L1CAM	P32004	SL004154	4246-40_2	544.65	451.8	637.5	1.41102	0.496741	0.0326672	0.142307
LGALS4	P56470	SL005165	2982-82_2	1786.7	1821	1752.4	0.962328	-0.0553988	0.0326672	0.142307
LGALS8	O00214	SL005167	4909-68_1	540.95	516.1	565.8	1.0963	0.132642	0.0326672	0.142307
LRPAP1	P30533	SL005263	3640-14_3	2908.43	3243.7	2573.15	0.793276	-0.334105	0.0326672	0.142307
LYN	P07948	SL010500	3381-24_2	1915.35	1999.8	1830.9	0.915542	-0.127303	0.0326672	0.142307
MAPK9	P45984	SL004716	5244-12_3	892.65	807.5	977.8	1.2109	0.276077	0.0326672	0.142307
MMP14	P50281	SL002646	5002-76_1	1494.28	1426.9	1561.65	1.09444	0.130187	0.0326672	0.142307
NCR2	O95944	SL005206	2734-49_4	181.3	176	186.6	1.06023	0.0843736	0.0326672	0.142307
NID1	P14543	SL000640	3213-65_2	7331.77	6634.4	8029.15	1.21023	0.275281	0.0326672	0.142307
NLGN4X	Q8N0W4	SL014113	5357-60_3	1339.1	1187.7	1490.5	1.25495	0.327626	0.0326672	0.142307
PDGFC	Q9NRA1	SL011071	3828-54_2	672.15	621.3	723	1.16369	0.218706	0.0326672	0.142307
PF4	P02776	SL003041	2697-7_2	315286	323904	306668	0.946785	-0.0788911	0.0326672	0.142307
PLA2G1B	P04054	SL004064	4910-21_1	984.925	940.8	1029.05	1.0938	0.129353	0.0326672	0.142307
PRKCI	P41743	SL007228	3379-29_1	2734.65	2974.7	2494.6	0.838606	-0.253936	0.0326672	0.142307
PRSS22	Q9GZN4	SL012822	4534-10_2	1546.78	1364.6	1728.95	1.267	0.341418	0.0326672	0.142307
SGTA	O43765	SL011533	3868-8_1	4024.68	5221.9	2827.45	0.54146	-0.885073	0.0326672	0.142307
SRC	P12931	SL010516	5488-74_3	11516.2	13458.6	9573.8	0.711352	-0.491365	0.0326672	0.142307
TNC	P24821	SL003198	4155-3_2	44077.8	40900.7	47255	1.15536	0.208341	0.0326672	0.142307
TNFRSF19	Q9NS68	SL004863	5131-15_3	2222.68	1912.2	2533.15	1.32473	0.405699	0.0326672	0.142307
TNFSF15	O95150	SL004686	2968-61_1	3086.62	2834.6	3338.65	1.17782	0.23612	0.0326672	0.142307
WFIKKN2	Q8TEU8	SL010391	3235-50_2	9814.4	7124.7	12504.1	1.75504	0.8115	0.0326672	0.142307
ZAP70	P43403	SL010519	4476-22_2	3110.43	3322.2	2898.65	0.872509	-0.196758	0.0326672	0.142307
CDNF	Q49AH0	SL012538	4962-52_1	2666.07	2450.3	2881.85	1.17612	0.234037	0.0326672	0.142307
DAPK2	Q9UIK4	SL007752	4355-13_1	2009.12	2199.9	1818.35	0.82656	-0.274808	0.0326672	0.142307
GRAP2	O75791	SL005725	5265-12_3	1581.47	1676	1486.95	0.887202	-0.172666	0.0326672	0.142307
IBSP	P21815	SL004660	3415-61_2	12003.6	9403.8	14603.5	1.55294	0.634998	0.0326672	0.142307
MRC2	Q9UBG0	SL008416	3041-55_2	4206.75	3849.8	4563.7	1.18544	0.24542	0.0326672	0.142307
SBDS	Q9Y3A5	SL011529	3866-7_2	5448.12	6271.4	4624.85	0.737451	-0.439381	0.0326672	0.142307
TIMP2	P16035	SL000592	2278-61_4	951.45	895.7	1007.2	1.12448	0.169263	0.0326672	0.142307
ACAN	P16112	SL004661	3280-49_2	5626.38	5116.2	6136.55	1.19944	0.262355	0.066715	0.211756
ADAMTS5	Q9UNA0	SL004626	3168-8_2	396.975	386.2	407.75	1.0558	0.0783367	0.066715	0.211756
AFM	P43652	SL004742	4763-31_3	36708.8	39006.1	34411.4	0.882207	-0.180811	0.066715	0.211756
AHSG	P02765	SL000251	3581-53_3	2175.5	2293.2	2057.8	0.897349	-0.156259	0.066715	0.211756
AKR7A2	O43488	SL003658	4188-1_2	20820.1	24404.4	17235.8	0.706258	-0.501733	0.066715	0.211756
BMPR1A	P36894	SL004080	4859-6_1	744.55	666.1	823	1.23555	0.305154	0.066715	0.211756
BMPR2	Q13873	SL004133	4862-63_1	960.95	939.9	982	1.04479	0.0632158	0.066715	0.211756
CASP2	P42575	SL003710	4904-7_1	594.175	558.1	630.25	1.12928	0.175401	0.066715	0.211756
CCL15	Q16663	SL003190	3509-1_1	4093.62	3575	4612.25	1.29014	0.367527	0.066715	0.211756
CCL2	P13500	SL000038	2578-67_2	831.725	791.8	871.65	1.10085	0.138613	0.066715	0.211756
CD48	P09326	SL010450	3292-75_1	1086.7	1054.7	1118.7	1.06068	0.0849905	0.066715	0.211756
CDON	Q4KMG0	SL014092	4541-49_2	15154.1	13755.5	16552.7	1.20335	0.267054	0.066715	0.211756
CGA,TSHB	P01215,P01222	SL000589	3521-16_2	1393.97	1162.3	1625.65	1.39865	0.484034	0.066715	0.211756
CKB	P12277	SL000377	3800-71_2	1408.6	1338	1479.2	1.10553	0.144739	0.066715	0.211756
CNDP2	Q96KP4	SL002695	3192-3_2	1505.9	1535.5	1476.3	0.961446	-0.0567226	0.066715	0.211756
CSF3	P09919	SL001729	4840-73_1	2283.85	2036.9	2530.8	1.24248	0.313218	0.066715	0.211756
CTGF	P29279	SL002655	2975-19_2	2543.22	2077.3	3009.15	1.44859	0.534646	0.066715	0.211756
CTSG	P08311	SL000345	2431-17_3	2576.22	2771.5	2380.95	0.859084	-0.21913	0.066715	0.211756
CXCL5	P42830	SL003169	2979-8_2	1370.28	1426.4	1314.15	0.921305	-0.118249	0.066715	0.211756
ENPP7	Q6UWV6	SL009045	4435-66_2	2973.62	2495.5	3451.75	1.38319	0.467999	0.066715	0.211756
EPHA3	P29320	SL010498	3432-21_2	160.35	154.8	165.9	1.07171	0.0999084	0.066715	0.211756
ESAM	Q96AP7	SL005160	2981-9_3	3999.28	3640.5	4358.05	1.1971	0.259546	0.066715	0.211756
FGF18	O76093	SL004336	2761-49_2	421.575	407.5	435.65	1.06908	0.0963695	0.066715	0.211756
FGF9	P31371	SL003849	2764-20_2	584.775	607.4	562.15	0.925502	-0.111692	0.066715	0.211756
FN1	P02751	SL010349	3434-34_1	2625.07	2339	2911.15	1.24461	0.315697	0.066715	0.211756
FOLH1	Q04609	SL000158	3218-8_2	1836.5	1889	1784	0.944415	-0.0825071	0.066715	0.211756
FRZB	Q92765	SL004650	2841-13_2	4689.82	4888.1	4491.55	0.918874	-0.12206	0.066715	0.211756
GNS	P15586	SL008504	3616-3_5	5539.7	5097.4	5982	1.17354	0.230866	0.066715	0.211756
IGFBP7	Q16270	SL005087	3320-49_2	15931	14616	17246	1.17994	0.238709	0.066715	0.211756
IGHD,IGK,IGL	P01880	SL000460	4916-2_1	3594.18	5988.6	1199.75	0.200339	-2.31948	0.066715	0.211756
IL22	Q9GZX6	SL004347	2778-10_2	697.7	719.9	675.5	0.938325	-0.0918407	0.066715	0.211756
IL25	Q9H293	SL004351	4137-57_2	637.65	617.2	658.1	1.06627	0.0925688	0.066715	0.211756
LBP	P18428	SL003309	3074-6_2	17859.7	16634.8	19084.6	1.14727	0.198204	0.066715	0.211756
MBD4	O95243	SL009629	3891-56_1	2067.5	2167.1	1967.9	0.90808	-0.139109	0.066715	0.211756
MMP12	P39900	SL000522	4496-60_2	2289.62	1847.4	2731.85	1.47875	0.564382	0.066715	0.211756
MPL	P40238	SL005224	3473-78_2	622.625	642.8	602.45	0.937228	-0.0935284	0.066715	0.211756
NSFL1C	Q9UNZ2	SL006268	4250-23_3	2264.9	2634.2	1895.6	0.719611	-0.47471	0.066715	0.211756
NTRK1	P04629	SL005225	3477-63_2	2727.47	2918.3	2536.65	0.869222	-0.202204	0.066715	0.211756
OSM	P13725	SL000530	2693-20_3	1573.5	1620.7	1526.3	0.941754	-0.0865785	0.066715	0.211756
PDE9A	O76083	SL016554	5201-50_4	957.25	912.3	1002.2	1.09854	0.13559	0.066715	0.211756
PPIE	Q9UNP9	SL013928	5238-26_3	1044.85	1165.1	924.6	0.79358	-0.333553	0.066715	0.211756
ROBO3	Q96MS0	SL014148	5117-14_3	637.225	657.5	616.95	0.938327	-0.0918373	0.066715	0.211756
SERPINA6	P08185	SL000347	4785-30_3	1495.2	1565.8	1424.6	0.909822	-0.136343	0.066715	0.211756
SHH	Q15465	SL005220	2743-5_2	926.125	856.2	996.05	1.16334	0.21827	0.066715	0.211756
SLAMF6	Q96DU3	SL014228	5128-53_3	1259.25	1331.5	1187	0.891476	-0.165732	0.066715	0.211756
SLC25A18	Q9H1K4	SL016563	5280-68_5	1122.33	1171.1	1073.55	0.916702	-0.125475	0.066715	0.211756
STX1A	Q16623	SL004304	3766-51_4	1251.92	1328.6	1175.25	0.884578	-0.176939	0.066715	0.211756
THBS1	P07996	SL002705	3474-19_2	12349.9	13679.6	11020.1	0.80559	-0.311882	0.066715	0.211756
TKT	P29401	SL003655	4306-4_2	47012.6	52063.2	41962	0.805982	-0.311181	0.066715	0.211756
UNC5D	Q6UXZ4	SL005231	5140-56_3	16681.9	11511.8	21852	1.89822	0.924649	0.066715	0.211756
XRCC6	P12956	SL004301	2835-1_4	342.975	361.7	324.25	0.896461	-0.157687	0.066715	0.211756
BOC	Q9BWV1	SL013490	4328-2_2	3739.45	3316.7	4162.2	1.25492	0.327598	0.066715	0.211756
CA9	Q16790	SL005508	3798-71_1	1678.53	1839.1	1517.95	0.825377	-0.276876	0.066715	0.211756
CCL27	Q9Y4X3	SL003168	2192-63_10	1882.4	1819.5	1945.3	1.06914	0.0964506	0.066715	0.211756
CFH	P08603	SL000415	4159-130_1	56999.4	59385	54613.8	0.919656	-0.120834	0.066715	0.211756
CHL1	O00533	SL008936	3601-54_3	12014.8	11051.9	12977.8	1.17426	0.231746	0.066715	0.211756
CSF2	P04141	SL001726	4697-59_2	794.825	740.3	849.35	1.14731	0.198249	0.066715	0.211756
CXCL16	Q9H2A7	SL004016	2436-49_4	8532.52	7928.4	9136.65	1.1524	0.204636	0.066715	0.211756
DYNLL1	P63167	SL003753	3881-49_2	874.05	891	857.1	0.961953	-0.0559619	0.066715	0.211756
ENTPD1	P49961	SL010371	3182-38_2	1434.38	1459	1409.75	0.966244	-0.0495405	0.066715	0.211756
ERBB3	P21860	SL002519	2617-56_35	759.75	826.1	693.4	0.839366	-0.252629	0.066715	0.211756
FGFR2	P21802	SL003990	3808-76_2	474.35	471.3	477.4	1.01294	0.0185529	0.066715	0.211756
FTH1,FTL	P02794,P02792	SL000420	3031-66_1	1325.08	1766.9	883.25	0.499887	-1.00033	0.066715	0.211756
GZMB	P10144	SL004068	4133-54_2	316.775	304	329.55	1.08405	0.116426	0.066715	0.211756
HAVCR2	Q8TDQ0	SL007547	5134-52_2	8641	7793.5	9488.5	1.21749	0.283909	0.066715	0.211756
HMGB1	P09429	SL003280	2524-56_3	4809.3	5303.4	4315.2	0.813667	-0.29749	0.066715	0.211756
HMOX2	P30519	SL004751	2622-18_1	835.175	864.9	805.45	0.931264	-0.102738	0.066715	0.211756
IL6ST	P40189	SL003872	2620-4_2	12612.2	11462	13762.5	1.20071	0.263884	0.066715	0.211756
KYNU	Q16719	SL013969	4559-64_2	1277.5	1245.6	1309.4	1.05122	0.072065	0.066715	0.211756
MATN3	O15232	SL006992	3208-2_4	459.025	497	421.05	0.847183	-0.239254	0.066715	0.211756
METAP1	P53582	SL010374	3210-1_2	4378.57	5378.1	3379.05	0.628298	-0.670479	0.066715	0.211756
MFRP	Q9BY79	SL010466	3685-53_1	838.375	877.3	799.45	0.911262	-0.134062	0.066715	0.211756
OMD	Q99983	SL008574	5358-3_3	67007.3	60811.3	73203.3	1.20378	0.267569	0.066715	0.211756
PECAM1	P16284	SL001721	2695-25_1	2428.1	2556.4	2299.8	0.899624	-0.152605	0.066715	0.211756
PES1	O00541	SL011772	4267-81_3	730.725	753.9	707.55	0.93852	-0.0915411	0.066715	0.211756
PLAT	P00750	SL000053	2212-69_1	669.725	695.2	644.25	0.926712	-0.109807	0.066715	0.211756
POMC	P01189	SL000300	2558-51_3	654.475	630.7	678.25	1.07539	0.104863	0.066715	0.211756
TNFRSF13B	O14836	SL004364	2704-74_1	1813.6	1860.2	1767	0.949898	-0.0741557	0.066715	0.211756
AIF1	P55008	SL004768	2849-49_1	5368.45	5844.4	4892.5	0.837126	-0.256483	0.066715	0.211756
CFL1	P23528	SL004920	4203-50_2	3681.28	3880.5	3482.05	0.89732	-0.156306	0.066715	0.211756
CRP	P02741	SL000051	4337-49_2	18726.9	8768	28685.8	3.27165	1.71002	0.066715	0.211756
EPHB6	O15197	SL008414	5078-82_3	2564.15	2272.4	2855.9	1.25678	0.329729	0.066715	0.211756
FGF2	P09038	SL000004	3025-50_1	2739.38	3159.1	2319.65	0.734276	-0.445606	0.066715	0.211756
IGF2R	P11717	SL003679	3676-15_3	42814.2	40475	45153.4	1.11559	0.157804	0.066715	0.211756
IL24	Q13007	SL007385	3321-2_2	418.15	443	393.3	0.88781	-0.171677	0.066715	0.211756
IL2RA	P01589	SL003305	3151-6_1	1624.15	1651.2	1597.1	0.967236	-0.0480602	0.066715	0.211756
MEPE	Q9NQ76	SL005437	3209-69_1	495.225	527	463.45	0.879412	-0.185389	0.066715	0.211756
NOTCH1	P46531	SL005703	5107-7_2	20395.5	18488.4	22302.7	1.20631	0.270595	0.066715	0.211756
PRLR	P16471	SL005212	5114-65_3	3586.4	3788.4	3384.4	0.893359	-0.162689	0.066715	0.211756
RPSA	P08865	SL004605	4957-1_2	2317.07	2430.9	2203.25	0.906352	-0.141857	0.066715	0.211756
XPNPEP1	Q9NQW7	SL011073	3481-87_1	5454.02	5519.5	5388.55	0.976275	-0.0346405	0.066715	0.211756
ACVR1B	P36896	SL004128	2806-49_2	534.925	549.8	520.05	0.945889	-0.0802566	0.127268	0.312648
CLEC1B	Q9P126	SL013488	4332-6_2	1850.9	2062.5	1639.3	0.794812	-0.331314	0.127268	0.312648
DUSP3	P51452	SL008122	3480-7_1	2617.38	2815.5	2419.25	0.859261	-0.218831	0.127268	0.312648
ACE2	Q9BYF1	SL004415	2805-6_2	730.75	767.8	693.7	0.90349	-0.146419	0.127268	0.312648
ACVRL1	P37023	SL004851	2969-11_1	3805.6	4101.7	3509.5	0.855621	-0.224956	0.127268	0.312648
ANGPTL3	Q9Y5C1	SL006803	3281-19_1	1265.97	1346.2	1185.75	0.880813	-0.183093	0.127268	0.312648
APP	P05067	SL004469	3171-57_2	1857.8	2033	1682.6	0.827644	-0.272918	0.127268	0.312648
BCL2	P10415	SL000104	3412-7_1	3369.78	3608.2	3131.35	0.867843	-0.204495	0.127268	0.312648
C3	P01024	SL000312	2754-50_2	122318	118312	126323	1.06771	0.0945221	0.127268	0.312648
CA2	P00918	SL000339	4970-55_1	483.275	450.5	516.05	1.1455	0.195984	0.127268	0.312648
CADM1	Q9BY67	SL004805	3326-58_2	4225.4	3909.7	4541.1	1.1615	0.215984	0.127268	0.312648
CALR	P27797	SL003520	5264-65_3	2087.53	2184.8	1990.25	0.910953	-0.134552	0.127268	0.312648
CAPN1,CAPNS1	P07384,P04632	SL000337	2668-70_2	18655.5	20198.4	17112.5	0.847221	-0.23919	0.127268	0.312648
CASP3	P42574	SL003711	3593-72_3	11925.3	12618.3	11232.3	0.89016	-0.167864	0.127268	0.312648
CCL13	Q99616	SL000517	4144-13_1	899.575	959.6	839.55	0.874896	-0.192817	0.127268	0.312648
CCL25	O15444	SL003197	2705-5_2	3794.85	3126.7	4463	1.42738	0.513373	0.127268	0.312648
CD22	P20273	SL004330	2891-1_3	1532.55	1554	1511.1	0.972394	-0.0403874	0.127268	0.312648
CDH5	P33151	SL002081	2819-23_2	7975.38	7329.4	8621.35	1.17627	0.234219	0.127268	0.312648
CHST6	Q9GZX3	SL014130	4429-51_2	500.825	520.2	481.45	0.925509	-0.11168	0.127268	0.312648
CNTFR	P26992	SL005153	2711-6_2	7618.45	6893.4	8343.5	1.21036	0.275437	0.127268	0.312648
CRLF2	Q9HC73	SL005226	2746-56_1	3652.8	3709.4	3596.2	0.969483	-0.0447126	0.127268	0.312648
CRTAM	O95727	SL014208	5068-54_3	1062.85	1091.7	1034	0.947147	-0.0783403	0.127268	0.312648
CSNK2A1	P68400	SL007324	3427-63_2	1036.75	1097.5	976	0.889294	-0.169268	0.127268	0.312648
CTLA4	P16410	SL000384	3022-4_2	214.6	204.4	224.8	1.0998	0.137247	0.127268	0.312648
CYCS	P99999	SL000396	2942-50_2	1267.58	1218.2	1316.95	1.08106	0.11245	0.127268	0.312648
DCTPP1	Q9H773	SL011809	4314-12_2	947.7	901.1	994.3	1.10343	0.141994	0.127268	0.312648
DHH	O43323	SL007003	4389-2_1	1414.1	1573.7	1254.5	0.797166	-0.327048	0.127268	0.312648
EDAR	Q9UNE0	SL004872	2977-7_2	3934.72	4440.6	3428.85	0.772159	-0.37303	0.127268	0.312648
EIF4G2	P78344	SL011211	4230-1_2	3457.6	3688.7	3226.5	0.874698	-0.193142	0.127268	0.312648
EPB41	P11171	SL010830	4706-17_2	16023	19771.4	12274.6	0.620826	-0.687739	0.127268	0.312648
EPHA2	P29317	SL002654	4834-61_2	4194.93	3608.7	4781.15	1.3249	0.405878	0.127268	0.312648
EPHA5	P54756	SL004844	3806-55_1	1626.3	1506.4	1746.2	1.15919	0.213114	0.127268	0.312648
EPS15L1	Q9UBC2	SL012188	4212-5_3	1144.58	1241.5	1047.65	0.843858	-0.244927	0.127268	0.312648
ERP29	P30040	SL003522	4983-6_1	9537.15	8676.3	10398	1.19844	0.261154	0.127268	0.312648
ESR1	P03372	SL000007	2945-25_1	1952.53	2065.8	1839.25	0.890333	-0.167583	0.127268	0.312648
FABP5	Q01469	SL005352	4985-11_1	555.475	568.8	542.15	0.953147	-0.0692294	0.127268	0.312648
FCN2	Q15485	SL006542	3313-21_2	1587.33	1660.7	1513.95	0.911634	-0.133474	0.127268	0.312648
FER	P16591	SL005588	4220-39_2	1082.65	1216.2	949.1	0.780382	-0.357748	0.127268	0.312648
FGF8	P55075	SL004342	2443-10_4	2291.72	2362.1	2221.35	0.940413	-0.0886333	0.127268	0.312648
GDF11,MSTN	O95390,O14793	SL021043	2765-4_3	874.85	821.1	928.6	1.13092	0.177499	0.127268	0.312648
GDI2	P50395	SL003648	2647-66_2	30147.6	33421.5	26873.7	0.804084	-0.314582	0.127268	0.312648
GPT	P24298	SL000617	3709-4_2	4258.98	4100.2	4417.75	1.07745	0.107617	0.127268	0.312648
GREM1	O60565	SL007024	4449-67_3	566.7	586.4	547	0.93281	-0.100344	0.127268	0.312648
HAMP	P81172	SL004536	3504-58_2	4001.22	3151.8	4850.65	1.53901	0.622002	0.127268	0.312648
HFE2	Q6ZVN8	SL010469	3332-57_1	10438.2	9530.1	11346.4	1.19059	0.251671	0.127268	0.312648
HMGCR	P04035	SL016557	5230-99_3	482.9	498.2	467.6	0.938579	-0.0914501	0.127268	0.312648
IFNL2	Q8IZJ0	SL004349	4397-26_2	408.075	432	384.15	0.889236	-0.169362	0.127268	0.312648
IGFBP2	P18065	SL000466	2570-72_5	35070.9	29661.7	40480.2	1.36473	0.448613	0.127268	0.312648
IL2RG	P31785	SL003307	2634-2_2	3368.18	3771.8	2964.55	0.785978	-0.34744	0.127268	0.312648
IL7	P13232	SL000483	4140-3_2	363.2	346.1	380.3	1.09882	0.135949	0.127268	0.312648
IMPDH2	P12268	SL010928	5250-53_3	9831.12	10221.8	9440.45	0.92356	-0.114722	0.127268	0.312648
INS	P01308	SL000021	4883-56_2	320	310.1	329.9	1.06385	0.0892953	0.127268	0.312648
JAG1	P78504	SL007328	5092-51_3	1765.92	1639.5	1892.35	1.15422	0.206923	0.127268	0.312648
JAG2	Q9Y219	SL007774	5093-47_3	1190.47	1156.8	1224.15	1.05822	0.0816409	0.127268	0.312648
KAT6A	Q92794	SL004724	2865-77_2	2128.45	2202.2	2054.7	0.933022	-0.100018	0.127268	0.312648
KLK6	Q92876	SL001797	3450-4_2	3574.82	3683.7	3465.95	0.940888	-0.0879047	0.127268	0.312648
KREMEN2	Q8NCW0	SL010393	3202-28_2	3380.18	3612.2	3148.15	0.871533	-0.198373	0.127268	0.312648
LAMA1,LAMB1,LAMC1	P25391,P07942,P11047	SL000497	2728-62_2	1008.17	944.3	1072.05	1.13529	0.183055	0.127268	0.312648
LCMT1	Q9UIC8	SL011770	4237-70_3	2631.32	2676.3	2586.35	0.96639	-0.0493223	0.127268	0.312648
LEP	P41159	SL000498	2575-5_5	1875.42	1984.9	1765.95	0.889692	-0.168622	0.127268	0.312648
LRIG3	Q6UXM1	SL010464	3322-52_2	10748.2	10232.6	11263.8	1.10078	0.138521	0.127268	0.312648
LSAMP	Q13449	SL005196	2999-6_2	2636.15	2277.2	2995.1	1.31526	0.395343	0.127268	0.312648
LTA	P01374	SL000597	4703-87_2	917.2	989.9	844.5	0.853116	-0.229185	0.127268	0.312648
LYVE1	Q9Y5Y7	SL008904	3206-4_2	377.975	355.9	400.05	1.12405	0.168708	0.127268	0.312648
MAP2K1	Q02750	SL003793	2864-2_3	176.2	189.3	163.1	0.861595	-0.214918	0.127268	0.312648
METAP2	P50579	SL007261	3170-6_1	23693.7	25006.6	22380.8	0.894996	-0.160047	0.127268	0.312648
MST1R	Q04912	SL004637	2640-3_2	714.6	720.7	708.5	0.983072	-0.024631	0.127268	0.312648
NAAA	Q02083	SL008611	3173-49_2	11118	9878.4	12357.6	1.25097	0.323049	0.127268	0.312648
PDE4D	Q08499	SL011404	5255-22_3	1558.9	1689.9	1427.9	0.844961	-0.243043	0.127268	0.312648
PDE5A	O76074	SL011405	5256-86_3	2196.45	2342.4	2050.5	0.875384	-0.192012	0.127268	0.312648
PGF	P49763	SL002640	3078-1_2	904.775	871.8	937.75	1.07565	0.105206	0.127268	0.312648
PIK3CA,PIK3R1	P42336,P27986	SL010512	3390-72_2	1345.67	1379.2	1312.15	0.951385	-0.071899	0.127268	0.312648
PRKACA	P17612	SL010513	3466-8_2	12506	14993.9	10018.1	0.668148	-0.58176	0.127268	0.312648
PRKCG	P05129	SL000556	5476-66_3	402.8	372.1	433.5	1.16501	0.220342	0.127268	0.312648
PRSS1	P07477	SL000603	3049-61_2	5396.88	4923.5	5870.25	1.19229	0.253738	0.127268	0.312648
PRSS2	P07478	SL010388	5034-79_1	955.625	868.1	1043.15	1.20165	0.265013	0.127268	0.312648
PTK2	Q05397	SL012248	4986-59_1	320.7	301.7	339.7	1.12595	0.171147	0.127268	0.312648
PTPN1	P18031	SL004939	3005-5_2	4055.35	4238	3872.7	0.913804	-0.130044	0.127268	0.312648
RET	P07949	SL010378	3220-40_2	2287.47	2431.1	2143.85	0.881844	-0.181405	0.127268	0.312648
SCARF1	Q14162	SL005221	5129-12_3	15456.8	13138.5	17775.2	1.35291	0.436061	0.127268	0.312648
SELP	P16109	SL000560	4154-57_2	17373	16974.1	17771.8	1.047	0.0662588	0.127268	0.312648
SEMA6A	Q9H2E6	SL005214	5122-92_2	21900.3	20002.6	23798	1.18975	0.250653	0.127268	0.312648
SIGLEC6	O43699	SL005217	2741-22_2	322.475	337.8	307.15	0.909266	-0.137226	0.127268	0.312648
SOD1	P00441	SL000581	2794-60_2	2550.45	2677.2	2423.7	0.905312	-0.143514	0.127268	0.312648
STC1	P52823	SL005789	4930-21_1	2587.3	2308.9	2865.7	1.24115	0.311682	0.127268	0.312648
TACSTD2	P09758	SL001890	2619-72_2	603.325	615.2	591.45	0.961395	-0.0567993	0.127268	0.312648
TGFB2	P61812	SL000088	4156-74_1	527.2	539.1	515.3	0.955852	-0.0651403	0.127268	0.312648
THBS4	P35443	SL007207	3340-53_1	68030.9	64302.3	71759.6	1.11597	0.158302	0.127268	0.312648
TNFRSF13C	Q96RJ3	SL004671	5383-14_3	2569.75	2833.7	2305.8	0.813706	-0.29742	0.127268	0.312648
TNFRSF21	O75509	SL004871	5404-53_3	8667.88	7947.6	9388.15	1.18126	0.240322	0.127268	0.312648
TNFRSF6B	O95407	SL003739	5070-76_3	829.5	786.5	872.5	1.10935	0.149708	0.127268	0.312648
TNFRSF9	Q07011	SL004126	2598-9_3	575.975	529.6	622.35	1.17513	0.232823	0.127268	0.312648
TPI1	P60174	SL004812	4309-59_3	8610.85	9489.8	7731.9	0.814759	-0.295555	0.127268	0.312648
TPSB2	P20231	SL010617	3403-1_2	2193.1	1786.5	2599.7	1.45519	0.541209	0.127268	0.312648
VWF	P04275	SL000017	3050-7_2	19962.4	18462.4	21462.5	1.1625	0.217225	0.127268	0.312648
WFIKKN1	Q96NZ8	SL012783	3191-50_2	732.575	775.9	689.25	0.888323	-0.170843	0.127268	0.312648
YWHAB,YWHAE,YWHAG,YWHAH,YWHAQ,YWHAZ,SFN	P31946,P62258,P61981,Q04917,P27348,P63104,P31947	SL017611	4179-57_3	5326	5766.3	4885.7	0.847285	-0.239081	0.127268	0.312648
BCAM	P50895	SL001902	2816-50_2	2901.88	2645	3158.75	1.19423	0.256086	0.226594	0.429253
BDNF	P23560	SL003951	2421-7_3	2332.45	2185.4	2479.5	1.13457	0.182152	0.226594	0.429253
BMP7	P18075	SL004078	2972-57_2	1699.97	1888.1	1511.85	0.800726	-0.32062	0.226594	0.429253
CDK5,CDK5R1	Q00535,Q15078	SL010496	3358-51_2	1675.83	1713.9	1637.75	0.955569	-0.0655678	0.226594	0.429253
CLIC1	O00299	SL004915	5013-2_1	6301.52	7116.4	5486.65	0.770987	-0.375222	0.226594	0.429253
CNTN2	Q02246	SL008623	3296-92_2	1431.33	1621.6	1241.05	0.765324	-0.385857	0.226594	0.429253
CYP3A4	P08684	SL000398	2943-5_2	2040.08	1936.3	2143.85	1.10719	0.146901	0.226594	0.429253
GZMH	P20718	SL004654	3373-5_2	521.2	536.9	505.5	0.941516	-0.0869423	0.226594	0.429253
IL17A	Q16552	SL001713	3498-53_2	379.325	390.8	367.85	0.941274	-0.0873129	0.226594	0.429253
IL17RD	Q8NFM7	SL010613	3376-49_2	788	810.3	765.7	0.944959	-0.0816769	0.226594	0.429253
IL4R	P24394	SL003308	3055-54_2	541.85	507.4	576.3	1.13579	0.183697	0.226594	0.429253
IL6R	P08887	SL001943	4139-71_2	20257.8	17952.7	22562.8	1.25679	0.329745	0.226594	0.429253
INSR	P06213	SL004125	3448-13_2	9510.75	8466.6	10554.9	1.24665	0.318058	0.226594	0.429253
PARK7	Q99497	SL008933	5016-61_2	1040.15	1009.4	1070.9	1.06093	0.0853258	0.226594	0.429253
PLAUR	Q03405	SL002506	2652-15_1	970.975	942.1	999.85	1.0613	0.0858315	0.226594	0.429253
PTEN	P60484	SL003761	3831-21_1	1100.67	1038.6	1162.75	1.11954	0.162901	0.226594	0.429253
SCARB2	Q14108	SL005197	5100-53_3	716.5	696.2	736.8	1.05832	0.0817712	0.226594	0.429253
SERPING1	P05155	SL000308	4479-14_2	13133.1	12620.5	13645.8	1.08124	0.112683	0.226594	0.429253
SORCS2	Q96PQ0	SL014091	4569-52_2	529.7	602.7	456.7	0.757757	-0.400193	0.226594	0.429253
ADRBK1	P25098	SL002792	3347-9_2	5615.9	6072.4	5159.4	0.849648	-0.235064	0.226594	0.429253
AIP	O00170	SL011629	3839-60_2	5441.23	5603.6	5278.85	0.942046	-0.0861303	0.226594	0.429253
ALB	P02768	SL000254	3707-12_2	7982.38	8134.1	7830.65	0.962694	-0.0548507	0.226594	0.429253
ANGPT2	O15123	SL001996	2602-2_2	703.125	652.6	753.65	1.15484	0.207696	0.226594	0.429253
ANGPT4	Q9Y264	SL004643	2500-2_3	799.4	814.9	783.9	0.961959	-0.0559534	0.226594	0.429253
AREG	P15514	SL000136	2970-60_2	2585.53	3177.6	1993.45	0.627345	-0.67267	0.226594	0.429253
ARID3A	Q99856	SL011549	3875-62_1	941.925	1063.6	820.25	0.771202	-0.37482	0.226594	0.429253
BCL2L1	Q07817	SL003674	4423-77_2	1057.78	1073.7	1041.85	0.970336	-0.0434434	0.226594	0.429253
BGN	P21810	SL007804	3284-75_1	12538.8	12176.9	12900.6	1.05943	0.0832913	0.226594	0.429253
C1QA,C1QB,C1QC	P02745,P02746,P02747	SL000309	2753-2_2	56120.8	55236	57005.6	1.03204	0.0454935	0.226594	0.429253
CAMK2B	Q13554	SL010492	3351-1_1	3282.38	3582.5	2982.25	0.832449	-0.264566	0.226594	0.429253
CCDC80	Q76M96	SL010390	3234-23_2	3218	2914.2	3521.8	1.2085	0.273213	0.226594	0.429253
CCL16	O15467	SL003300	4913-78_1	34546.2	33725.5	35366.8	1.04867	0.0685559	0.226594	0.429253
CCL23	P55773	SL003301	3028-36_2	52930.4	54352.4	51508.5	0.947677	-0.0775332	0.226594	0.429253
CCL5	P13501	SL000563	2523-31_3	682.375	742.8	621.95	0.837305	-0.256175	0.226594	0.429253
CD109	Q6YHK3	SL008773	3290-50_2	10347.9	9328.5	11367.2	1.21855	0.28516	0.226594	0.429253
CD274	Q9NZQ7	SL004852	5060-62_3	2109.82	2005.3	2214.35	1.10425	0.143065	0.226594	0.429253
CDC37	Q16543	SL011232	3879-50_1	658.525	663.9	653.15	0.983808	-0.0235516	0.226594	0.429253
CDH1	P12830	SL000055	2501-51_3	42357.4	39474.4	45240.4	1.14607	0.196694	0.226594	0.429253
CHEK1	O14757	SL006911	2853-68_2	606.15	614.7	597.6	0.972182	-0.0407023	0.226594	0.429253
CHRDL1	Q9BU40	SL009400	3362-61_2	3733.47	3660.3	3806.65	1.03998	0.05656	0.226594	0.429253
CHST2	Q9Y4C5	SL013988	4428-1_2	525.875	553.6	498.15	0.899837	-0.152264	0.226594	0.429253
CSK	P41240	SL004781	3363-31_4	4107.95	4646.5	3569.4	0.768191	-0.380463	0.226594	0.429253
CST4	P01036	SL007888	3802-50_1	424.5	409.3	439.7	1.07427	0.103361	0.226594	0.429253
CTSV	O60911	SL006910	3364-76_2	3887.85	4141.1	3634.6	0.87769	-0.188217	0.226594	0.429253
CXCL11	O14625	SL003326	3038-9_2	7549.48	6547.9	8551.05	1.30592	0.385069	0.226594	0.429253
CXCL3,CXCL2	P19876,P19875	SL017610	2986-49_2	4233.07	2913.6	5552.55	1.90574	0.930348	0.226594	0.429253
DLL4	Q9NR61	SL010457	3305-6_1	621.95	647.5	596.4	0.921081	-0.1186	0.226594	0.429253
DNAJB1	P25685	SL000449	3852-19_2	697.825	717.8	677.85	0.944344	-0.0826159	0.226594	0.429253
EFNB3	Q15768	SL004142	2514-65_3	1749.85	1784.5	1715.2	0.961166	-0.0571431	0.226594	0.429253
ERBB4	Q15303	SL003803	2618-10_2	146.675	144.2	149.15	1.03433	0.0486928	0.226594	0.429253
FCGR2B	P31994	SL010460	3310-62_1	2347.8	1737.3	2958.3	1.70281	0.767921	0.226594	0.429253
FGA,FGB,FGG	P02671,P02675,P02679	SL000022	4907-56_1	2736.6	2732.1	2741.1	1.00329	0.00474467	0.226594	0.429253
FGF10	O15520	SL004333	2441-2_4	280.175	279.7	280.65	1.0034	0.00489181	0.226594	0.429253
FGF5	P12034	SL004339	3065-65_1	855.825	863.8	847.85	0.981535	-0.0268883	0.226594	0.429253
FGG	P02679	SL003341	4989-7_1	9176.92	9066.5	9287.35	1.02436	0.0347213	0.226594	0.429253
FUT5	Q11128	SL014008	4549-78_2	5906.38	4791.2	7021.55	1.46551	0.551403	0.226594	0.429253
GOT1	P17174	SL000280	4912-17_1	3924.95	3912.9	3937	1.00616	0.00885847	0.226594	0.429253
GP6	Q9HCN6	SL008759	3194-36_2	17342.2	17700.3	16984	0.959532	-0.0595975	0.226594	0.429253
GSK3A,GSK3B	P49840,P49841	SL017188	3441-64_2	6531.73	6855.8	6207.65	0.90546	-0.143278	0.226594	0.429253
H2AFZ	P0C0S5	SL002093	4163-5_2	2360.55	2770.3	1950.8	0.704184	-0.505976	0.226594	0.429253
HAPLN1	P10915	SL008023	3196-6_2	9329.38	8971.9	9686.85	1.07969	0.110614	0.226594	0.429253
HIPK3	Q9H422	SL010523	3443-61_2	1008.3	993	1023.6	1.03082	0.0437864	0.226594	0.429253
HNRNPK	P61978	SL002756	4994-178_1	399.525	375.6	423.45	1.1274	0.172995	0.226594	0.429253
ICAM1	P05362	SL002922	4342-10_3	3045.95	2765.4	3326.5	1.2029	0.266517	0.226594	0.429253
IDS	P22304	SL008639	3198-4_1	3084.05	2837.6	3330.5	1.1737	0.231068	0.226594	0.429253
IL17D	Q8TAD2	SL004353	4136-40_2	704.95	748.3	661.6	0.884137	-0.177658	0.226594	0.429253
JAM2	P57087	SL005193	2997-8_1	3441.75	3569.8	3313.7	0.928259	-0.1074	0.226594	0.429253
KIR3DS1	Q14943	SL014289	5097-14_3	1123.53	1102.1	1144.95	1.03888	0.0550295	0.226594	0.429253
KLK4	Q9Y5K2	SL003800	2833-20_1	641.725	649.3	634.15	0.976667	-0.0340611	0.226594	0.429253
KLRK1	P26718	SL005204	3056-11_1	1755.3	1720.5	1790.1	1.04045	0.0572123	0.226594	0.429253
LCK	P06239	SL006916	3452-17_2	1116.05	1130.2	1101.9	0.97496	-0.0365848	0.226594	0.429253
LDHB	P07195	SL000493	3890-8_2	1824.28	1890.6	1757.95	0.929837	-0.10495	0.226594	0.429253
LTF	P02788	SL000496	2780-35_2	27994.6	32266	23723.2	0.73524	-0.443713	0.226594	0.429253
MAPK11	Q15759	SL007453	5004-69_1	761	728.8	793.2	1.08836	0.122162	0.226594	0.429253
MAPK1	P28482	SL006918	3115-64_2	6313.6	6722.1	5905.1	0.878461	-0.186951	0.226594	0.429253
MIA	Q16674	SL001947	2687-2_1	8626.75	7466.8	9786.7	1.3107	0.390332	0.226594	0.429253
MICA	Q29983	SL005199	2730-58_2	376.3	331.3	421.3	1.27166	0.34671	0.226594	0.429253
MMP17	Q9ULZ9	SL003332	2838-53_1	2175.25	2400.1	1950.4	0.812633	-0.299324	0.226594	0.429253
MSLN	Q13421	SL001905	3893-64_1	843.7	869	818.4	0.941772	-0.08655	0.226594	0.429253
NACA	Q13765	SL011631	3854-24_1	10474.8	11495.8	9453.85	0.822374	-0.282133	0.226594	0.429253
NCR1	O76036	SL005207	5104-57_3	4539.05	4379.2	4698.9	1.073	0.101656	0.226594	0.429253
NME2	P22392	SL004921	4249-64_2	21754.7	25044.5	18465	0.737286	-0.439704	0.226594	0.429253
NMT1	P30419	SL006476	5196-7_3	3022.45	3123.6	2921.3	0.935235	-0.0965992	0.226594	0.429253
NRXN1	P58400	SL009054	5110-84_3	1489.67	1285.6	1693.75	1.31748	0.397779	0.226594	0.429253
PAPPA	Q13219	SL002755	4148-49_2	12299.9	13231.4	11368.4	0.859195	-0.218943	0.226594	0.429253
PDGFA	P04085	SL000535	4499-21_1	3970.65	3790.5	4150.8	1.09505	0.131001	0.226594	0.429253
PDPK1	O15530	SL006998	4460-8_2	1820.35	1819.9	1820.8	1.00049	0.000713283	0.226594	0.429253
PDXP	Q96GD0	SL011709	3897-61_1	3681.97	4282.4	3081.55	0.719585	-0.474763	0.226594	0.429253
PGK1	P00558	SL003653	5020-50_1	8450.83	8190.5	8711.15	1.06357	0.0889117	0.226594	0.429253
PIGR	P01833	SL005797	3216-2_2	3767.62	3818.6	3716.65	0.973302	-0.039041	0.226594	0.429253
PPA1	Q15181	SL004914	5021-13_1	88662.5	93933.9	83391.1	0.887764	-0.171752	0.226594	0.429253
PPID	Q08752	SL007373	5202-4_3	1613.8	1557.6	1670	1.07216	0.100523	0.226594	0.429253
PPIF	P30405	SL005793	5248-68_2	7428.75	7610.7	7246.8	0.952186	-0.0706851	0.226594	0.429253
PRKCA	P17252	SL000551	2644-11_2	8900.4	10383.2	7417.6	0.714385	-0.485227	0.226594	0.429253
PTK6	Q13882	SL010514	3832-51_1	554.125	546.6	561.65	1.02753	0.0391859	0.226594	0.429253
PTPN11	Q06124	SL010616	3397-7_4	6514.2	7567.7	5460.7	0.72158	-0.470769	0.226594	0.429253
PTPN6	P29350	SL004940	4318-12_3	6105.95	6763.9	5448	0.805452	-0.312129	0.226594	0.429253
RPS6KA3	P51812	SL010515	3469-74_1	2765.4	2975.2	2555.6	0.858967	-0.219325	0.226594	0.429253
RPS6KA5	O75582	SL006919	3865-53_1	360.25	404.4	316.1	0.781652	-0.355402	0.226594	0.429253
SCT	P09683	SL000570	3728-52_2	461.425	450.6	472.25	1.04805	0.0677035	0.226594	0.429253
SERPINA4	P29622	SL004876	3449-58_2	54522.5	56577	52467.9	0.927372	-0.108779	0.226594	0.429253
SERPINC1	P01008	SL000272	3344-60_4	39210.1	41957.6	36462.6	0.869033	-0.202517	0.226594	0.429253
SFRP1	Q8N474	SL003770	3221-54_1	4730.4	4302.9	5157.9	1.1987	0.261474	0.226594	0.429253
SPINT1	O43278	SL004645	2828-82_2	10517.3	9347.8	11686.8	1.25021	0.322175	0.226594	0.429253
SPON1	Q9HCB6	SL005115	4297-62_3	2050.8	1972.8	2128.8	1.07908	0.109796	0.226594	0.429253
SYNCRIP	O60506	SL007022	4224-7_2	1920.28	1990.6	1849.95	0.929343	-0.105717	0.226594	0.429253
TGFB1	P01137	SL000584	2333-72_1	3176.05	3275.4	3076.7	0.939336	-0.0902873	0.226594	0.429253
TGFBI	Q15582	SL006544	3283-21_1	37330.3	32574.4	42086.3	1.29201	0.369612	0.226594	0.429253
TNFRSF17	Q02223	SL004672	2665-26_2	4254.62	4040.7	4468.55	1.10589	0.145202	0.226594	0.429253
TNFSF4	P23510	SL004649	2839-2_1	822.975	830.1	815.85	0.982833	-0.0249812	0.226594	0.429253
TPSG1	Q9NRR2	SL010619	3404-51_2	501.225	488.3	514.15	1.05294	0.0744215	0.226594	0.429253
UBE2L3	P68036	SL008157	3874-8_1	2387.12	2740.7	2033.55	0.741982	-0.430544	0.226594	0.429253
VTA1	Q9NP79	SL004757	4209-60_2	1969.5	2206.2	1732.8	0.785423	-0.348458	0.226594	0.429253
ANXA6	P08133	SL003647	5335-73_3	47782.7	46166	49399.4	1.07004	0.0976642	0.226594	0.429253
BCAN	Q96GW7	SL009089	3461-58_1	1910.62	1632.6	2188.65	1.34059	0.42287	0.226594	0.429253
CDH12	P55289	SL004864	3656-9_1	1002.83	1107.4	898.25	0.811134	-0.301987	0.226594	0.429253
CFD	P00746	SL003327	2946-52_2	765.375	790.2	740.55	0.937168	-0.0936207	0.226594	0.429253
CHST15	Q7LFX5	SL007502	4469-78_2	4621.98	4275.4	4968.55	1.16213	0.216765	0.226594	0.429253
DNAJC19	Q96DA6	SL006197	4545-53_3	950.925	956.6	945.25	0.988135	-0.0172198	0.226594	0.429253
ETHE1	O95571	SL011532	3847-56_2	1797.35	1705	1889.7	1.10833	0.148385	0.226594	0.429253
HBA1,HBB	P69905,P68871	SL000836	4915-64_2	3961.53	4529	3394.05	0.749404	-0.416185	0.226594	0.429253
HPX	P02790	SL000440	2768-56_2	1097.12	984.3	1209.95	1.22925	0.297777	0.226594	0.429253
IL37	Q9NZH6	SL005178	2723-9_2	2103.3	2168.4	2038.2	0.939956	-0.0893353	0.226594	0.429253
KIRREL3	Q8IZU9	SL014111	4557-61_2	423.4	397.4	449.4	1.13085	0.177408	0.226594	0.429253
PRDX6	P30041	SL005694	5018-68_1	64964.5	74006	55923.1	0.755656	-0.404199	0.226594	0.429253
PRKAA1,PRKAB1,PRKAG1	Q13131,Q9Y478,P54619	SL016548	5183-53_3	1023.4	986.4	1060.4	1.07502	0.104364	0.226594	0.429253
PSMA1	P25786	SL010973	3859-50_2	1318.58	1354.7	1282.45	0.946667	-0.0790708	0.226594	0.429253
TNFRSF8	P28908	SL004180	2605-49_2	3628.75	3796.6	3460.9	0.911579	-0.133561	0.226594	0.429253
AIMP1	Q12904	SL003334	2714-78_2	1939.62	2001	1878.25	0.938656	-0.0913321	0.375373	0.556338
AK1	P00568	SL004296	5012-67_1	41465.2	50094	32836.3	0.655495	-0.609344	0.375373	0.556338
ANG	P03950	SL000003	4874-3_1	3506.9	3671.5	3342.3	0.910336	-0.135528	0.375373	0.556338
ARTN	Q5T4W7	SL004670	2939-10_2	1248.6	1254.2	1243	0.99107	-0.0129411	0.375373	0.556338
BTK	Q06187	SL010521	3416-2_2	5915.82	6677.1	5154.55	0.771974	-0.373375	0.375373	0.556338
C6	P13671	SL000322	4127-75_1	90892.1	90115.2	91669	1.01724	0.0246635	0.375373	0.556338
CA13	Q8N1Q1	SL004869	3420-21_2	8541.33	9785.6	7297.05	0.745693	-0.423347	0.375373	0.556338
CCL18	P55774	SL003323	3044-3_2	3582.03	3570.7	3593.35	1.00634	0.00912254	0.375373	0.556338
CCL19	Q99731	SL003189	4922-13_1	1234.38	1169.5	1299.25	1.11094	0.151787	0.375373	0.556338
CCL24	O00175	SL003104	4128-27_2	830.275	839.4	821.15	0.978258	-0.0317127	0.375373	0.556338
CCL3L1	P16619	SL004355	2783-18_2	2106.7	2186.8	2026.6	0.926742	-0.10976	0.375373	0.556338
CD5L	O43866	SL006108	3293-2_4	1849.58	1919.1	1780.05	0.927544	-0.108512	0.375373	0.556338
CDKN1B	P46527	SL000076	3719-2_2	1228.85	1258.9	1198.8	0.95226	-0.0705727	0.375373	0.556338
CKM	P06732	SL000383	2670-67_4	1096.15	1224.1	968.2	0.790948	-0.338344	0.375373	0.556338
CSF1R	P07333	SL004153	2638-12_2	470.15	462.2	478.1	1.0344	0.0487951	0.375373	0.556338
CSNK2A1,CSNK2B	P68400,P67870	SL016550	5225-50_3	10872.9	12609.7	9136	0.724522	-0.464899	0.375373	0.556338
CST1	P01037	SL010456	5459-33_3	1732.28	1865.2	1599.35	0.857468	-0.221845	0.375373	0.556338
CX3CL1	P78423	SL000427	2827-23_2	4031.93	3679	4384.85	1.19186	0.253214	0.375373	0.556338
CXCL13	O43927	SL003167	3487-32_2	4494	4311.7	4676.3	1.08456	0.117111	0.375373	0.556338
DSG2	Q14126	SL004857	5071-3_3	66868.2	65784.4	67951.9	1.03295	0.0467694	0.375373	0.556338
ECM1	Q16610	SL006550	3366-51_2	19153.6	17383.8	20923.3	1.20361	0.26737	0.375373	0.556338
EFNA5	P52803	SL004141	2615-60_2	6581.43	6325.4	6837.45	1.08095	0.112302	0.375373	0.556338
ESD	P10768	SL006378	4984-83_1	2112.78	2139.2	2086.35	0.975295	-0.0360902	0.375373	0.556338
F10	P00742	SL000360	4878-3_1	13422.1	14068.8	12775.5	0.90807	-0.139125	0.375373	0.556338
F11	P03951	SL002662	2190-55_1	2480.18	2424.1	2536.25	1.04626	0.0652477	0.375373	0.556338
F2	P00734	SL000558	5316-54_3	50389.7	54581.3	46198	0.846407	-0.240576	0.375373	0.556338
FABP3	P05413	SL001774	4696-2_2	2576.07	2425	2727.15	1.1246	0.169409	0.375373	0.556338
FAM107B	Q9H098	SL016129	4774-62_3	2798.18	2858.7	2737.65	0.957656	-0.0624212	0.375373	0.556338
FASLG	P48023	SL000633	3052-8_2	1222.95	1125.2	1320.7	1.17375	0.231121	0.375373	0.556338
FCRL3	Q96P31	SL014088	4440-15_2	1090.28	1099.4	1081.15	0.9834	-0.0241497	0.375373	0.556338
FGF12	P61328	SL005161	4392-54_2	389.875	398.7	381.05	0.955731	-0.0653233	0.375373	0.556338
FGF6	P10767	SL004340	4130-71_1	847.525	898.2	796.85	0.887163	-0.172729	0.375373	0.556338
FGR	P09769	SL006912	3810-50_2	1374.97	1501.4	1248.55	0.831591	-0.266055	0.375373	0.556338
FST	P19883	SL000674	4132-27_2	960.85	994.7	927	0.931939	-0.101692	0.375373	0.556338
GAPDH	P04406	SL003785	3848-14_2	88057.1	96691.7	79422.4	0.821399	-0.283845	0.375373	0.556338
GDF2	Q9UK05	SL007756	4880-21_1	1200.53	1190.9	1210.15	1.01616	0.0231336	0.375373	0.556338
HBEGF	Q99075	SL000138	4134-4_2	255.85	251.4	260.3	1.0354	0.0501907	0.375373	0.556338
HNRNPA2B1	P22626	SL004891	5351-52_3	14780.9	16823.4	12738.4	0.75718	-0.401291	0.375373	0.556338
HRG	P04196	SL006448	4996-66_1	1890.67	1943.7	1837.65	0.945439	-0.0809435	0.375373	0.556338
HSD17B10	Q99714	SL004795	4217-49_3	1622.15	1618.3	1626	1.00476	0.00684818	0.375373	0.556338
HSP90AA1,HSP90AB1	P07900,P08238	SL017612	2625-53_4	30052.2	30331.4	29772.9	0.981587	-0.0268123	0.375373	0.556338
ICOS	Q9Y6W8	SL005170	2988-57_2	1418.28	1417.7	1418.85	1.00081	0.0011698	0.375373	0.556338
IFNG	P01579	SL001802	2989-17_2	923.05	1029.6	816.5	0.793026	-0.334559	0.375373	0.556338
IL1RAPL2	Q9NP60	SL004849	5082-51_3	1356.7	1371.1	1342.3	0.978995	-0.0306267	0.375373	0.556338
IL23R	Q5VWK5	SL005185	5088-175_3	2939.95	2790.5	3089.4	1.10711	0.146803	0.375373	0.556338
ING1	Q9UK53	SL009628	3888-8_1	1756.33	1826.4	1686.25	0.923264	-0.115184	0.375373	0.556338
INHBA	P08476	SL001938	2748-3_2	7995.7	7935.7	8055.7	1.01512	0.0216525	0.375373	0.556338
JAM3	Q9BX67	SL005194	2998-53_2	3314.62	3505	3124.25	0.891369	-0.165905	0.375373	0.556338
KLK7	P49862	SL000064	3378-49_2	89.775	102.6	76.95	0.75	-0.415037	0.375373	0.556338
KLKB1	P03952	SL000545	4152-58_2	38829.5	37671.2	39987.8	1.0615	0.0860979	0.375373	0.556338
MDH1	P40925	SL008102	3853-56_1	28712.2	30743.3	26681.2	0.867869	-0.204451	0.375373	0.556338
MMP16	P51512	SL003331	5268-49_3	1654.72	1697.5	1611.95	0.949602	-0.0746046	0.375373	0.556338
MMP7	P09237	SL000525	2789-26_2	1243.7	1196.8	1290.6	1.07838	0.10886	0.375373	0.556338
NAGK	Q9UJ70	SL005629	3894-15_2	1845.33	1874.9	1815.75	0.968452	-0.0462481	0.375373	0.556338
NAPA	P54920	SL011202	4292-5_3	5643.88	6620.5	4667.25	0.704969	-0.504367	0.375373	0.556338
PAFAH1B2	P68402	SL004760	2642-4_1	4490	4693.5	4286.5	0.913284	-0.130864	0.375373	0.556338
PEBP1	P30086	SL005358	4276-10_2	8546.3	8759.7	8332.9	0.951277	-0.0720628	0.375373	0.556338
PFDN5	Q99471	SL006705	4271-75_2	740.525	762.1	718.95	0.94338	-0.0840889	0.375373	0.556338
POSTN	Q15063	SL005084	3457-57_1	4002.4	4032.2	3972.6	0.985219	-0.0214837	0.375373	0.556338
PSMA2	P25787	SL008865	4280-47_2	851.75	891.4	812.1	0.911039	-0.134416	0.375373	0.556338
PSMD7	P51665	SL007266	3898-5_2	444.75	460.7	428.8	0.930758	-0.103523	0.375373	0.556338
PSPN	O60542	SL004685	2696-87_2	376.775	380.8	372.75	0.97886	-0.0308251	0.375373	0.556338
PTGS2	P35354	SL000027	3761-4_2	1774.88	1866.8	1682.95	0.901516	-0.149575	0.375373	0.556338
RAN	P62826	SL005034	4282-3_2	4743.38	6021.6	3465.15	0.575453	-0.797229	0.375373	0.556338
RPS27A	P62979	SL000605	2846-24_2	7675.65	8813.6	6537.7	0.741774	-0.430948	0.375373	0.556338
RTN4	Q9NQC3	SL008309	5118-74_2	52511.7	54614.5	50408.8	0.922994	-0.115607	0.375373	0.556338
SPINT2	O43291	SL001897	2843-13_2	2762.18	2761.1	2763.25	1.00078	0.00112295	0.375373	0.556338
STIP1	P31948	SL010250	5489-18_3	6604.98	7903.2	5306.75	0.671469	-0.574608	0.375373	0.556338
TIMP3	P35625	SL003043	2480-58_3	6774.25	6215.5	7333	1.17979	0.238533	0.375373	0.556338
TNFAIP6	P98066	SL004782	5036-50_1	1490.83	1410.8	1570.85	1.11345	0.155032	0.375373	0.556338
TOP1	P11387	SL004305	2876-74_2	2854.68	2856.4	2852.95	0.998792	-0.00174356	0.375373	0.556338
TPO	P07202	SL000588	3873-51_2	2546.18	2578.8	2513.55	0.974698	-0.0369735	0.375373	0.556338
TPT1	P13693	SL005679	3872-2_1	10684.2	11022	10346.4	0.9387	-0.0912641	0.375373	0.556338
UBE2N	P61088	SL008143	3905-62_1	6073.57	7099.7	5047.45	0.710938	-0.492203	0.375373	0.556338
ULBP3	Q9BZM4	SL005229	2747-3_2	1319.78	1422.6	1216.95	0.855441	-0.22526	0.375373	0.556338
A2M	P01023	SL000252	3708-62_1	26533.2	25921.2	27145.2	1.04722	0.0665646	0.375373	0.556338
ABL1	P00519	SL006892	3341-33_4	361.225	365.1	357.35	0.978773	-0.0309539	0.375373	0.556338
ACY1	Q03154	SL005574	3343-1_4	4651.52	4214	5089.05	1.20765	0.272206	0.375373	0.556338
ADAM9	Q13443	SL004642	3795-6_2	2979.72	2858.6	3100.85	1.08474	0.117355	0.375373	0.556338
ALCAM	Q13740	SL003166	5451-1_3	15666	14740.5	16591.5	1.12557	0.170659	0.375373	0.556338
ALPL	P05186	SL002077	2795-23_3	63391.6	69296.2	57486.9	0.829583	-0.269542	0.375373	0.556338
APOA1	P02647	SL000019	2750-3_2	16315.4	16694.3	15936.5	0.954604	-0.0670253	0.375373	0.556338
AURKA	O14965	SL004771	3091-70_2	1858.15	1780.2	1936.1	1.08757	0.121114	0.375373	0.556338
BMP1	P13497	SL003994	3348-49_2	1302.28	1379.4	1225.15	0.888176	-0.171082	0.375373	0.556338
BMX	P51813	SL006374	3414-40_2	1074.47	1073.3	1075.65	1.00219	0.00315534	0.375373	0.556338
BST1	Q10588	SL008644	4535-50_2	9452.23	9554.1	9350.35	0.978674	-0.0310996	0.375373	0.556338
CCL22	O00626	SL003187	3508-78_3	2490.32	2233.6	2747.05	1.22988	0.298512	0.375373	0.556338
CD80	P33681	SL003738	2603-61_2	809.325	822.1	796.55	0.968921	-0.045549	0.375373	0.556338
CDH3	P22223	SL004183	2643-57_2	43362.4	41550	45174.8	1.08724	0.12067	0.375373	0.556338
CGA,FSHB	P01215,P01225	SL000428	3032-11_2	318.4	337.3	299.5	0.887934	-0.171476	0.375373	0.556338
CLEC11A	Q9Y240	SL004362	2966-65_2	2408.12	2226.1	2590.15	1.16354	0.218517	0.375373	0.556338
COL23A1	Q86Y22	SL014048	4543-65_2	547.2	570.6	523.8	0.917981	-0.123464	0.375373	0.556338
COMMD7	Q86VX2	SL004704	2823-7_1	3321.6	3391.5	3251.7	0.958779	-0.0607293	0.375373	0.556338
CPE	P16870	SL008703	5343-74_3	3076.4	2928.4	3224.4	1.10108	0.138918	0.375373	0.556338
CSN1S1	P47710	SL001868	4695-49_2	1186.83	1197.3	1176.35	0.982502	-0.0254673	0.375373	0.556338
CST5	P28325	SL008382	3803-10_2	4994.8	4148.1	5841.5	1.40824	0.493888	0.375373	0.556338
CXCL8	P10145	SL000039	3447-64_2	1882.3	1839.8	1924.8	1.0462	0.0651596	0.375373	0.556338
EDA2R	Q9HAV5	SL005233	3083-71_1	1573.62	1505.6	1641.65	1.09036	0.124808	0.375373	0.556338
EGFR	P00533	SL002644	2677-1_1	32107.4	30516.6	33698.2	1.10426	0.143077	0.375373	0.556338
FGFR3	P22607	SL004063	3809-1_2	975.225	957.7	992.75	1.0366	0.0518567	0.375373	0.556338
FUT3	P21217	SL005575	4548-4_2	792.6	822.8	762.4	0.926592	-0.109994	0.375373	0.556338
GFAP	P14136	SL004271	3034-1_2	1071.67	1047.4	1095.95	1.04635	0.0653695	0.375373	0.556338
GPC2	Q8N158	SL010463	3315-15_1	635.425	650.7	620.15	0.953051	-0.0693753	0.375373	0.556338
GPR114	Q8IZF4	SL014094	4551-72_3	1419.15	1458.2	1380.1	0.946441	-0.0794158	0.375373	0.556338
IFNA2	P01563	SL002075	3497-13_2	424.725	428	421.45	0.984696	-0.0222493	0.375373	0.556338
IGF1R	P08069	SL003304	4232-19_2	8218.3	7175	9261.6	1.29082	0.368283	0.375373	0.556338
IGFBP5	P24593	SL004676	2685-21_2	1639.95	1698.4	1581.5	0.931171	-0.102883	0.375373	0.556338
IL10	P22301	SL001717	2773-50_2	761.275	753.1	769.45	1.02171	0.0309861	0.375373	0.556338
IL16	Q14005	SL000474	2774-10_3	3781.53	3338.1	4224.95	1.26568	0.339907	0.375373	0.556338
IL1RAP	Q9NPH3	SL004588	2630-12_2	32594.1	31051.5	34136.7	1.09936	0.136661	0.375373	0.556338
IL27,EBI3	Q8NEV9,Q14213	SL006915	2829-19_2	1320.8	1282.7	1358.9	1.05941	0.0832555	0.375373	0.556338
IL3RA	P26951	SL005187	4490-65_2	915.375	942.3	888.45	0.942853	-0.0848959	0.375373	0.556338
ITGA2B,ITGB3	P08514,P05106	SL000542	3739-72_4	1781.62	1792.7	1770.55	0.987644	-0.0179365	0.375373	0.556338
ITGAV,ITGB5	P06756,P18084	SL003182	4917-62_1	9857.6	9238.2	10477	1.1341	0.181542	0.375373	0.556338
LAYN	Q6UX15	SL004646	2635-61_2	2086.22	1964.9	2207.55	1.12349	0.16799	0.375373	0.556338
LEPR	P48357	SL003184	5400-52_3	3299.38	2840.9	3757.85	1.32277	0.403559	0.375373	0.556338
LYZ	P61626	SL000510	4920-10_1	588.25	577.2	599.3	1.03829	0.0542071	0.375373	0.556338
MIF	P14174	SL003080	5356-2_3	2346.62	2648.9	2044.35	0.771773	-0.373751	0.375373	0.556338
MMP8	P22894	SL000526	2954-56_2	1739.2	1697.8	1780.6	1.04877	0.0686969	0.375373	0.556338
MSN	P26038	SL005846	5009-11_1	1867.28	1772.8	1961.75	1.10658	0.146111	0.375373	0.556338
NCR3	O14931	SL005205	3003-29_2	655.025	634	676.05	1.06632	0.0926471	0.375373	0.556338
NRCAM	Q92823	SL005210	5109-24_3	35337.3	34126.2	36548.4	1.07098	0.0989304	0.375373	0.556338
NTF3	P20783	SL004359	4145-58_2	568.1	547.5	588.7	1.07525	0.104674	0.375373	0.556338
PA2G4	Q9UQ80	SL008331	4258-15_2	1919.75	2120.5	1719	0.810658	-0.302835	0.375373	0.556338
PAK3	O75914	SL010508	3387-1_2	1340.08	1315.5	1364.65	1.03736	0.0529197	0.375373	0.556338
PLAU	P00749	SL000613	4158-54_2	3400.68	3411.6	3389.75	0.993595	-0.00926963	0.375373	0.556338
PLG	P00747	SL000268	3710-49_2	8897.55	8461.9	9333.2	1.10297	0.14139	0.375373	0.556338
PLK1	P53350	SL005258	3394-81_2	440.475	444.6	436.35	0.981444	-0.0270222	0.375373	0.556338
PRDX1	Q06830	SL004919	3855-56_1	3147.62	3448.5	2846.75	0.825504	-0.276653	0.375373	0.556338
PSME3	P61289	SL005308	5204-13_3	779.3	753.9	804.7	1.06738	0.0940779	0.375373	0.556338
ROBO2	Q9HCK4	SL007680	5116-62_2	7364.8	7548.5	7181.1	0.951328	-0.0719851	0.375373	0.556338
SERPINA3	P01011	SL018548	4153-11_2	14168.5	14992.1	13345	0.890135	-0.167903	0.375373	0.556338
SIRT2	Q8IXJ6	SL006629	5030-52_1	7411.38	7481.4	7341.35	0.98128	-0.0272629	0.375373	0.556338
SNX4	O95219	SL005372	3903-49_2	4799.45	5087.9	4511	0.886613	-0.173623	0.375373	0.556338
TF	P02787	SL000601	4162-54_2	222956	218802	227108	1.03796	0.0537525	0.375373	0.556338
TG	P01266	SL000587	4165-2_1	316.875	312.5	321.25	1.028	0.0398403	0.375373	0.556338
TYMS	P04818	SL000142	5035-7_1	655.775	654.1	657.45	1.00512	0.00736997	0.375373	0.556338
VEGFC	P49767	SL004486	3132-1_1	2084.45	2208.2	1960.7	0.887918	-0.171502	0.375373	0.556338
XCL1	P47992	SL003186	4143-74_2	639.025	641	637.05	0.993838	-0.00891775	0.375373	0.556338
CFHR5	Q9BXR6	SL006830	3666-17_4	1434	1544.3	1323.7	0.857152	-0.222377	0.375373	0.556338
COTL1	Q14019	SL004814	4905-63_1	4173.93	4378.9	3968.95	0.906381	-0.141811	0.375373	0.556338
DSC3	Q14574	SL008709	4981-6_1	473.95	454.9	493	1.08375	0.116038	0.375373	0.556338
EREG	O14944	SL000139	4956-2_1	3451.35	3677	3225.7	0.877264	-0.188917	0.375373	0.556338
IL2	P60568	SL000478	3070-1_2	2304.03	2278.3	2329.75	1.02258	0.0322174	0.375373	0.556338
IL6	P05231	SL000087	4673-13_2	798.975	808.1	789.85	0.977416	-0.0329551	0.375373	0.556338
MBL2	P11226	SL004516	3000-66_1	6726.38	6128.9	7323.85	1.19497	0.256974	0.375373	0.556338
NOTCH2	Q04721	SL007356	5106-52_3	1068.9	1009.8	1128	1.11705	0.159697	0.375373	0.556338
NXPH1	P58417	SL012457	4562-1_2	3503.8	3224.3	3783.3	1.17337	0.230659	0.375373	0.556338
PDK1	Q15118	SL006921	5227-60_3	881.325	846.4	916.25	1.08253	0.114402	0.375373	0.556338
SHC1	P29353	SL014469	5272-55_2	1998.95	2077.1	1920.8	0.924751	-0.112863	0.375373	0.556338
TEK	Q02763	SL003200	3773-15_4	2685.15	2752	2618.3	0.951417	-0.0718501	0.375373	0.556338
ADIPOQ	Q15848	SL004258	3554-24_1	3416.3	3154.5	3678.1	1.16599	0.221549	0.5731	0.705556
AKT1,AKT2,AKT3	P31749,P31751,Q9Y243	SL017614	3392-68_2	2735.57	2841.9	2629.25	0.925173	-0.112204	0.5731	0.705556
ARPP19	P56211	SL011708	4963-19_1	872.875	868.2	877.55	1.01077	0.0154539	0.5731	0.705556
BPI	P17213	SL004511	4126-22_1	11964.2	13145.9	10782.5	0.820222	-0.285915	0.5731	0.705556
CASP10	Q92851	SL003717	5340-24_3	7557.55	7595.2	7519.9	0.990086	-0.0143745	0.5731	0.705556
CCL4L1	Q8NHW4	SL004356	2781-63_2	1770.25	1730.6	1809.9	1.04582	0.0646377	0.5731	0.705556
CDC2,CCNB1	P06493,P14635	SL010494	3422-4_2	705.45	725.2	685.7	0.945532	-0.0808014	0.5731	0.705556
COL8A1	P27658	SL008072	4807-13_3	1214.28	1124.2	1304.35	1.16025	0.214432	0.5731	0.705556
CSF3R	Q99062	SL004591	2719-3_4	1109.47	1158	1060.95	0.916192	-0.126279	0.5731	0.705556
CXCL6	P80162	SL003172	3495-15_2	5119	5025.5	5212.5	1.03721	0.0527083	0.5731	0.705556
EIF4EBP2	Q13542	SL008378	4184-43_3	909.25	904.8	913.7	1.00984	0.0141216	0.5731	0.705556
EIF5	P55010	SL004759	2612-5_2	2178.07	2237.8	2118.35	0.946622	-0.0791401	0.5731	0.705556
ENTPD3	O75355	SL014093	4436-1_2	1564.5	1594.1	1534.9	0.962863	-0.0545975	0.5731	0.705556
HCK	P08631	SL010499	3374-49_2	357.65	358.3	357	0.996372	-0.00524397	0.5731	0.705556
HGFAC	Q04756	SL006512	3617-80_4	6398.73	6478.9	6318.55	0.97525	-0.0361554	0.5731	0.705556
IDUA	P35475	SL010368	3169-70_2	3601.7	3331.5	3871.9	1.16221	0.21687	0.5731	0.705556
IGHG1,IGHG2,IGHG3,IGHG4,IGK,IGL	P01857	SL000467	3700-15_4	28057.4	28617.8	27497	0.960836	-0.0576385	0.5731	0.705556
IL34	Q6ZMJ4	SL013548	4556-10_2	1146.83	1164.4	1129.25	0.969813	-0.0442218	0.5731	0.705556
KLK13	Q9UKR3	SL003918	3200-49_2	1735.78	1683.3	1788.25	1.06235	0.0872561	0.5731	0.705556
LAG3	P18627	SL005195	5099-14_3	12038.4	11028.4	13048.5	1.18317	0.242655	0.5731	0.705556
LCORL	Q8N3X6	SL006698	4304-18_2	313.65	310.2	317.1	1.02224	0.0317392	0.5731	0.705556
LMNB1	P20700	SL006132	3889-64_2	1060.4	1073.7	1047.1	0.975226	-0.0361917	0.5731	0.705556
LTA4H	P09960	SL007100	3204-2_2	5495.23	7551	3439.45	0.455496	-1.13449	0.5731	0.705556
MAPK3	P27361	SL000409	2855-49_2	1915.5	1982.3	1848.7	0.932604	-0.100664	0.5731	0.705556
NUDCD3	Q8IVD9	SL011768	4254-6_2	765.825	787	744.65	0.946188	-0.0798011	0.5731	0.705556
PCSK7	Q16549	SL014069	4459-68_2	5414.38	5619.2	5209.55	0.927098	-0.109206	0.5731	0.705556
PGD	P52209	SL000247	4187-49_2	20165.4	22239.6	18091.2	0.813466	-0.297847	0.5731	0.705556
[truncated: 308 more rows]

## Sheet: d) Study Overlaps
46 elements included exclusively in "Discovery Study":	260 elements included exclusively in "Validation Study #1":	114 elements included exclusively in "Validation Study #2":	79 common elements in "Validation Study #1" and "Discovery Study":	18 common elements in "Validation Study #2" and "Discovery Study":	32 common elements in "Validation Study #2" and "Validation Study #1":	22 common elements in "Validation Study #2", "Validation Study #1" and "Discovery Study":					% elements in the Discovery Study validated in one or both Validation Studies:
[truncated: 114 more rows]

[truncated: 2 more sheets: e) Mesoscale Discovery Assay, f) Cohort Information]
