# Supplementary material for: Trisomy 21 causes changes in the circulating proteome indicative of chronic autoinflammation
Source: Sci Rep. 2017 Nov 1;7:14818. doi: 10.1038/s41598-017-13858-3 (PMC5665944; doi:10.1038/s41598-017-13858-3)
Supplement: Supplementary file 3 — Supplementary File 2 [file 41598_2017_13858_MOESM3_ESM.xlsx]

## Sheet: a) Annotation
FGFR1	Gene ID	Type	Tax ID	Homologene Gene ID	Homologene Gene Tax ID	GO:0072376 protein activation cascade	GO:0006959 humoral immune response	GO:0009611 response to wounding	GO:0006612 protein targeting to membrane	GO:0006954 inflammatory response	GO:0045055 regulated exocytosis	GO:0031424 keratinization	GO:0018212 peptidyl-tyrosine modification	GO:0038084 vascular endothelial growth fa	GO:2000651 positive regulation of sodium	R-HSA-381426 Regulation of Insulin-like Gro	GO:0006958 complement activation, classic	GO:0030162 regulation of proteolysis	GO:0072498 embryonic skeletal joint devel	GO:0048712 negative regulation of astrocy	GO:0010886 positive regulation of cholest	GO:0050909 sensory perception of taste	GO:0065005 protein-lipid complex assembly	GO:0045745 positive regulation of G-prote	GO:0007589 body fluid secretion
TFF3	7033	symbol	H. sapiens	7033	H. sapiens	0.0	0.0	1.0	0.0	0.0	0.0	0.0	0.0	0.0	0.0	0.0	0.0	0.0	0.0	0.0	0.0	0.0	0.0	0.0	0.0
NOG	9241	symbol	H. sapiens	9241	H. sapiens	0.0	0.0	1.0	0.0	0.0	0.0	0.0	0.0	0.0	0.0	0.0	0.0	0.0	1.0	1.0	0.0	0.0	0.0	0.0	0.0
PRG3	10394	symbol	H. sapiens	10394	H. sapiens	0.0	0.0	0.0	0.0	0.0	1.0	0.0	0.0	0.0	0.0	0.0	0.0	0.0	0.0	0.0	0.0	0.0	0.0	0.0	0.0
NRP1	8829	symbol	H. sapiens	8829	H. sapiens	0.0	0.0	1.0	0.0	1.0	0.0	1.0	1.0	1.0	0.0	0.0	0.0	0.0	0.0	1.0	0.0	0.0	0.0	0.0	0.0
GFRAL	389400	symbol	H. sapiens	389400	H. sapiens	0.0	0.0	0.0	0.0	0.0	0.0	0.0	0.0	0.0	0.0	0.0	0.0	0.0	0.0	0.0	0.0	0.0	0.0	0.0	0.0
CST3	1471	symbol	H. sapiens	1471	H. sapiens	0.0	0.0	1.0	0.0	0.0	1.0	1.0	0.0	0.0	0.0	0.0	0.0	1.0	0.0	0.0	0.0	1.0	0.0	0.0	0.0
MMP1	4312	symbol	H. sapiens	4312	H. sapiens	0.0	0.0	0.0	0.0	0.0	0.0	0.0	0.0	0.0	0.0	1.0	0.0	0.0	0.0	0.0	0.0	0.0	0.0	0.0	0.0
B2M	567	symbol	H. sapiens	567	H. sapiens	0.0	1.0	0.0	0.0	1.0	1.0	0.0	0.0	0.0	0.0	0.0	0.0	0.0	0.0	1.0	0.0	0.0	0.0	0.0	0.0
COCH	1690	symbol	H. sapiens	1690	H. sapiens	0.0	1.0	0.0	0.0	0.0	0.0	0.0	0.0	0.0	0.0	0.0	0.0	0.0	0.0	0.0	0.0	0.0	0.0	0.0	0.0
SERPINC1	462	symbol	H. sapiens	462	H. sapiens	1.0	0.0	1.0	0.0	1.0	0.0	0.0	0.0	0.0	0.0	0.0	0.0	1.0	0.0	0.0	0.0	0.0	0.0	0.0	1.0
IGFBP6	3489	symbol	H. sapiens	3489	H. sapiens	0.0	0.0	0.0	0.0	0.0	0.0	0.0	0.0	0.0	0.0	1.0	0.0	0.0	0.0	0.0	0.0	0.0	0.0	0.0	0.0
ST3GAL6	10402	symbol	H. sapiens	10402	H. sapiens	0.0	0.0	0.0	0.0	0.0	0.0	0.0	0.0	0.0	0.0	0.0	0.0	0.0	0.0	0.0	0.0	0.0	0.0	0.0	0.0
TFF1	7031	symbol	H. sapiens	7031	H. sapiens	0.0	0.0	1.0	0.0	0.0	0.0	0.0	0.0	0.0	0.0	0.0	0.0	0.0	0.0	0.0	0.0	0.0	0.0	0.0	0.0
CBR3	874	symbol	H. sapiens	874	H. sapiens	0.0	0.0	0.0	0.0	0.0	0.0	0.0	0.0	0.0	0.0	0.0	0.0	0.0	0.0	0.0	0.0	0.0	0.0	0.0	0.0
OAF	220323	symbol	H. sapiens	220323	H. sapiens	0.0	0.0	0.0	0.0	0.0	0.0	0.0	0.0	0.0	0.0	0.0	0.0	0.0	0.0	0.0	0.0	0.0	0.0	0.0	0.0
FAM3B	54097	symbol	H. sapiens	54097	H. sapiens	0.0	0.0	0.0	0.0	0.0	0.0	0.0	0.0	0.0	0.0	0.0	0.0	0.0	0.0	0.0	0.0	0.0	0.0	0.0	0.0
KLK13	26085	symbol	H. sapiens	26085	H. sapiens	1.0	0.0	0.0	0.0	0.0	0.0	1.0	0.0	0.0	0.0	1.0	0.0	0.0	0.0	0.0	0.0	0.0	0.0	0.0	0.0
PTGDS	5730	symbol	H. sapiens	5730	H. sapiens	0.0	0.0	0.0	0.0	0.0	0.0	0.0	0.0	0.0	0.0	0.0	0.0	0.0	0.0	0.0	0.0	0.0	0.0	0.0	0.0
EFEMP1	2202	symbol	H. sapiens	2202	H. sapiens	0.0	0.0	0.0	0.0	0.0	0.0	0.0	1.0	0.0	0.0	0.0	0.0	0.0	0.0	0.0	0.0	0.0	0.0	0.0	0.0
CRIP2	1397	symbol	H. sapiens	1397	H. sapiens	0.0	0.0	0.0	0.0	0.0	0.0	0.0	0.0	0.0	0.0	0.0	0.0	0.0	0.0	0.0	0.0	0.0	0.0	0.0	0.0
GZMB	3002	symbol	H. sapiens	3002	H. sapiens	1.0	0.0	0.0	1.0	0.0	1.0	0.0	0.0	0.0	0.0	0.0	0.0	0.0	0.0	0.0	0.0	0.0	0.0	0.0	0.0
TPPP2	122664	symbol	H. sapiens	122664	H. sapiens	0.0	0.0	0.0	0.0	0.0	0.0	0.0	0.0	0.0	0.0	0.0	0.0	0.0	0.0	0.0	0.0	0.0	0.0	0.0	0.0
EGFR	1956	symbol	H. sapiens	1956	H. sapiens	0.0	0.0	1.0	1.0	1.0	0.0	1.0	1.0	0.0	0.0	0.0	0.0	0.0	0.0	1.0	0.0	0.0	0.0	0.0	0.0
CTF1	1489	symbol	H. sapiens	1489	H. sapiens	0.0	0.0	0.0	0.0	0.0	0.0	0.0	1.0	0.0	0.0	0.0	0.0	0.0	0.0	0.0	0.0	0.0	0.0	0.0	0.0
IGFLR1	79713	symbol	H. sapiens	79713	H. sapiens	0.0	0.0	0.0	0.0	0.0	0.0	0.0	0.0	0.0	0.0	0.0	0.0	0.0	0.0	0.0	0.0	0.0	0.0	0.0	0.0
CD177	57126	symbol	H. sapiens	57126	H. sapiens	0.0	0.0	1.0	0.0	0.0	1.0	0.0	0.0	0.0	0.0	0.0	0.0	0.0	0.0	0.0	0.0	0.0	0.0	0.0	0.0
TNFRSF19	55504	symbol	H. sapiens	55504	H. sapiens	0.0	0.0	0.0	0.0	0.0	0.0	1.0	1.0	0.0	0.0	0.0	0.0	0.0	0.0	0.0	0.0	0.0	0.0	0.0	0.0
PCDHAC2	56134	symbol	H. sapiens	56134	H. sapiens	0.0	0.0	0.0	0.0	0.0	0.0	0.0	0.0	0.0	0.0	0.0	0.0	0.0	0.0	0.0	0.0	0.0	0.0	0.0	0.0
RFK	55312	symbol	H. sapiens	55312	H. sapiens	0.0	0.0	0.0	0.0	0.0	0.0	0.0	0.0	0.0	0.0	0.0	0.0	0.0	0.0	0.0	0.0	0.0	0.0	0.0	0.0
NPDC1	56654	symbol	H. sapiens	56654	H. sapiens	0.0	0.0	0.0	0.0	0.0	0.0	0.0	0.0	0.0	0.0	0.0	0.0	0.0	0.0	0.0	0.0	0.0	0.0	0.0	0.0
TP53I13	90313	symbol	H. sapiens	90313	H. sapiens	0.0	0.0	0.0	0.0	0.0	0.0	0.0	0.0	0.0	0.0	0.0	0.0	0.0	0.0	0.0	0.0	0.0	0.0	0.0	0.0
TAGLN	6876	symbol	H. sapiens	6876	H. sapiens	0.0	0.0	0.0	0.0	0.0	0.0	1.0	0.0	0.0	0.0	0.0	0.0	0.0	0.0	0.0	0.0	0.0	0.0	0.0	0.0
APEX1	328	symbol	H. sapiens	328	H. sapiens	0.0	0.0	0.0	0.0	0.0	0.0	0.0	0.0	0.0	0.0	0.0	0.0	0.0	0.0	0.0	0.0	0.0	0.0	0.0	0.0
DIABLO	56616	symbol	H. sapiens	56616	H. sapiens	0.0	0.0	0.0	0.0	0.0	0.0	0.0	0.0	0.0	0.0	0.0	0.0	1.0	0.0	0.0	0.0	0.0	0.0	0.0	0.0
OLFM2	93145	symbol	H. sapiens	93145	H. sapiens	0.0	0.0	0.0	0.0	0.0	0.0	0.0	0.0	0.0	0.0	0.0	0.0	0.0	0.0	0.0	0.0	0.0	0.0	0.0	0.0
FAIM3	9214	gene_synonym	H. sapiens	9214	H. sapiens	0.0	0.0	0.0	0.0	0.0	0.0	0.0	0.0	0.0	0.0	0.0	0.0	0.0	0.0	0.0	0.0	0.0	0.0	0.0	0.0
SLITRK3	22865	symbol	H. sapiens	22865	H. sapiens	0.0	0.0	0.0	0.0	0.0	0.0	0.0	0.0	0.0	0.0	0.0	0.0	0.0	0.0	0.0	0.0	0.0	0.0	0.0	0.0
IMPDH1	3614	symbol	H. sapiens	3614	H. sapiens	0.0	0.0	0.0	0.0	0.0	1.0	0.0	0.0	0.0	0.0	0.0	0.0	0.0	0.0	0.0	0.0	0.0	0.0	0.0	0.0
PI3	5266	symbol	H. sapiens	5266	H. sapiens	0.0	1.0	0.0	0.0	0.0	0.0	1.0	0.0	0.0	0.0	0.0	0.0	1.0	0.0	0.0	0.0	0.0	0.0	0.0	0.0
SERPINA7	6906	symbol	H. sapiens	6906	H. sapiens	0.0	0.0	0.0	0.0	0.0	0.0	0.0	0.0	0.0	0.0	0.0	0.0	1.0	0.0	0.0	0.0	0.0	0.0	0.0	0.0
PARVA	55742	symbol	H. sapiens	55742	H. sapiens	0.0	0.0	0.0	0.0	0.0	0.0	0.0	0.0	0.0	0.0	0.0	0.0	0.0	0.0	0.0	0.0	0.0	0.0	0.0	0.0
PCDH9	5101	symbol	H. sapiens	5101	H. sapiens	0.0	0.0	0.0	0.0	0.0	0.0	0.0	0.0	0.0	0.0	0.0	0.0	0.0	0.0	0.0	0.0	0.0	0.0	0.0	0.0
PTPRJ	5795	symbol	H. sapiens	5795	H. sapiens	0.0	0.0	0.0	0.0	0.0	1.0	0.0	1.0	0.0	0.0	0.0	0.0	0.0	0.0	0.0	0.0	0.0	0.0	0.0	0.0
AKR1A1	10327	symbol	H. sapiens	10327	H. sapiens	0.0	0.0	0.0	0.0	0.0	0.0	0.0	0.0	0.0	0.0	0.0	0.0	0.0	0.0	0.0	0.0	0.0	0.0	0.0	0.0
FCRL3	115352	symbol	H. sapiens	115352	H. sapiens	0.0	0.0	0.0	0.0	0.0	0.0	0.0	0.0	0.0	0.0	0.0	0.0	0.0	0.0	0.0	0.0	0.0	0.0	0.0	0.0
HS6ST1	9394	symbol	H. sapiens	9394	H. sapiens	0.0	0.0	0.0	0.0	0.0	0.0	0.0	0.0	0.0	0.0	0.0	0.0	0.0	0.0	0.0	0.0	0.0	0.0	0.0	0.0
F10	2159	symbol	H. sapiens	2159	H. sapiens	1.0	0.0	1.0	0.0	0.0	0.0	0.0	0.0	0.0	0.0	0.0	0.0	0.0	0.0	0.0	0.0	0.0	0.0	0.0	0.0
ANXA2	302	symbol	H. sapiens	302	H. sapiens	0.0	0.0	1.0	1.0	1.0	1.0	0.0	1.0	0.0	1.0	0.0	0.0	0.0	0.0	0.0	1.0	0.0	0.0	0.0	1.0
ROR1	4919	symbol	H. sapiens	4919	H. sapiens	0.0	0.0	0.0	0.0	0.0	0.0	0.0	1.0	0.0	0.0	0.0	0.0	0.0	0.0	1.0	0.0	0.0	0.0	0.0	0.0
RETN	56729	symbol	H. sapiens	56729	H. sapiens	0.0	0.0	0.0	0.0	0.0	1.0	0.0	0.0	0.0	0.0	0.0	0.0	0.0	0.0	0.0	1.0	0.0	0.0	0.0	0.0
10-Sep						nan	nan	nan	nan	nan	nan	nan	nan	nan	nan	nan	nan	nan	nan	nan	nan	nan	nan	nan	nan
FCN2	2220	symbol	H. sapiens	2220	H. sapiens	1.0	1.0	0.0	0.0	0.0	0.0	0.0	0.0	0.0	0.0	0.0	1.0	0.0	0.0	0.0	0.0	0.0	0.0	0.0	0.0
FSTL4	23105	symbol	H. sapiens	23105	H. sapiens	0.0	0.0	0.0	0.0	0.0	0.0	0.0	0.0	0.0	0.0	0.0	0.0	0.0	0.0	1.0	0.0	0.0	0.0	0.0	0.0
CFH	3075	symbol	H. sapiens	3075	H. sapiens	1.0	1.0	0.0	0.0	1.0	0.0	0.0	0.0	0.0	0.0	0.0	1.0	1.0	0.0	0.0	0.0	0.0	0.0	0.0	0.0
HSPA8	3312	symbol	H. sapiens	3312	H. sapiens	0.0	0.0	0.0	0.0	0.0	1.0	0.0	0.0	0.0	0.0	0.0	0.0	0.0	0.0	0.0	0.0	0.0	0.0	0.0	0.0
NXPH1	30010	symbol	H. sapiens	30010	H. sapiens	0.0	0.0	0.0	0.0	0.0	0.0	0.0	0.0	0.0	0.0	0.0	0.0	0.0	0.0	0.0	0.0	0.0	0.0	0.0	0.0
CFP	5199	symbol	H. sapiens	5199	H. sapiens	1.0	1.0	0.0	0.0	1.0	1.0	0.0	0.0	0.0	0.0	0.0	1.0	1.0	0.0	0.0	0.0	0.0	0.0	0.0	0.0
RET	5979	symbol	H. sapiens	5979	H. sapiens	0.0	0.0	0.0	0.0	0.0	0.0	0.0	1.0	0.0	0.0	0.0	0.0	0.0	0.0	0.0	0.0	0.0	0.0	0.0	0.0
TNFRSF1A	7132	symbol	H. sapiens	7132	H. sapiens	0.0	1.0	0.0	1.0	1.0	0.0	1.0	1.0	0.0	0.0	0.0	0.0	0.0	0.0	0.0	0.0	0.0	0.0	0.0	0.0
CYTL1	54360	symbol	H. sapiens	54360	H. sapiens	0.0	0.0	0.0	0.0	0.0	0.0	0.0	0.0	0.0	0.0	0.0	0.0	0.0	0.0	0.0	0.0	0.0	0.0	0.0	0.0
TYRO3	7301	symbol	H. sapiens	7301	H. sapiens	0.0	0.0	1.0	0.0	1.0	0.0	0.0	1.0	0.0	0.0	0.0	0.0	0.0	0.0	0.0	0.0	0.0	0.0	0.0	0.0
YBX2	51087	symbol	H. sapiens	51087	H. sapiens	0.0	0.0	0.0	0.0	0.0	0.0	0.0	0.0	0.0	0.0	0.0	0.0	0.0	0.0	0.0	0.0	0.0	0.0	0.0	0.0
PCDHA4	56144	symbol	H. sapiens	56144	H. sapiens	0.0	0.0	0.0	0.0	0.0	0.0	0.0	0.0	0.0	0.0	0.0	0.0	0.0	0.0	0.0	0.0	0.0	0.0	0.0	0.0
SERPINA3	12	symbol	H. sapiens	12	H. sapiens	1.0	0.0	0.0	0.0	1.0	1.0	0.0	0.0	0.0	0.0	0.0	0.0	1.0	0.0	0.0	0.0	0.0	0.0	0.0	0.0
KDR	3791	symbol	H. sapiens	3791	H. sapiens	0.0	0.0	0.0	0.0	1.0	0.0	0.0	1.0	1.0	0.0	0.0	0.0	0.0	0.0	0.0	0.0	0.0	0.0	0.0	0.0
MPL	4352	symbol	H. sapiens	4352	H. sapiens	0.0	0.0	0.0	0.0	0.0	0.0	0.0	0.0	0.0	0.0	0.0	0.0	0.0	0.0	0.0	0.0	0.0	0.0	0.0	0.0
DLL1	28514	symbol	H. sapiens	28514	H. sapiens	0.0	0.0	0.0	0.0	0.0	1.0	1.0	0.0	1.0	0.0	0.0	0.0	0.0	0.0	1.0	0.0	0.0	0.0	0.0	0.0
HBEGF	1839	symbol	H. sapiens	1839	H. sapiens	0.0	0.0	1.0	0.0	0.0	0.0	0.0	1.0	0.0	0.0	0.0	0.0	0.0	0.0	0.0	0.0	0.0	0.0	0.0	0.0
PLA2G7	7941	symbol	H. sapiens	7941	H. sapiens	0.0	0.0	0.0	0.0	1.0	0.0	0.0	0.0	0.0	0.0	0.0	0.0	0.0	0.0	0.0	1.0	0.0	1.0	0.0	0.0
TNFRSF1B	7133	symbol	H. sapiens	7133	H. sapiens	0.0	1.0	0.0	0.0	1.0	1.0	0.0	0.0	0.0	0.0	0.0	0.0	1.0	0.0	0.0	0.0	0.0	0.0	0.0	0.0
CKAP2	26586	symbol	H. sapiens	26586	H. sapiens	0.0	0.0	0.0	0.0	0.0	0.0	0.0	0.0	0.0	0.0	0.0	0.0	0.0	0.0	0.0	0.0	0.0	0.0	0.0	0.0
CBLN4	140689	symbol	H. sapiens	140689	H. sapiens	0.0	0.0	0.0	0.0	0.0	0.0	0.0	0.0	0.0	0.0	0.0	0.0	0.0	0.0	0.0	0.0	0.0	0.0	0.0	0.0
LILRB1	10859	symbol	H. sapiens	10859	H. sapiens	0.0	1.0	0.0	0.0	1.0	1.0	0.0	0.0	0.0	0.0	0.0	0.0	0.0	0.0	0.0	1.0	0.0	0.0	0.0	0.0
CTSH	1512	symbol	H. sapiens	1512	H. sapiens	1.0	0.0	0.0	0.0	0.0	1.0	0.0	0.0	0.0	0.0	0.0	0.0	1.0	0.0	0.0	0.0	0.0	0.0	0.0	0.0
LTA4H	4048	symbol	H. sapiens	4048	H. sapiens	0.0	0.0	0.0	0.0	0.0	1.0	0.0	0.0	0.0	0.0	0.0	0.0	0.0	0.0	0.0	0.0	0.0	0.0	0.0	0.0
DEFA1	1667	symbol	H. sapiens	1667	H. sapiens	0.0	1.0	0.0	0.0	0.0	1.0	0.0	0.0	0.0	0.0	0.0	0.0	0.0	0.0	0.0	0.0	0.0	0.0	0.0	0.0
PAPPA	5069	symbol	H. sapiens	5069	H. sapiens	0.0	0.0	0.0	0.0	0.0	0.0	0.0	0.0	0.0	0.0	1.0	0.0	0.0	0.0	0.0	0.0	0.0	0.0	0.0	0.0
CD80	941	symbol	H. sapiens	941	H. sapiens	0.0	1.0	0.0	0.0	0.0	1.0	0.0	1.0	0.0	0.0	0.0	0.0	0.0	0.0	0.0	0.0	0.0	0.0	0.0	0.0
FGA	2243	symbol	H. sapiens	2243	H. sapiens	1.0	1.0	1.0	0.0	1.0	1.0	0.0	1.0	0.0	0.0	0.0	0.0	1.0	0.0	0.0	1.0	0.0	0.0	0.0	0.0
RPL30	6156	symbol	H. sapiens	6156	H. sapiens	0.0	0.0	0.0	1.0	0.0	0.0	0.0	0.0	0.0	0.0	0.0	0.0	0.0	0.0	0.0	0.0	0.0	0.0	0.0	0.0
F2	2147	symbol	H. sapiens	2147	H. sapiens	1.0	0.0	1.0	0.0	1.0	0.0	0.0	1.0	0.0	0.0	1.0	0.0	1.0	0.0	1.0	0.0	0.0	0.0	1.0	0.0
IL20	50604	symbol	H. sapiens	50604	H. sapiens	0.0	0.0	0.0	0.0	1.0	0.0	1.0	1.0	0.0	0.0	0.0	0.0	0.0	0.0	0.0	0.0	0.0	0.0	0.0	0.0
CTSC	1075	symbol	H. sapiens	1075	H. sapiens	0.0	0.0	0.0	0.0	0.0	1.0	0.0	0.0	0.0	0.0	0.0	0.0	1.0	0.0	0.0	0.0	0.0	0.0	0.0	0.0
VEGFA	7422	symbol	H. sapiens	7422	H. sapiens	0.0	0.0	1.0	0.0	1.0	1.0	1.0	1.0	1.0	0.0	0.0	0.0	1.0	0.0	0.0	0.0	0.0	0.0	0.0	1.0
CFD	1675	symbol	H. sapiens	1675	H. sapiens	1.0	1.0	0.0	0.0	0.0	1.0	0.0	0.0	0.0	0.0	0.0	1.0	1.0	0.0	0.0	0.0	0.0	0.0	0.0	0.0
C6orf58	352999	symbol	H. sapiens	352999	H. sapiens	0.0	0.0	0.0	0.0	0.0	0.0	0.0	0.0	0.0	0.0	0.0	0.0	0.0	0.0	0.0	0.0	0.0	0.0	0.0	0.0
PGLYRP2	114770	symbol	H. sapiens	114770	H. sapiens	0.0	1.0	0.0	0.0	1.0	1.0	0.0	0.0	0.0	0.0	0.0	0.0	0.0	0.0	0.0	0.0	0.0	0.0	0.0	0.0
AMIGO2	347902	symbol	H. sapiens	347902	H. sapiens	0.0	0.0	0.0	0.0	0.0	0.0	0.0	0.0	0.0	0.0	0.0	0.0	0.0	0.0	0.0	0.0	0.0	0.0	0.0	0.0
CCL17	6361	symbol	H. sapiens	6361	H. sapiens	0.0	0.0	0.0	0.0	1.0	0.0	0.0	1.0	0.0	0.0	0.0	0.0	0.0	0.0	0.0	0.0	0.0	0.0	0.0	0.0
CDSN	1041	symbol	H. sapiens	1041	H. sapiens	0.0	0.0	0.0	0.0	0.0	0.0	1.0	0.0	0.0	0.0	0.0	0.0	0.0	0.0	0.0	0.0	0.0	0.0	0.0	0.0
C1orf162	128346	symbol	H. sapiens	128346	H. sapiens	0.0	0.0	0.0	0.0	0.0	0.0	0.0	0.0	0.0	0.0	0.0	0.0	0.0	0.0	0.0	0.0	0.0	0.0	0.0	0.0
CDH3	1001	symbol	H. sapiens	1001	H. sapiens	0.0	0.0	1.0	0.0	0.0	0.0	1.0	0.0	0.0	0.0	0.0	0.0	0.0	0.0	0.0	0.0	0.0	0.0	0.0	0.0
FLT1	2321	symbol	H. sapiens	2321	H. sapiens	0.0	0.0	0.0	0.0	0.0	0.0	0.0	1.0	1.0	0.0	0.0	0.0	0.0	0.0	0.0	0.0	0.0	0.0	0.0	0.0
KLK5	25818	symbol	H. sapiens	25818	H. sapiens	1.0	1.0	0.0	0.0	1.0	0.0	1.0	0.0	0.0	0.0	0.0	0.0	0.0	0.0	0.0	0.0	0.0	0.0	1.0	0.0
SUMO3	6612	symbol	H. sapiens	6612	H. sapiens	0.0	0.0	0.0	0.0	0.0	0.0	0.0	0.0	0.0	0.0	0.0	0.0	0.0	0.0	0.0	0.0	0.0	0.0	0.0	0.0
A2M	2	symbol	H. sapiens	2	H. sapiens	1.0	1.0	1.0	0.0	1.0	1.0	0.0	0.0	0.0	0.0	0.0	0.0	1.0	0.0	0.0	0.0	0.0	0.0	0.0	0.0
SEMA3G	56920	symbol	H. sapiens	56920	H. sapiens	0.0	0.0	0.0	0.0	0.0	0.0	0.0	0.0	0.0	0.0	0.0	0.0	0.0	0.0	0.0	0.0	0.0	0.0	0.0	0.0
AHSG	197	symbol	H. sapiens	197	H. sapiens	1.0	0.0	0.0	0.0	1.0	1.0	0.0	0.0	0.0	0.0	0.0	0.0	1.0	0.0	0.0	0.0	0.0	0.0	0.0	0.0
DCUN1D5	84259	symbol	H. sapiens	84259	H. sapiens	0.0	0.0	0.0	0.0	0.0	0.0	0.0	0.0	0.0	0.0	0.0	0.0	0.0	0.0	0.0	0.0	0.0	0.0	0.0	0.0
HNRNPA2B1	3181	symbol	H. sapiens	3181	H. sapiens	0.0	0.0	0.0	0.0	0.0	0.0	0.0	0.0	0.0	0.0	0.0	0.0	0.0	0.0	0.0	0.0	0.0	0.0	0.0	0.0
PPP2R3A	5523	symbol	H. sapiens	5523	H. sapiens	0.0	0.0	0.0	0.0	0.0	0.0	0.0	0.0	0.0	0.0	0.0	0.0	0.0	0.0	0.0	0.0	0.0	0.0	0.0	0.0
ITGA1	3672	symbol	H. sapiens	3672	H. sapiens	0.0	0.0	0.0	0.0	0.0	0.0	0.0	1.0	0.0	0.0	0.0	0.0	0.0	0.0	0.0	0.0	0.0	0.0	0.0	0.0
FGF1	2246	symbol	H. sapiens	2246	H. sapiens	0.0	0.0	0.0	0.0	1.0	0.0	0.0	1.0	0.0	0.0	0.0	0.0	0.0	0.0	0.0	0.0	0.0	0.0	0.0	0.0
COL18A1	80781	symbol	H. sapiens	80781	H. sapiens	0.0	0.0	0.0	0.0	0.0	0.0	1.0	0.0	0.0	0.0	0.0	0.0	0.0	0.0	0.0	0.0	0.0	0.0	0.0	0.0
SFN	2810	symbol	H. sapiens	2810	H. sapiens	0.0	0.0	1.0	1.0	0.0	0.0	1.0	0.0	0.0	0.0	0.0	0.0	1.0	0.0	0.0	0.0	0.0	0.0	0.0	0.0
C3	718	symbol	H. sapiens	718	H. sapiens	1.0	1.0	0.0	0.0	1.0	1.0	0.0	1.0	0.0	0.0	0.0	1.0	1.0	0.0	0.0	1.0	0.0	0.0	1.0	0.0
ASAH2	56624	symbol	H. sapiens	56624	H. sapiens	0.0	0.0	0.0	0.0	0.0	0.0	0.0	0.0	0.0	0.0	0.0	0.0	0.0	0.0	0.0	0.0	0.0	0.0	0.0	0.0
BPIFB1	92747	symbol	H. sapiens	92747	H. sapiens	0.0	1.0	0.0	0.0	0.0	0.0	0.0	0.0	0.0	0.0	0.0	0.0	0.0	0.0	0.0	0.0	0.0	0.0	0.0	0.0
RPS3	6188	symbol	H. sapiens	6188	H. sapiens	0.0	0.0	0.0	1.0	0.0	0.0	0.0	1.0	0.0	0.0	0.0	0.0	1.0	0.0	0.0	0.0	0.0	0.0	0.0	0.0
LMAN2	10960	symbol	H. sapiens	10960	H. sapiens	0.0	0.0	0.0	0.0	0.0	0.0	0.0	0.0	0.0	0.0	0.0	0.0	0.0	0.0	0.0	0.0	0.0	0.0	0.0	0.0
RNASE1	6035	symbol	H. sapiens	6035	H. sapiens	0.0	0.0	0.0	0.0	0.0	0.0	0.0	0.0	0.0	0.0	0.0	0.0	0.0	0.0	0.0	0.0	0.0	0.0	0.0	0.0
NID1	4811	symbol	H. sapiens	4811	H. sapiens	0.0	0.0	0.0	0.0	0.0	0.0	0.0	0.0	0.0	0.0	0.0	0.0	0.0	0.0	0.0	0.0	0.0	0.0	0.0	0.0
STAB2	55576	symbol	H. sapiens	55576	H. sapiens	0.0	1.0	1.0	0.0	1.0	0.0	0.0	0.0	0.0	0.0	0.0	0.0	0.0	1.0	0.0	0.0	0.0	0.0	0.0	0.0
TGFBR3	7049	symbol	H. sapiens	7049	H. sapiens	0.0	0.0	0.0	0.0	0.0	0.0	0.0	1.0	1.0	0.0	0.0	0.0	0.0	0.0	0.0	0.0	0.0	0.0	0.0	0.0
TFPI2	7980	symbol	H. sapiens	7980	H. sapiens	0.0	0.0	1.0	0.0	0.0	0.0	0.0	0.0	0.0	0.0	0.0	0.0	1.0	0.0	0.0	0.0	0.0	0.0	0.0	0.0
TIMP2	7077	symbol	H. sapiens	7077	H. sapiens	0.0	0.0	0.0	0.0	0.0	1.0	0.0	1.0	0.0	0.0	0.0	0.0	1.0	0.0	0.0	0.0	0.0	0.0	0.0	0.0
ADAMTS13	11093	symbol	H. sapiens	11093	H. sapiens	1.0	1.0	1.0	0.0	0.0	0.0	0.0	0.0	0.0	0.0	0.0	0.0	0.0	0.0	0.0	0.0	0.0	0.0	0.0	0.0
ICT1	3396	gene_synonym	H. sapiens	3396	H. sapiens	0.0	0.0	0.0	0.0	0.0	0.0	0.0	0.0	0.0	0.0	0.0	0.0	0.0	0.0	0.0	0.0	0.0	0.0	0.0	0.0
S100A4	6275	symbol	H. sapiens	6275	H. sapiens	0.0	0.0	0.0	0.0	0.0	0.0	0.0	0.0	0.0	0.0	0.0	0.0	0.0	0.0	0.0	0.0	0.0	0.0	0.0	0.0
BGN	633	symbol	H. sapiens	633	H. sapiens	0.0	0.0	0.0	0.0	0.0	0.0	0.0	0.0	0.0	0.0	0.0	0.0	0.0	0.0	0.0	0.0	0.0	0.0	0.0	0.0
FAH	2184	symbol	H. sapiens	2184	H. sapiens	0.0	0.0	0.0	0.0	0.0	0.0	0.0	0.0	0.0	0.0	0.0	0.0	0.0	0.0	0.0	0.0	0.0	0.0	0.0	0.0
OSM	5008	symbol	H. sapiens	5008	H. sapiens	1.0	0.0	0.0	0.0	1.0	0.0	0.0	1.0	0.0	0.0	0.0	0.0	0.0	0.0	0.0	0.0	0.0	0.0	0.0	0.0
SPTLC1	10558	symbol	H. sapiens	10558	H. sapiens	0.0	0.0	0.0	0.0	0.0	0.0	0.0	0.0	0.0	0.0	0.0	0.0	0.0	0.0	0.0	0.0	0.0	0.0	0.0	0.0
NPTN	27020	symbol	H. sapiens	27020	H. sapiens	0.0	0.0	0.0	0.0	0.0	0.0	0.0	1.0	0.0	0.0	0.0	0.0	0.0	0.0	0.0	0.0	0.0	0.0	0.0	0.0
MFAP2	4237	symbol	H. sapiens	4237	H. sapiens	0.0	0.0	0.0	0.0	0.0	0.0	0.0	0.0	0.0	0.0	0.0	0.0	0.0	0.0	0.0	0.0	0.0	0.0	0.0	0.0
NAGPA	51172	symbol	H. sapiens	51172	H. sapiens	0.0	0.0	0.0	0.0	0.0	0.0	0.0	0.0	0.0	0.0	0.0	0.0	0.0	0.0	0.0	0.0	0.0	0.0	0.0	0.0
TIMP1	7076	symbol	H. sapiens	7076	H. sapiens	0.0	0.0	1.0	0.0	0.0	1.0	0.0	0.0	0.0	0.0	0.0	0.0	1.0	0.0	0.0	0.0	0.0	0.0	0.0	0.0
NELL1	4745	symbol	H. sapiens	4745	H. sapiens	0.0	0.0	0.0	0.0	0.0	0.0	0.0	0.0	0.0	0.0	0.0	0.0	0.0	0.0	0.0	0.0	0.0	0.0	0.0	0.0
PCSK7	9159	symbol	H. sapiens	9159	H. sapiens	1.0	0.0	0.0	0.0	0.0	0.0	0.0	0.0	0.0	0.0	0.0	0.0	0.0	0.0	0.0	0.0	0.0	0.0	0.0	0.0
CLGN	1047	symbol	H. sapiens	1047	H. sapiens	0.0	0.0	0.0	0.0	0.0	0.0	0.0	0.0	0.0	0.0	0.0	0.0	0.0	0.0	0.0	0.0	0.0	0.0	0.0	0.0
IMPDH2	3615	symbol	H. sapiens	3615	H. sapiens	0.0	0.0	0.0	0.0	0.0	1.0	0.0	0.0	0.0	0.0	0.0	0.0	0.0	0.0	0.0	0.0	0.0	0.0	0.0	0.0
PTPN9	5780	symbol	H. sapiens	5780	H. sapiens	0.0	0.0	0.0	0.0	0.0	0.0	0.0	0.0	0.0	0.0	0.0	0.0	0.0	0.0	0.0	0.0	0.0	0.0	0.0	0.0
RPS4X	6191	symbol	H. sapiens	6191	H. sapiens	0.0	0.0	0.0	1.0	0.0	0.0	0.0	0.0	0.0	0.0	0.0	0.0	0.0	0.0	0.0	0.0	0.0	0.0	0.0	0.0
TNFRSF11B	4982	symbol	H. sapiens	4982	H. sapiens	0.0	1.0	0.0	0.0	1.0	0.0	0.0	0.0	0.0	0.0	0.0	0.0	0.0	0.0	0.0	0.0	0.0	0.0	0.0	0.0
FAM189A2	9413	symbol	H. sapiens	9413	H. sapiens	0.0	0.0	0.0	0.0	0.0	0.0	0.0	0.0	0.0	0.0	0.0	0.0	0.0	0.0	0.0	0.0	0.0	0.0	0.0	0.0
SCP2D1	140856	symbol	H. sapiens	140856	H. sapiens	0.0	0.0	0.0	0.0	0.0	0.0	0.0	0.0	0.0	0.0	0.0	0.0	0.0	0.0	0.0	1.0	0.0	0.0	0.0	0.0
FAM107B	83641	symbol	H. sapiens	83641	H. sapiens	0.0	0.0	0.0	0.0	0.0	0.0	0.0	0.0	0.0	0.0	0.0	0.0	0.0	0.0	0.0	0.0	0.0	0.0	0.0	0.0
DLD	1738	symbol	H. sapiens	1738	H. sapiens	0.0	0.0	0.0	0.0	0.0	0.0	0.0	0.0	0.0	0.0	0.0	0.0	0.0	0.0	0.0	0.0	0.0	0.0	0.0	0.0
EFNB1	1947	symbol	H. sapiens	1947	H. sapiens	0.0	0.0	0.0	0.0	0.0	0.0	0.0	0.0	0.0	0.0	0.0	0.0	0.0	0.0	0.0	0.0	0.0	0.0	0.0	0.0
PDGFRB	5159	symbol	H. sapiens	5159	H. sapiens	0.0	0.0	1.0	0.0	1.0	0.0	0.0	1.0	1.0	0.0	0.0	0.0	0.0	0.0	0.0	0.0	0.0	0.0	0.0	0.0
IGFBP3	3486	symbol	H. sapiens	3486	H. sapiens	0.0	0.0	0.0	0.0	0.0	0.0	0.0	1.0	0.0	0.0	1.0	0.0	0.0	0.0	0.0	0.0	0.0	0.0	0.0	0.0
CHP1	11261	symbol	H. sapiens	11261	H. sapiens	0.0	0.0	0.0	1.0	0.0	1.0	0.0	1.0	0.0	1.0	0.0	0.0	1.0	1.0	0.0	0.0	0.0	0.0	0.0	0.0
IL9	3578	symbol	H. sapiens	3578	H. sapiens	0.0	0.0	0.0	0.0	1.0	0.0	0.0	0.0	0.0	0.0	0.0	0.0	0.0	0.0	0.0	0.0	0.0	0.0	0.0	0.0
UBC	7316	symbol	H. sapiens	7316	H. sapiens	0.0	0.0	0.0	0.0	0.0	0.0	0.0	1.0	0.0	0.0	0.0	0.0	1.0	0.0	0.0	0.0	0.0	0.0	0.0	0.0
LRRC74	145497	gene_synonym	H. sapiens	145497	H. sapiens	0.0	0.0	0.0	0.0	0.0	0.0	0.0	0.0	0.0	0.0	0.0	0.0	0.0	0.0	0.0	0.0	0.0	0.0	0.0	0.0
CCDC126	90693	symbol	H. sapiens	90693	H. sapiens	0.0	0.0	0.0	0.0	0.0	0.0	0.0	0.0	0.0	0.0	0.0	0.0	0.0	0.0	0.0	0.0	0.0	0.0	0.0	0.0
FARS2	10667	symbol	H. sapiens	10667	H. sapiens	0.0	0.0	0.0	0.0	0.0	0.0	0.0	0.0	0.0	0.0	0.0	0.0	0.0	0.0	0.0	0.0	0.0	0.0	0.0	0.0
PPA1	5464	symbol	H. sapiens	5464	H. sapiens	0.0	0.0	0.0	0.0	0.0	0.0	0.0	0.0	0.0	0.0	0.0	0.0	0.0	0.0	0.0	0.0	0.0	0.0	0.0	0.0
C1QBP	708	symbol	H. sapiens	708	H. sapiens	1.0	1.0	1.0	0.0	1.0	1.0	0.0	0.0	0.0	0.0	0.0	1.0	1.0	0.0	0.0	0.0	0.0	0.0	0.0	0.0
ATP1B1	481	symbol	H. sapiens	481	H. sapiens	0.0	0.0	0.0	1.0	0.0	0.0	0.0	0.0	0.0	1.0	0.0	0.0	0.0	0.0	0.0	0.0	1.0	0.0	0.0	0.0
ITIH1	3697	symbol	H. sapiens	3697	H. sapiens	0.0	0.0	0.0	0.0	0.0	0.0	0.0	0.0	0.0	0.0	0.0	0.0	1.0	0.0	0.0	0.0	0.0	0.0	0.0	0.0
DDR1	780	symbol	H. sapiens	780	H. sapiens	0.0	0.0	1.0	0.0	0.0	0.0	0.0	1.0	0.0	0.0	0.0	0.0	0.0	0.0	0.0	0.0	0.0	0.0	0.0	1.0
NTRK2	4915	symbol	H. sapiens	4915	H. sapiens	0.0	0.0	0.0	0.0	0.0	0.0	0.0	1.0	0.0	0.0	0.0	0.0	0.0	0.0	0.0	0.0	0.0	0.0	0.0	0.0
ERAP2	64167	symbol	H. sapiens	64167	H. sapiens	0.0	0.0	0.0	0.0	0.0	0.0	0.0	0.0	0.0	0.0	0.0	0.0	0.0	0.0	0.0	0.0	0.0	0.0	0.0	0.0
IGHE	3497	symbol	H. sapiens	3497	H. sapiens	1.0	1.0	0.0	0.0	0.0	1.0	0.0	0.0	0.0	0.0	0.0	1.0	0.0	0.0	0.0	0.0	0.0	0.0	0.0	0.0
LRP1B	53353	symbol	H. sapiens	53353	H. sapiens	0.0	0.0	0.0	0.0	0.0	0.0	0.0	0.0	0.0	0.0	0.0	0.0	0.0	0.0	0.0	0.0	0.0	0.0	0.0	0.0
MAPK9	5601	symbol	H. sapiens	5601	H. sapiens	0.0	0.0	0.0	0.0	0.0	0.0	0.0	0.0	0.0	0.0	0.0	0.0	0.0	0.0	0.0	1.0	0.0	0.0	0.0	0.0
VWC2	375567	symbol	H. sapiens	375567	H. sapiens	0.0	0.0	0.0	0.0	0.0	0.0	0.0	0.0	0.0	0.0	0.0	0.0	0.0	0.0	0.0	0.0	0.0	0.0	0.0	0.0
CCL1	6346	symbol	H. sapiens	6346	H. sapiens	0.0	0.0	0.0	0.0	1.0	0.0	0.0	1.0	0.0	0.0	0.0	0.0	0.0	0.0	0.0	0.0	0.0	0.0	0.0	0.0
CDK5	1020	symbol	H. sapiens	1020	H. sapiens	0.0	0.0	1.0	1.0	0.0	1.0	0.0	1.0	0.0	0.0	0.0	0.0	1.0	0.0	1.0	0.0	0.0	0.0	0.0	0.0
MTAP	4507	symbol	H. sapiens	4507	H. sapiens	0.0	0.0	0.0	0.0	0.0	0.0	0.0	0.0	0.0	0.0	0.0	0.0	0.0	0.0	0.0	0.0	0.0	0.0	0.0	0.0
C1S	716	symbol	H. sapiens	716	H. sapiens	1.0	1.0	0.0	0.0	0.0	1.0	0.0	0.0	0.0	0.0	0.0	1.0	0.0	0.0	0.0	0.0	0.0	0.0	0.0	0.0
CD22	933	symbol	H. sapiens	933	H. sapiens	0.0	0.0	0.0	0.0	0.0	0.0	0.0	0.0	0.0	0.0	0.0	0.0	0.0	0.0	0.0	0.0	0.0	0.0	0.0	0.0
NPS	594857	symbol	H. sapiens	594857	H. sapiens	0.0	0.0	0.0	0.0	0.0	0.0	0.0	0.0	0.0	0.0	0.0	0.0	0.0	0.0	0.0	0.0	0.0	0.0	0.0	0.0
TNFSF8	944	symbol	H. sapiens	944	H. sapiens	0.0	1.0	0.0	0.0	0.0	0.0	0.0	0.0	0.0	0.0	0.0	0.0	0.0	0.0	0.0	0.0	0.0	0.0	0.0	0.0
SEMG1	6406	symbol	H. sapiens	6406	H. sapiens	0.0	1.0	0.0	0.0	0.0	0.0	0.0	0.0	0.0	0.0	0.0	0.0	1.0	0.0	0.0	0.0	0.0	0.0	0.0	0.0
RABEPK	10244	symbol	H. sapiens	10244	H. sapiens	0.0	0.0	0.0	0.0	0.0	1.0	0.0	0.0	0.0	0.0	0.0	0.0	0.0	0.0	0.0	0.0	0.0	0.0	0.0	0.0
HK2	3099	symbol	H. sapiens	3099	H. sapiens	0.0	0.0	1.0	0.0	0.0	0.0	0.0	0.0	0.0	0.0	0.0	0.0	0.0	0.0	0.0	0.0	0.0	0.0	0.0	1.0
SIGLEC7	27036	symbol	H. sapiens	27036	H. sapiens	0.0	0.0	0.0	0.0	0.0	0.0	0.0	0.0	0.0	0.0	0.0	0.0	0.0	0.0	0.0	0.0	0.0	0.0	0.0	0.0
NTRK3	4916	symbol	H. sapiens	4916	H. sapiens	0.0	0.0	1.0	0.0	1.0	0.0	1.0	1.0	0.0	0.0	0.0	0.0	0.0	0.0	1.0	0.0	0.0	0.0	0.0	0.0
EVA1C	59271	symbol	H. sapiens	59271	H. sapiens	0.0	0.0	0.0	0.0	0.0	0.0	0.0	0.0	0.0	0.0	0.0	0.0	0.0	0.0	0.0	0.0	0.0	0.0	0.0	0.0
APOE	348	symbol	H. sapiens	348	H. sapiens	0.0	0.0	1.0	0.0	1.0	0.0	0.0	1.0	0.0	0.0	0.0	0.0	1.0	0.0	1.0	1.0	0.0	1.0	0.0	0.0
C6	729	symbol	H. sapiens	729	H. sapiens	1.0	1.0	0.0	0.0	1.0	1.0	0.0	0.0	0.0	0.0	0.0	1.0	1.0	0.0	0.0	0.0	0.0	0.0	0.0	0.0
COL6A3	1293	symbol	H. sapiens	1293	H. sapiens	0.0	0.0	0.0	0.0	0.0	0.0	0.0	0.0	0.0	0.0	0.0	0.0	1.0	0.0	0.0	0.0	0.0	0.0	0.0	0.0
CRLF1	9244	symbol	H. sapiens	9244	H. sapiens	0.0	0.0	0.0	0.0	0.0	0.0	0.0	1.0	0.0	0.0	0.0	0.0	0.0	0.0	0.0	0.0	0.0	0.0	0.0	0.0
LDLRAD4	753	symbol	H. sapiens	753	H. sapiens	0.0	0.0	0.0	0.0	0.0	0.0	0.0	0.0	0.0	0.0	0.0	0.0	0.0	0.0	0.0	0.0	0.0	0.0	0.0	0.0
ANK2	287	symbol	H. sapiens	287	H. sapiens	0.0	0.0	0.0	1.0	0.0	0.0	0.0	0.0	0.0	1.0	0.0	0.0	0.0	0.0	0.0	0.0	0.0	0.0	0.0	0.0
CA4	762	symbol	H. sapiens	762	H. sapiens	0.0	0.0	0.0	0.0	0.0	0.0	0.0	0.0	0.0	0.0	0.0	0.0	0.0	0.0	0.0	0.0	0.0	0.0	0.0	0.0
CBX5	23468	symbol	H. sapiens	23468	H. sapiens	0.0	0.0	1.0	0.0	0.0	0.0	0.0	0.0	0.0	0.0	0.0	0.0	0.0	0.0	0.0	0.0	0.0	0.0	0.0	0.0
LILRB2	10288	symbol	H. sapiens	10288	H. sapiens	0.0	1.0	0.0	0.0	0.0	1.0	0.0	0.0	0.0	0.0	0.0	0.0	0.0	0.0	0.0	0.0	0.0	0.0	0.0	0.0
CSRP2	1466	symbol	H. sapiens	1466	H. sapiens	0.0	0.0	0.0	0.0	0.0	0.0	0.0	0.0	0.0	0.0	0.0	0.0	0.0	0.0	0.0	0.0	0.0	0.0	0.0	0.0
ACP5	54	symbol	H. sapiens	54	H. sapiens	0.0	0.0	0.0	0.0	0.0	0.0	0.0	0.0	0.0	0.0	0.0	0.0	0.0	0.0	0.0	0.0	0.0	0.0	0.0	0.0
CD300C	10871	symbol	H. sapiens	10871	H. sapiens	0.0	0.0	0.0	0.0	0.0	0.0	0.0	0.0	0.0	0.0	0.0	0.0	0.0	0.0	0.0	0.0	0.0	0.0	0.0	0.0
WNK3	65267	symbol	H. sapiens	65267	H. sapiens	0.0	0.0	1.0	1.0	0.0	0.0	0.0	1.0	0.0	1.0	0.0	0.0	0.0	0.0	0.0	0.0	0.0	0.0	0.0	1.0
ZAP70	7535	symbol	H. sapiens	7535	H. sapiens	0.0	0.0	0.0	0.0	0.0	0.0	0.0	1.0	0.0	0.0	0.0	0.0	0.0	0.0	0.0	0.0	0.0	0.0	0.0	0.0
DSG1	1828	symbol	H. sapiens	1828	H. sapiens	0.0	0.0	0.0	0.0	0.0	1.0	1.0	0.0	0.0	0.0	0.0	1.0	0.0	0.0	0.0	0.0	0.0	0.0	0.0	0.0
Human-virus_HPV18						nan	nan	nan	nan	nan	nan	nan	nan	nan	nan	nan	nan	nan	nan	nan	nan	nan	nan	nan	nan
CSF1R	1436	symbol	H. sapiens	1436	H. sapiens	0.0	0.0	0.0	0.0	1.0	0.0	0.0	1.0	0.0	0.0	0.0	0.0	0.0	0.0	0.0	0.0	0.0	0.0	0.0	0.0
ERBB4	2066	symbol	H. sapiens	2066	H. sapiens	0.0	0.0	1.0	0.0	0.0	0.0	1.0	1.0	0.0	0.0	0.0	0.0	0.0	0.0	1.0	0.0	0.0	0.0	0.0	1.0
TNFSF18	8995	symbol	H. sapiens	8995	H. sapiens	0.0	0.0	0.0	0.0	1.0	1.0	0.0	1.0	0.0	0.0	0.0	0.0	0.0	0.0	0.0	0.0	0.0	0.0	0.0	0.0
LRFN1	57622	symbol	H. sapiens	57622	H. sapiens	0.0	0.0	0.0	0.0	0.0	0.0	0.0	0.0	0.0	0.0	0.0	0.0	0.0	0.0	0.0	0.0	0.0	0.0	0.0	0.0
CHGA	1113	symbol	H. sapiens	1113	H. sapiens	0.0	1.0	0.0	0.0	0.0	1.0	0.0	0.0	0.0	0.0	0.0	0.0	0.0	0.0	0.0	1.0	0.0	0.0	1.0	0.0
RNASE6	6039	symbol	H. sapiens	6039	H. sapiens	0.0	1.0	0.0	0.0	0.0	0.0	0.0	0.0	0.0	0.0	0.0	0.0	0.0	0.0	0.0	0.0	0.0	0.0	0.0	0.0
MST1R	4486	symbol	H. sapiens	4486	H. sapiens	0.0	0.0	0.0	0.0	0.0	0.0	0.0	1.0	0.0	0.0	0.0	0.0	0.0	0.0	0.0	0.0	0.0	0.0	0.0	0.0
HMGB2	3148	symbol	H. sapiens	3148	H. sapiens	0.0	1.0	0.0	0.0	1.0	0.0	0.0	0.0	0.0	0.0	0.0	0.0	0.0	0.0	0.0	0.0	0.0	0.0	0.0	0.0
ERBB3	2065	symbol	H. sapiens	2065	H. sapiens	0.0	0.0	1.0	0.0	0.0	0.0	0.0	1.0	0.0	0.0	0.0	0.0	0.0	0.0	0.0	0.0	0.0	0.0	0.0	0.0
ATF6	22926	symbol	H. sapiens	22926	H. sapiens	0.0	0.0	0.0	0.0	0.0	0.0	0.0	0.0	0.0	0.0	0.0	0.0	0.0	0.0	0.0	0.0	0.0	0.0	0.0	0.0
DNAJB14	79982	symbol	H. sapiens	79982	H. sapiens	0.0	0.0	0.0	0.0	0.0	0.0	0.0	0.0	0.0	0.0	0.0	0.0	0.0	0.0	0.0	0.0	0.0	0.0	0.0	0.0
COL28A1	340267	symbol	H. sapiens	340267	H. sapiens	0.0	0.0	0.0	0.0	0.0	0.0	0.0	0.0	0.0	0.0	0.0	0.0	1.0	0.0	0.0	0.0	0.0	0.0	0.0	0.0
NPC2	10577	symbol	H. sapiens	10577	H. sapiens	0.0	0.0	0.0	0.0	0.0	1.0	0.0	0.0	0.0	0.0	0.0	0.0	0.0	0.0	0.0	1.0	0.0	0.0	0.0	0.0
FN1	2335	symbol	H. sapiens	2335	H. sapiens	1.0	0.0	1.0	0.0	1.0	1.0	0.0	1.0	0.0	0.0	0.0	0.0	1.0	0.0	0.0	0.0	0.0	0.0	0.0	0.0
REN	5972	symbol	H. sapiens	5972	H. sapiens	1.0	1.0	0.0	0.0	0.0	0.0	0.0	1.0	0.0	0.0	0.0	0.0	0.0	0.0	0.0	1.0	0.0	0.0	0.0	0.0
KLK3	354	symbol	H. sapiens	354	H. sapiens	0.0	1.0	0.0	0.0	0.0	0.0	0.0	0.0	0.0	0.0	1.0	0.0	0.0	0.0	0.0	0.0	0.0	0.0	0.0	0.0
DCBLD2	131566	symbol	H. sapiens	131566	H. sapiens	0.0	0.0	1.0	0.0	0.0	0.0	0.0	0.0	0.0	0.0	0.0	0.0	0.0	0.0	0.0	0.0	0.0	0.0	0.0	0.0
BMP7	655	symbol	H. sapiens	655	H. sapiens	0.0	0.0	0.0	0.0	0.0	0.0	1.0	1.0	0.0	0.0	0.0	0.0	0.0	1.0	1.0	0.0	0.0	0.0	0.0	0.0
CELA2A	63036	symbol	H. sapiens	63036	H. sapiens	0.0	0.0	0.0	0.0	0.0	0.0	1.0	0.0	0.0	0.0	0.0	0.0	0.0	0.0	0.0	0.0	0.0	0.0	0.0	0.0
INHBC	3626	symbol	H. sapiens	3626	H. sapiens	0.0	0.0	0.0	0.0	0.0	0.0	0.0	1.0	0.0	0.0	0.0	0.0	0.0	0.0	0.0	0.0	0.0	0.0	0.0	0.0
CBR1	873	symbol	H. sapiens	873	H. sapiens	0.0	0.0	0.0	0.0	0.0	0.0	1.0	0.0	0.0	0.0	0.0	0.0	0.0	0.0	0.0	0.0	0.0	0.0	0.0	0.0
APOM	55937	symbol	H. sapiens	55937	H. sapiens	0.0	0.0	0.0	0.0	0.0	0.0	0.0	0.0	0.0	0.0	0.0	0.0	0.0	0.0	0.0	1.0	0.0	1.0	0.0	0.0
CCL3L1	6349	symbol	H. sapiens	6349	H. sapiens	0.0	0.0	0.0	0.0	1.0	0.0	0.0	1.0	0.0	0.0	0.0	0.0	0.0	0.0	0.0	0.0	0.0	0.0	0.0	0.0
STK16	8576	symbol	H. sapiens	8576	H. sapiens	0.0	0.0	0.0	0.0	0.0	0.0	0.0	1.0	0.0	0.0	0.0	0.0	0.0	0.0	0.0	0.0	0.0	0.0	0.0	0.0
MATN3	4148	symbol	H. sapiens	4148	H. sapiens	0.0	0.0	0.0	0.0	0.0	0.0	0.0	0.0	0.0	0.0	0.0	0.0	0.0	0.0	0.0	0.0	0.0	0.0	0.0	0.0
PXDNL	137902	symbol	H. sapiens	137902	H. sapiens	0.0	0.0	0.0	0.0	0.0	0.0	0.0	0.0	0.0	0.0	0.0	0.0	0.0	0.0	0.0	0.0	0.0	0.0	0.0	0.0
CHGB	1114	symbol	H. sapiens	1114	H. sapiens	0.0	0.0	0.0	0.0	0.0	0.0	0.0	0.0	0.0	0.0	0.0	0.0	0.0	0.0	0.0	0.0	0.0	0.0	0.0	0.0
CA6	765	symbol	H. sapiens	765	H. sapiens	0.0	0.0	0.0	0.0	0.0	0.0	0.0	0.0	0.0	0.0	0.0	0.0	0.0	0.0	0.0	0.0	1.0	0.0	0.0	0.0
COPS7B	64708	symbol	H. sapiens	64708	H. sapiens	0.0	0.0	0.0	0.0	0.0	0.0	0.0	0.0	0.0	0.0	0.0	0.0	0.0	0.0	0.0	0.0	0.0	0.0	0.0	0.0
ERP29	10961	symbol	H. sapiens	10961	H. sapiens	0.0	0.0	0.0	0.0	0.0	0.0	0.0	1.0	0.0	0.0	0.0	0.0	0.0	0.0	0.0	0.0	0.0	0.0	0.0	0.0
NDUFB11	54539	symbol	H. sapiens	54539	H. sapiens	0.0	0.0	0.0	0.0	0.0	0.0	0.0	0.0	0.0	0.0	0.0	0.0	0.0	0.0	0.0	0.0	0.0	0.0	0.0	0.0
CCL28	56477	symbol	H. sapiens	56477	H. sapiens	0.0	0.0	0.0	0.0	0.0	0.0	0.0	0.0	0.0	0.0	0.0	0.0	0.0	0.0	0.0	0.0	0.0	0.0	0.0	0.0
S100A5	6276	symbol	H. sapiens	6276	H. sapiens	0.0	0.0	0.0	0.0	0.0	0.0	0.0	0.0	0.0	0.0	0.0	0.0	0.0	0.0	0.0	0.0	0.0	0.0	0.0	0.0
CCNH	902	symbol	H. sapiens	902	H. sapiens	0.0	0.0	0.0	0.0	0.0	0.0	0.0	1.0	0.0	0.0	0.0	0.0	0.0	0.0	0.0	0.0	0.0	0.0	0.0	0.0
FCRL1	115350	symbol	H. sapiens	115350	H. sapiens	0.0	0.0	0.0	0.0	0.0	0.0	0.0	0.0	0.0	0.0	0.0	0.0	0.0	0.0	0.0	0.0	0.0	0.0	0.0	0.0
CD97	976	gene_synonym	H. sapiens	976	H. sapiens	0.0	0.0	0.0	0.0	1.0	1.0	0.0	0.0	0.0	0.0	0.0	0.0	0.0	0.0	0.0	0.0	0.0	0.0	0.0	0.0
MCTS1	28985	symbol	H. sapiens	28985	H. sapiens	0.0	0.0	0.0	0.0	0.0	0.0	0.0	0.0	0.0	0.0	0.0	0.0	0.0	0.0	0.0	0.0	0.0	0.0	0.0	0.0
SERPINA4	5267	symbol	H. sapiens	5267	H. sapiens	0.0	0.0	0.0	0.0	0.0	1.0	0.0	0.0	0.0	0.0	0.0	0.0	1.0	0.0	0.0	0.0	0.0	0.0	0.0	0.0
TNFSF15	9966	symbol	H. sapiens	9966	H. sapiens	0.0	0.0	0.0	0.0	0.0	0.0	0.0	1.0	0.0	0.0	0.0	0.0	1.0	0.0	0.0	0.0	0.0	0.0	0.0	0.0
USP25	29761	symbol	H. sapiens	29761	H. sapiens	0.0	0.0	0.0	0.0	0.0	0.0	0.0	0.0	0.0	0.0	0.0	0.0	0.0	0.0	0.0	0.0	0.0	0.0	0.0	0.0
HYAL1	3373	symbol	H. sapiens	3373	H. sapiens	0.0	0.0	0.0	0.0	1.0	0.0	0.0	0.0	0.0	0.0	0.0	0.0	0.0	1.0	0.0	0.0	0.0	0.0	0.0	0.0
AURKB	9212	symbol	H. sapiens	9212	H. sapiens	0.0	0.0	0.0	0.0	0.0	0.0	0.0	1.0	0.0	0.0	0.0	0.0	0.0	0.0	0.0	0.0	0.0	0.0	0.0	0.0
FLT4	2324	symbol	H. sapiens	2324	H. sapiens	0.0	0.0	0.0	0.0	0.0	0.0	0.0	1.0	1.0	0.0	0.0	0.0	0.0	0.0	0.0	0.0	0.0	0.0	0.0	0.0
LY6G6C	80740	symbol	H. sapiens	80740	H. sapiens	0.0	0.0	0.0	0.0	0.0	0.0	0.0	0.0	0.0	0.0	0.0	0.0	0.0	0.0	0.0	0.0	0.0	0.0	0.0	0.0
PROS1	5627	symbol	H. sapiens	5627	H. sapiens	1.0	1.0	1.0	0.0	1.0	1.0	0.0	0.0	0.0	0.0	0.0	0.0	1.0	0.0	0.0	0.0	0.0	0.0	0.0	0.0
TESC	54997	symbol	H. sapiens	54997	H. sapiens	1.0	0.0	0.0	1.0	0.0	0.0	0.0	0.0	0.0	1.0	0.0	0.0	0.0	0.0	0.0	0.0	0.0	0.0	0.0	0.0
CA10	56934	symbol	H. sapiens	56934	H. sapiens	0.0	0.0	0.0	0.0	0.0	0.0	0.0	0.0	0.0	0.0	0.0	0.0	0.0	0.0	0.0	0.0	0.0	0.0	0.0	0.0
MSR1	4481	symbol	H. sapiens	4481	H. sapiens	0.0	0.0	0.0	0.0	0.0	0.0	0.0	0.0	0.0	0.0	0.0	0.0	0.0	0.0	0.0	1.0	0.0	0.0	0.0	0.0
CD36	948	symbol	H. sapiens	948	H. sapiens	0.0	1.0	1.0	0.0	1.0	1.0	0.0	1.0	0.0	0.0	0.0	0.0	1.0	0.0	0.0	1.0	1.0	0.0	0.0	0.0
C7orf69	80099	symbol	H. sapiens	80099	H. sapiens	0.0	0.0	0.0	0.0	0.0	0.0	0.0	0.0	0.0	0.0	0.0	0.0	0.0	0.0	0.0	0.0	0.0	0.0	0.0	0.0
KLK6	5653	symbol	H. sapiens	5653	H. sapiens	1.0	0.0	1.0	0.0	0.0	0.0	0.0	0.0	0.0	0.0	0.0	0.0	0.0	0.0	0.0	0.0	0.0	0.0	1.0	0.0
CHI3L1	1116	symbol	H. sapiens	1116	H. sapiens	0.0	0.0	0.0	0.0	1.0	1.0	0.0	1.0	0.0	0.0	0.0	0.0	0.0	0.0	0.0	0.0	0.0	0.0	0.0	0.0
REG3A	5068	symbol	H. sapiens	5068	H. sapiens	1.0	1.0	1.0	0.0	1.0	0.0	1.0	0.0	0.0	0.0	0.0	0.0	0.0	0.0	0.0	0.0	0.0	0.0	0.0	0.0
SAP30	8819	symbol	H. sapiens	8819	H. sapiens	0.0	0.0	0.0	0.0	0.0	0.0	0.0	0.0	0.0	0.0	0.0	0.0	0.0	0.0	0.0	0.0	0.0	0.0	0.0	0.0
TPST2	8459	symbol	H. sapiens	8459	H. sapiens	0.0	0.0	0.0	0.0	0.0	0.0	0.0	1.0	0.0	0.0	0.0	0.0	0.0	0.0	0.0	0.0	0.0	0.0	0.0	0.0
APLP2	334	symbol	H. sapiens	334	H. sapiens	0.0	0.0	0.0	0.0	0.0	1.0	0.0	0.0	0.0	0.0	0.0	0.0	1.0	0.0	0.0	0.0	0.0	0.0	0.0	0.0
BIN1	274	symbol	H. sapiens	274	H. sapiens	0.0	0.0	0.0	0.0	0.0	0.0	0.0	0.0	0.0	0.0	0.0	0.0	0.0	0.0	1.0	0.0	0.0	1.0	0.0	0.0
CD33	945	symbol	H. sapiens	945	H. sapiens	0.0	0.0	0.0	0.0	0.0	1.0	0.0	0.0	0.0	0.0	0.0	0.0	0.0	0.0	0.0	0.0	0.0	0.0	0.0	0.0
CREG1	8804	symbol	H. sapiens	8804	H. sapiens	0.0	0.0	0.0	0.0	0.0	1.0	0.0	0.0	0.0	0.0	0.0	0.0	0.0	0.0	0.0	0.0	0.0	0.0	0.0	0.0
CLSTN3	9746	symbol	H. sapiens	9746	H. sapiens	0.0	0.0	0.0	0.0	0.0	0.0	0.0	0.0	0.0	0.0	0.0	0.0	0.0	0.0	0.0	0.0	0.0	0.0	0.0	0.0
NEURL4	84461	symbol	H. sapiens	84461	H. sapiens	0.0	0.0	0.0	0.0	0.0	0.0	0.0	0.0	0.0	0.0	0.0	0.0	0.0	0.0	0.0	0.0	0.0	0.0	0.0	0.0
C1R	715	symbol	H. sapiens	715	H. sapiens	1.0	1.0	0.0	0.0	0.0	1.0	0.0	0.0	0.0	0.0	0.0	1.0	0.0	0.0	0.0	0.0	0.0	0.0	0.0	0.0
PIK3C2A	5286	symbol	H. sapiens	5286	H. sapiens	0.0	0.0	0.0	0.0	0.0	1.0	0.0	0.0	0.0	0.0	0.0	0.0	0.0	0.0	0.0	0.0	0.0	0.0	0.0	0.0
RPS3A	6189	symbol	H. sapiens	6189	H. sapiens	0.0	0.0	0.0	1.0	0.0	0.0	0.0	0.0	0.0	0.0	0.0	0.0	0.0	0.0	0.0	0.0	0.0	0.0	0.0	0.0
TF	7018	symbol	H. sapiens	7018	H. sapiens	0.0	0.0	0.0	0.0	0.0	1.0	0.0	0.0	0.0	0.0	0.0	0.0	1.0	0.0	0.0	0.0	0.0	0.0	0.0	0.0
KLK8	11202	symbol	H. sapiens	11202	H. sapiens	0.0	0.0	1.0	0.0	1.0	0.0	1.0	0.0	0.0	0.0	0.0	0.0	0.0	0.0	1.0	0.0	0.0	0.0	0.0	0.0
EWSR1	2130	symbol	H. sapiens	2130	H. sapiens	0.0	0.0	0.0	0.0	0.0	0.0	0.0	0.0	0.0	0.0	0.0	0.0	0.0	0.0	0.0	0.0	0.0	0.0	0.0	0.0
OLR1	4973	symbol	H. sapiens	4973	H. sapiens	0.0	0.0	0.0	0.0	1.0	1.0	0.0	0.0	0.0	0.0	0.0	0.0	0.0	0.0	0.0	0.0	0.0	0.0	0.0	0.0
CLEC4M	10332	symbol	H. sapiens	10332	H. sapiens	0.0	0.0	1.0	0.0	1.0	0.0	0.0	0.0	0.0	0.0	0.0	0.0	0.0	0.0	0.0	0.0	0.0	0.0	0.0	0.0
IL34	146433	symbol	H. sapiens	146433	H. sapiens	0.0	0.0	0.0	0.0	1.0	0.0	0.0	1.0	0.0	0.0	0.0	0.0	0.0	0.0	0.0	0.0	0.0	0.0	0.0	0.0
FKBP1B	2281	symbol	H. sapiens	2281	H. sapiens	1.0	0.0	1.0	0.0	1.0	0.0	0.0	0.0	0.0	0.0	0.0	0.0	1.0	0.0	0.0	0.0	0.0	0.0	0.0	0.0
APOD	347	symbol	H. sapiens	347	H. sapiens	0.0	0.0	1.0	0.0	1.0	0.0	0.0	0.0	0.0	0.0	0.0	0.0	0.0	0.0	0.0	0.0	0.0	1.0	0.0	0.0
IL5RA	3568	symbol	H. sapiens	3568	H. sapiens	0.0	0.0	0.0	0.0	1.0	0.0	0.0	1.0	0.0	0.0	0.0	0.0	0.0	0.0	0.0	0.0	0.0	0.0	0.0	0.0
LPO	4025	symbol	H. sapiens	4025	H. sapiens	0.0	1.0	0.0	0.0	0.0	0.0	0.0	0.0	0.0	0.0	0.0	0.0	0.0	0.0	0.0	0.0	1.0	0.0	0.0	0.0
PNP	4860	symbol	H. sapiens	4860	H. sapiens	0.0	0.0	0.0	0.0	0.0	1.0	0.0	0.0	0.0	0.0	0.0	0.0	0.0	0.0	0.0	0.0	0.0	0.0	0.0	0.0
C8A	731	symbol	H. sapiens	731	H. sapiens	1.0	1.0	0.0	0.0	1.0	1.0	0.0	0.0	0.0	0.0	0.0	1.0	1.0	0.0	0.0	0.0	0.0	0.0	0.0	0.0
LBP	3929	symbol	H. sapiens	3929	H. sapiens	1.0	1.0	0.0	0.0	1.0	1.0	0.0	0.0	0.0	0.0	0.0	0.0	0.0	0.0	0.0	1.0	0.0	0.0	0.0	0.0
APOH	350	symbol	H. sapiens	350	H. sapiens	1.0	0.0	1.0	0.0	1.0	1.0	0.0	0.0	0.0	0.0	0.0	0.0	1.0	0.0	0.0	0.0	0.0	0.0	0.0	0.0
ATP2A3	489	symbol	H. sapiens	489	H. sapiens	0.0	0.0	0.0	0.0	0.0	0.0	0.0	0.0	0.0	0.0	0.0	0.0	0.0	0.0	0.0	0.0	0.0	0.0	0.0	0.0
IL17F	112744	symbol	H. sapiens	112744	H. sapiens	0.0	0.0	0.0	0.0	1.0	0.0	0.0	0.0	0.0	0.0	0.0	0.0	0.0	0.0	0.0	0.0	0.0	0.0	0.0	0.0
MSMB	4477	symbol	H. sapiens	4477	H. sapiens	0.0	0.0	0.0	0.0	0.0	0.0	0.0	0.0	0.0	0.0	0.0	0.0	0.0	0.0	0.0	0.0	0.0	0.0	0.0	0.0
TNFRSF8	943	symbol	H. sapiens	943	H. sapiens	0.0	1.0	0.0	0.0	1.0	0.0	0.0	0.0	0.0	0.0	0.0	0.0	0.0	0.0	1.0	0.0	0.0	0.0	0.0	0.0
C1orf210	149466	symbol	H. sapiens	149466	H. sapiens	0.0	0.0	0.0	0.0	0.0	0.0	0.0	0.0	0.0	0.0	0.0	0.0	0.0	0.0	0.0	0.0	0.0	0.0	0.0	0.0
NUDT8	254552	symbol	H. sapiens	254552	H. sapiens	0.0	0.0	0.0	0.0	0.0	0.0	0.0	0.0	0.0	0.0	0.0	0.0	0.0	0.0	0.0	0.0	0.0	0.0	0.0	0.0
PIGR	5284	symbol	H. sapiens	5284	H. sapiens	0.0	0.0	0.0	0.0	0.0	1.0	0.0	0.0	0.0	0.0	0.0	0.0	0.0	0.0	0.0	0.0	1.0	0.0	0.0	0.0
CAMP	820	symbol	H. sapiens	820	H. sapiens	0.0	1.0	0.0	0.0	0.0	1.0	0.0	0.0	0.0	0.0	0.0	0.0	0.0	0.0	0.0	0.0	1.0	0.0	0.0	0.0
VTN	7448	symbol	H. sapiens	7448	H. sapiens	1.0	1.0	1.0	0.0	1.0	0.0	0.0	1.0	0.0	0.0	0.0	0.0	1.0	0.0	0.0	0.0	0.0	0.0	0.0	0.0
GDA	9615	symbol	H. sapiens	9615	H. sapiens	0.0	0.0	0.0	0.0	0.0	0.0	0.0	0.0	0.0	0.0	0.0	0.0	0.0	0.0	0.0	0.0	0.0	0.0	0.0	0.0
MAPKAPK5	8550	symbol	H. sapiens	8550	H. sapiens	0.0	0.0	0.0	0.0	0.0	0.0	0.0	1.0	0.0	0.0	0.0	0.0	0.0	0.0	0.0	0.0	0.0	0.0	0.0	0.0
CST2	1470	symbol	H. sapiens	1470	H. sapiens	0.0	0.0	0.0	0.0	0.0	0.0	0.0	0.0	0.0	0.0	0.0	0.0	1.0	0.0	0.0	0.0	1.0	0.0	0.0	0.0
PROC	5624	symbol	H. sapiens	5624	H. sapiens	1.0	0.0	1.0	0.0	1.0	0.0	1.0	0.0	0.0	0.0	0.0	0.0	0.0	0.0	0.0	0.0	0.0	0.0	0.0	0.0
CD14	929	symbol	H. sapiens	929	H. sapiens	0.0	1.0	0.0	0.0	1.0	1.0	0.0	0.0	0.0	0.0	0.0	0.0	0.0	0.0	0.0	1.0	0.0	0.0	0.0	0.0
NTS	4922	symbol	H. sapiens	4922	H. sapiens	0.0	0.0	0.0	0.0	0.0	0.0	0.0	0.0	0.0	0.0	0.0	0.0	0.0	0.0	0.0	0.0	0.0	0.0	0.0	0.0
STAU2	27067	symbol	H. sapiens	27067	H. sapiens	0.0	0.0	0.0	0.0	0.0	0.0	0.0	0.0	0.0	0.0	0.0	0.0	0.0	0.0	0.0	0.0	0.0	0.0	0.0	0.0
APOB	338	symbol	H. sapiens	338	H. sapiens	0.0	1.0	0.0	0.0	0.0	0.0	0.0	0.0	0.0	0.0	0.0	0.0	0.0	0.0	0.0	1.0	0.0	1.0	0.0	0.0
HTN3	3347	symbol	H. sapiens	3347	H. sapiens	0.0	1.0	0.0	0.0	0.0	0.0	0.0	0.0	0.0	0.0	0.0	0.0	0.0	0.0	0.0	0.0	1.0	0.0	0.0	0.0
NDUFB4	4710	symbol	H. sapiens	4710	H. sapiens	0.0	0.0	0.0	0.0	0.0	0.0	0.0	0.0	0.0	0.0	0.0	0.0	0.0	0.0	0.0	0.0	0.0	0.0	0.0	0.0
TAC1	6863	symbol	H. sapiens	6863	H. sapiens	1.0	1.0	1.0	0.0	1.0	0.0	0.0	0.0	0.0	0.0	0.0	0.0	0.0	0.0	0.0	1.0	0.0	0.0	0.0	1.0
LRIG3	121227	symbol	H. sapiens	121227	H. sapiens	0.0	0.0	0.0	0.0	0.0	0.0	0.0	0.0	0.0	0.0	0.0	0.0	0.0	0.0	0.0	0.0	0.0	0.0	0.0	0.0
B3GAT3	26229	symbol	H. sapiens	26229	H. sapiens	0.0	0.0	0.0	0.0	0.0	0.0	0.0	0.0	0.0	0.0	0.0	0.0	0.0	0.0	0.0	0.0	0.0	0.0	0.0	0.0
IL37	27178	symbol	H. sapiens	27178	H. sapiens	0.0	0.0	0.0	0.0	1.0	0.0	0.0	0.0	0.0	0.0	0.0	0.0	0.0	0.0	0.0	0.0	0.0	0.0	0.0	0.0
RAD51	5888	symbol	H. sapiens	5888	H. sapiens	0.0	0.0	0.0	0.0	0.0	0.0	0.0	0.0	0.0	0.0	0.0	0.0	0.0	0.0	0.0	0.0	0.0	0.0	0.0	0.0
ADAMTSL2	9719	symbol	H. sapiens	9719	H. sapiens	0.0	0.0	0.0	0.0	0.0	0.0	0.0	0.0	0.0	0.0	0.0	0.0	0.0	0.0	0.0	0.0	0.0	0.0	0.0	0.0
RECQL	5965	symbol	H. sapiens	5965	H. sapiens	0.0	0.0	0.0	0.0	0.0	0.0	0.0	0.0	0.0	0.0	0.0	0.0	0.0	0.0	0.0	0.0	0.0	0.0	0.0	0.0
SPINK9	643394	symbol	H. sapiens	643394	H. sapiens	0.0	0.0	0.0	0.0	0.0	0.0	1.0	0.0	0.0	0.0	0.0	0.0	1.0	0.0	0.0	0.0	0.0	0.0	0.0	0.0
C1QA	712	symbol	H. sapiens	712	H. sapiens	1.0	1.0	0.0	0.0	0.0	1.0	0.0	0.0	0.0	0.0	0.0	1.0	0.0	0.0	0.0	0.0	0.0	0.0	0.0	0.0
IGHM	3507	symbol	H. sapiens	3507	H. sapiens	1.0	1.0	0.0	0.0	0.0	1.0	0.0	0.0	0.0	0.0	0.0	1.0	0.0	0.0	0.0	0.0	0.0	0.0	0.0	0.0
CTSV	1515	symbol	H. sapiens	1515	H. sapiens	1.0	0.0	0.0	0.0	0.0	0.0	1.0	0.0	0.0	0.0	0.0	0.0	0.0	0.0	0.0	0.0	0.0	0.0	0.0	0.0
KIR3DL2	3812	symbol	H. sapiens	3812	H. sapiens	0.0	0.0	0.0	0.0	0.0	0.0	0.0	0.0	0.0	0.0	0.0	0.0	0.0	0.0	0.0	0.0	0.0	0.0	0.0	0.0
MUL1	79594	symbol	H. sapiens	79594	H. sapiens	0.0	0.0	0.0	0.0	1.0	0.0	0.0	1.0	0.0	0.0	0.0	0.0	1.0	0.0	0.0	0.0	0.0	0.0	0.0	0.0
PCDHB4	56131	symbol	H. sapiens	56131	H. sapiens	0.0	0.0	0.0	0.0	0.0	0.0	0.0	0.0	0.0	0.0	0.0	0.0	0.0	0.0	0.0	0.0	0.0	0.0	0.0	0.0

## Sheet: b) Enrichment
GroupID	Category	Term	Description	LogP	Log(q-value)	InTerm_InList	Genes	Symbols
1_Summary	GO Biological Processes	GO:0072376	protein activation cascade	-7.80113	-3.55141	21/64	2,350,462,708,712,715,716,718,729,731,1675,2147,2159,2220,2243,3075,3497,3507,5199,5627,7448,5624,12,197,2335,3929,5008,5068,6863,1512,1515,2281,3002,5653,5972,9159,11093,26085,54997,25818	A2M,APOH,SERPINC1,C1QBP,C1QA,C1R,C1S,C3,C6,C8A,CFD,F2,F10,FCN2,FGA,CFH,IGHE,IGHM,CFP,PROS1,VTN,PROC,SERPINA3,AHSG,FN1,LBP,OSM,REG3A,TAC1,CTSH,CTSV,FKBP1B,GZMB,KLK6,REN,PCSK7,ADAMTS13,KLK13,TESC,KLK5
1_Member	GO Biological Processes	GO:0072376	protein activation cascade	-7.80113	-3.55141	21/64	2,350,462,708,712,715,716,718,729,731,1675,2147,2159,2220,2243,3075,3497,3507,5199,5627,7448	A2M,APOH,SERPINC1,C1QBP,C1QA,C1R,C1S,C3,C6,C8A,CFD,F2,F10,FCN2,FGA,CFH,IGHE,IGHM,CFP,PROS1,VTN
2_Summary	GO Biological Processes	GO:0006959	humoral immune response	-7.15789	-3.2092	30/127	2,354,567,708,712,715,716,718,729,731,820,1113,1667,1675,2220,2243,3075,3347,3497,3507,5068,5199,5266,5627,6039,6406,7448,25818,92747,114770,944,948,3148,3929,1690,4025,7132,55576,338,929,941,943,4982,5972,6863,7133,10288,10859,11093	A2M,KLK3,B2M,C1QBP,C1QA,C1R,C1S,C3,C6,C8A,CAMP,CHGA,DEFA1,CFD,FCN2,FGA,CFH,HTN3,IGHE,IGHM,REG3A,CFP,PI3,PROS1,RNASE6,SEMG1,VTN,KLK5,BPIFB1,PGLYRP2,TNFSF8,CD36,HMGB2,LBP,COCH,LPO,TNFRSF1A,STAB2,APOB,CD14,CD80,TNFRSF8,TNFRSF11B,REN,TAC1,TNFRSF1B,LILRB2,LILRB1,ADAMTS13
2_Member	GO Biological Processes	GO:0006959	humoral immune response	-7.15789	-3.2092	30/127	2,354,567,708,712,715,716,718,729,731,820,1113,1667,1675,2220,2243,3075,3347,3497,3507,5068,5199,5266,5627,6039,6406,7448,25818,92747,114770	A2M,KLK3,B2M,C1QBP,C1QA,C1R,C1S,C3,C6,C8A,CAMP,CHGA,DEFA1,CFD,FCN2,FGA,CFH,HTN3,IGHE,IGHM,REG3A,CFP,PI3,PROS1,RNASE6,SEMG1,VTN,KLK5,BPIFB1,PGLYRP2
1_Member	GO Biological Processes	GO:0006956	complement activation	-6.60907	-2.83648	16/45	2,708,712,715,716,718,729,731,1675,2220,3075,3497,3507,5199,5627,7448	A2M,C1QBP,C1QA,C1R,C1S,C3,C6,C8A,CFD,FCN2,CFH,IGHE,IGHM,CFP,PROS1,VTN
1_Member	KEGG Pathway	ko04610	Complement and coagulation cascades	-5.51608	-1.97602	16/53	2,462,712,715,716,718,729,731,1675,2147,2159,2243,3075,5624,5627,7448	A2M,SERPINC1,C1QA,C1R,C1S,C3,C6,C8A,CFD,F2,F10,FGA,CFH,PROC,PROS1,VTN
1_Member	KEGG Pathway	hsa04610	Complement and coagulation cascades	-5.51608	-1.97602	16/53	2,462,712,715,716,718,729,731,1675,2147,2159,2243,3075,5624,5627,7448	A2M,SERPINC1,C1QA,C1R,C1S,C3,C6,C8A,CFD,F2,F10,FGA,CFH,PROC,PROS1,VTN
1_Member	GO Biological Processes	GO:2000257	regulation of protein activation cascade	-5.44758	-1.97602	10/22	2,462,708,718,729,731,3075,5199,5627,7448	A2M,SERPINC1,C1QBP,C3,C6,C8A,CFH,CFP,PROS1,VTN
1_Member	Reactome Gene Sets	R-HSA-166658	Complement cascade	-5.2002	-1.81916	12/33	712,715,716,718,729,731,1675,2220,3075,5199,5627,7448	C1QA,C1R,C1S,C3,C6,C8A,CFD,FCN2,CFH,CFP,PROS1,VTN
2_Member	GO Biological Processes	GO:0019730	antimicrobial humoral response	-5.16579	-1.81916	15/50	354,567,820,1113,1667,2243,3347,3507,5068,5266,6039,6406,25818,92747,114770	KLK3,B2M,CAMP,CHGA,DEFA1,FGA,HTN3,IGHM,REG3A,PI3,RNASE6,SEMG1,KLK5,BPIFB1,PGLYRP2
1_Member	GO Biological Processes	GO:0030449	regulation of complement activation	-4.69441	-1.39894	9/21	2,708,718,729,731,3075,5199,5627,7448	A2M,C1QBP,C3,C6,C8A,CFH,CFP,PROS1,VTN
1_Member	GO Biological Processes	GO:0002526	acute inflammatory response	-4.50175	-1.27754	18/76	2,12,197,462,708,718,729,731,2147,2335,3075,3929,5008,5068,5199,5627,6863,7448	A2M,SERPINA3,AHSG,SERPINC1,C1QBP,C3,C6,C8A,F2,FN1,CFH,LBP,OSM,REG3A,CFP,PROS1,TAC1,VTN
1_Member	GO Biological Processes	GO:0051604	protein maturation	-4.48586	-1.27754	24/120	2,350,708,718,729,731,1512,1515,2147,2159,2243,2281,3002,3075,5199,5624,5627,5653,5972,7448,9159,11093,26085,54997	A2M,APOH,C1QBP,C3,C6,C8A,CTSH,CTSV,F2,F10,FGA,FKBP1B,GZMB,CFH,CFP,PROC,PROS1,KLK6,REN,VTN,PCSK7,ADAMTS13,KLK13,TESC
3_Summary	GO Biological Processes	GO:0009611	response to wounding	-4.35696	-1.23345	42/274	2,302,347,348,350,462,708,780,948,1001,1020,1471,1839,1956,2065,2066,2147,2159,2243,2281,2335,4916,5068,5159,5624,5627,5653,7031,7033,7076,7301,7448,7980,8829,9241,10332,11093,11202,23468,55576,57126,131566,2810,3099,6863,7422,65267	A2M,ANXA2,APOD,APOE,APOH,SERPINC1,C1QBP,DDR1,CD36,CDH3,CDK5,CST3,HBEGF,EGFR,ERBB3,ERBB4,F2,F10,FGA,FKBP1B,FN1,NTRK3,REG3A,PDGFRB,PROC,PROS1,KLK6,TFF1,TFF3,TIMP1,TYRO3,VTN,TFPI2,NRP1,NOG,CLEC4M,ADAMTS13,KLK8,CBX5,STAB2,CD177,DCBLD2,SFN,HK2,TAC1,VEGFA,WNK3
3_Member	GO Biological Processes	GO:0009611	response to wounding	-4.35696	-1.23345	42/274	2,302,347,348,350,462,708,780,948,1001,1020,1471,1839,1956,2065,2066,2147,2159,2243,2281,2335,4916,5068,5159,5624,5627,5653,7031,7033,7076,7301,7448,7980,8829,9241,10332,11093,11202,23468,55576,57126,131566	A2M,ANXA2,APOD,APOE,APOH,SERPINC1,C1QBP,DDR1,CD36,CDH3,CDK5,CST3,HBEGF,EGFR,ERBB3,ERBB4,F2,F10,FGA,FKBP1B,FN1,NTRK3,REG3A,PDGFRB,PROC,PROS1,KLK6,TFF1,TFF3,TIMP1,TYRO3,VTN,TFPI2,NRP1,NOG,CLEC4M,ADAMTS13,KLK8,CBX5,STAB2,CD177,DCBLD2
1_Member	GO Biological Processes	GO:0016485	protein processing	-4.34599	-1.23345	22/107	2,350,708,718,729,731,1512,1515,2147,2159,2243,3002,3075,5199,5624,5627,5653,5972,7448,9159,11093,26085	A2M,APOH,C1QBP,C3,C6,C8A,CTSH,CTSV,F2,F10,FGA,GZMB,CFH,CFP,PROC,PROS1,KLK6,REN,VTN,PCSK7,ADAMTS13,KLK13
4_Summary	GO Biological Processes	GO:0006612	protein targeting to membrane	-4.33703	-1.23345	10/28	287,302,1020,6156,6188,6189,6191,11261,54997,65267,481,1956,2810,3002,7132	ANK2,ANXA2,CDK5,RPL30,RPS3,RPS3A,RPS4X,CHP1,TESC,WNK3,ATP1B1,EGFR,SFN,GZMB,TNFRSF1A
4_Member	GO Biological Processes	GO:0006612	protein targeting to membrane	-4.33703	-1.23345	10/28	287,302,1020,6156,6188,6189,6191,11261,54997,65267	ANK2,ANXA2,CDK5,RPL30,RPS3,RPS3A,RPS4X,CHP1,TESC,WNK3
5_Summary	GO Biological Processes	GO:0006954	inflammatory response	-4.19232	-1.1187	46/315	2,12,197,347,348,462,708,718,729,731,929,943,976,1116,1436,1956,2147,2335,3075,3148,3373,3568,3578,3929,4973,4982,5008,5068,5199,5624,5627,6346,6349,6361,6863,7132,7133,7301,7448,7941,8995,27178,50604,112744,114770,146433,302,350,567,948,2243,2246,2281,3791,4916,5159,7422,8829,10332,10859,11202,25818,55576,79594	A2M,SERPINA3,AHSG,APOD,APOE,SERPINC1,C1QBP,C3,C6,C8A,CD14,TNFRSF8,ADGRE5,CHI3L1,CSF1R,EGFR,F2,FN1,CFH,HMGB2,HYAL1,IL5RA,IL9,LBP,OLR1,TNFRSF11B,OSM,REG3A,CFP,PROC,PROS1,CCL1,CCL3L1,CCL17,TAC1,TNFRSF1A,TNFRSF1B,TYRO3,VTN,PLA2G7,TNFSF18,IL37,IL20,IL17F,PGLYRP2,IL34,ANXA2,APOH,B2M,CD36,FGA,FGF1,FKBP1B,KDR,NTRK3,PDGFRB,VEGFA,NRP1,CLEC4M,LILRB1,KLK8,KLK5,STAB2,MUL1
5_Member	GO Biological Processes	GO:0006954	inflammatory response	-4.19232	-1.1187	46/315	2,12,197,347,348,462,708,718,729,731,929,943,976,1116,1436,1956,2147,2335,3075,3148,3373,3568,3578,3929,4973,4982,5008,5068,5199,5624,5627,6346,6349,6361,6863,7132,7133,7301,7448,7941,8995,27178,50604,112744,114770,146433	A2M,SERPINA3,AHSG,APOD,APOE,SERPINC1,C1QBP,C3,C6,C8A,CD14,TNFRSF8,ADGRE5,CHI3L1,CSF1R,EGFR,F2,FN1,CFH,HMGB2,HYAL1,IL5RA,IL9,LBP,OLR1,TNFRSF11B,OSM,REG3A,CFP,PROC,PROS1,CCL1,CCL3L1,CCL17,TAC1,TNFRSF1A,TNFRSF1B,TYRO3,VTN,PLA2G7,TNFSF18,IL37,IL20,IL17F,PGLYRP2,IL34
3_Member	GO Biological Processes	GO:0042060	wound healing	-4.05999	-1.01439	36/228	2,302,347,348,350,462,708,780,948,1001,1839,1956,2065,2066,2147,2159,2243,2335,5068,5159,5624,5627,5653,7031,7033,7076,7301,7448,7980,9241,10332,11093,23468,55576,57126,131566	A2M,ANXA2,APOD,APOE,APOH,SERPINC1,C1QBP,DDR1,CD36,CDH3,HBEGF,EGFR,ERBB3,ERBB4,F2,F10,FGA,FN1,REG3A,PDGFRB,PROC,PROS1,KLK6,TFF1,TFF3,TIMP1,TYRO3,VTN,TFPI2,NOG,CLEC4M,ADAMTS13,CBX5,STAB2,CD177,DCBLD2
6_Summary	GO Biological Processes	GO:0045055	regulated exocytosis	-3.99837	-0.979103	47/330	2,12,197,302,334,350,567,718,820,929,945,948,976,1020,1075,1113,1116,1471,1512,1667,1675,1828,2243,2335,3312,3614,3615,4048,4860,4973,5199,5267,5284,5627,5795,7018,7076,7077,7133,7422,8804,10288,10394,10577,11261,56729,57126,5286,10244,3929,941,8995,10859,28514,114770,708,712,715,716,729,731,3002,3497,3507	A2M,SERPINA3,AHSG,ANXA2,APLP2,APOH,B2M,C3,CAMP,CD14,CD33,CD36,ADGRE5,CDK5,CTSC,CHGA,CHI3L1,CST3,CTSH,DEFA1,CFD,DSG1,FGA,FN1,HSPA8,IMPDH1,IMPDH2,LTA4H,PNP,OLR1,CFP,SERPINA4,PIGR,PROS1,PTPRJ,TF,TIMP1,TIMP2,TNFRSF1B,VEGFA,CREG1,LILRB2,PRG3,NPC2,CHP1,RETN,CD177,PIK3C2A,RABEPK,LBP,CD80,TNFSF18,LILRB1,DLL1,PGLYRP2,C1QBP,C1QA,C1R,C1S,C6,C8A,GZMB,IGHE,IGHM
6_Member	GO Biological Processes	GO:0045055	regulated exocytosis	-3.99837	-0.979103	47/330	2,12,197,302,334,350,567,718,820,929,945,948,976,1020,1075,1113,1116,1471,1512,1667,1675,1828,2243,2335,3312,3614,3615,4048,4860,4973,5199,5267,5284,5627,5795,7018,7076,7077,7133,7422,8804,10288,10394,10577,11261,56729,57126	A2M,SERPINA3,AHSG,ANXA2,APLP2,APOH,B2M,C3,CAMP,CD14,CD33,CD36,ADGRE5,CDK5,CTSC,CHGA,CHI3L1,CST3,CTSH,DEFA1,CFD,DSG1,FGA,FN1,HSPA8,IMPDH1,IMPDH2,LTA4H,PNP,OLR1,CFP,SERPINA4,PIGR,PROS1,PTPRJ,TF,TIMP1,TIMP2,TNFRSF1B,VEGFA,CREG1,LILRB2,PRG3,NPC2,CHP1,RETN,CD177
7_Summary	GO Biological Processes	GO:0031424	keratinization	-3.90631	-0.96676	10/31	1001,1041,1828,2810,5266,11202,25818,26085,63036,643394,5068,28514,50604,1515,1956,55504,655,873,1471,2066,4916,5624,6876,7132,7422,8829,80781	CDH3,CDSN,DSG1,SFN,PI3,KLK8,KLK5,KLK13,CELA2A,SPINK9,REG3A,DLL1,IL20,CTSV,EGFR,TNFRSF19,BMP7,CBR1,CST3,ERBB4,NTRK3,PROC,TAGLN,TNFRSF1A,VEGFA,NRP1,COL18A1
7_Member	GO Biological Processes	GO:0031424	keratinization	-3.90631	-0.96676	10/31	1001,1041,1828,2810,5266,11202,25818,26085,63036,643394	CDH3,CDSN,DSG1,SFN,PI3,KLK8,KLK5,KLK13,CELA2A,SPINK9
5_Member	GO Biological Processes	GO:0050727	regulation of inflammatory response	-3.90312	-0.96676	25/138	2,197,347,348,708,718,729,731,1956,3075,3929,5008,5199,5624,5627,6863,7132,7133,7301,7448,7941,8995,50604,112744,114770	A2M,AHSG,APOD,APOE,C1QBP,C3,C6,C8A,EGFR,CFH,LBP,OSM,CFP,PROC,PROS1,TAC1,TNFRSF1A,TNFRSF1B,TYRO3,VTN,PLA2G7,TNFSF18,IL20,IL17F,PGLYRP2
6_Member	GO Biological Processes	GO:0006887	exocytosis	-3.89789	-0.96676	49/352	2,12,197,302,334,350,567,718,820,929,945,948,976,1020,1075,1113,1116,1471,1512,1667,1675,1828,2243,2335,3312,3614,3615,4048,4860,4973,5199,5267,5284,5286,5627,5795,7018,7076,7077,7133,7422,8804,10244,10288,10394,10577,11261,56729,57126	A2M,SERPINA3,AHSG,ANXA2,APLP2,APOH,B2M,C3,CAMP,CD14,CD33,CD36,ADGRE5,CDK5,CTSC,CHGA,CHI3L1,CST3,CTSH,DEFA1,CFD,DSG1,FGA,FN1,HSPA8,IMPDH1,IMPDH2,LTA4H,PNP,OLR1,CFP,SERPINA4,PIGR,PIK3C2A,PROS1,PTPRJ,TF,TIMP1,TIMP2,TNFRSF1B,VEGFA,CREG1,RABEPK,LILRB2,PRG3,NPC2,CHP1,RETN,CD177
8_Summary	GO Biological Processes	GO:0018212	peptidyl-tyrosine modification	-3.87086	-0.96676	34/215	780,941,948,1436,1489,1839,1956,2065,2066,2202,2246,2321,2324,3568,3791,4486,4915,4916,4919,5008,5159,5979,7132,7301,7422,7448,7535,8459,8576,8829,8995,9244,27020,50604,302,655,718,902,1020,1116,2147,2243,3486,3626,3672,6188,6346,6349,6361,7077,7316,8550,9966,10961,55504,65267,79594,146433,9212,11261,348,2335,5795,5972,7049	DDR1,CD80,CD36,CSF1R,CTF1,HBEGF,EGFR,ERBB3,ERBB4,EFEMP1,FGF1,FLT1,FLT4,IL5RA,KDR,MST1R,NTRK2,NTRK3,ROR1,OSM,PDGFRB,RET,TNFRSF1A,TYRO3,VEGFA,VTN,ZAP70,TPST2,STK16,NRP1,TNFSF18,CRLF1,NPTN,IL20,ANXA2,BMP7,C3,CCNH,CDK5,CHI3L1,F2,FGA,IGFBP3,INHBC,ITGA1,RPS3,CCL1,CCL3L1,CCL17,TIMP2,UBC,MAPKAPK5,TNFSF15,ERP29,TNFRSF19,WNK3,MUL1,IL34,AURKB,CHP1,APOE,FN1,PTPRJ,REN,TGFBR3
8_Member	GO Biological Processes	GO:0018212	peptidyl-tyrosine modification	-3.87086	-0.96676	34/215	780,941,948,1436,1489,1839,1956,2065,2066,2202,2246,2321,2324,3568,3791,4486,4915,4916,4919,5008,5159,5979,7132,7301,7422,7448,7535,8459,8576,8829,8995,9244,27020,50604	DDR1,CD80,CD36,CSF1R,CTF1,HBEGF,EGFR,ERBB3,ERBB4,EFEMP1,FGF1,FLT1,FLT4,IL5RA,KDR,MST1R,NTRK2,NTRK3,ROR1,OSM,PDGFRB,RET,TNFRSF1A,TYRO3,VEGFA,VTN,ZAP70,TPST2,STK16,NRP1,TNFSF18,CRLF1,NPTN,IL20
6_Member	GO Biological Processes	GO:0043312	neutrophil degranulation	-3.83007	-0.96676	34/216	12,197,302,567,718,820,929,945,948,976,1075,1116,1471,1512,1667,1675,1828,3312,3614,3615,4048,4860,4973,5199,5284,5795,7077,7133,8804,10288,10394,10577,56729,57126	SERPINA3,AHSG,ANXA2,B2M,C3,CAMP,CD14,CD33,CD36,ADGRE5,CTSC,CHI3L1,CST3,CTSH,DEFA1,CFD,DSG1,HSPA8,IMPDH1,IMPDH2,LTA4H,PNP,OLR1,CFP,PIGR,PTPRJ,TIMP2,TNFRSF1B,CREG1,LILRB2,PRG3,NPC2,RETN,CD177
6_Member	GO Biological Processes	GO:0002283	neutrophil activation involved in immune response	-3.83007	-0.96676	34/216	12,197,302,567,718,820,929,945,948,976,1075,1116,1471,1512,1667,1675,1828,3312,3614,3615,4048,4860,4973,5199,5284,5795,7077,7133,8804,10288,10394,10577,56729,57126	SERPINA3,AHSG,ANXA2,B2M,C3,CAMP,CD14,CD33,CD36,ADGRE5,CTSC,CHI3L1,CST3,CTSH,DEFA1,CFD,DSG1,HSPA8,IMPDH1,IMPDH2,LTA4H,PNP,OLR1,CFP,PIGR,PTPRJ,TIMP2,TNFRSF1B,CREG1,LILRB2,PRG3,NPC2,RETN,CD177
3_Member	Reactome Gene Sets	R-HSA-140875	Common Pathway of Fibrin Clot Formation	-3.81853	-0.96676	7/16	462,2147,2159,2243,5624,5627,57126	SERPINC1,F2,F10,FGA,PROC,PROS1,CD177
9_Summary	GO Biological Processes	GO:0038084	vascular endothelial growth factor signaling pathway	-3.81853	-0.96676	7/16	2321,2324,3791,5159,7422,8829,28514,7049	FLT1,FLT4,KDR,PDGFRB,VEGFA,NRP1,DLL1,TGFBR3
9_Member	GO Biological Processes	GO:0038084	vascular endothelial growth factor signaling pathway	-3.81853	-0.96676	7/16	2321,2324,3791,5159,7422,8829,28514	FLT1,FLT4,KDR,PDGFRB,VEGFA,NRP1,DLL1
1_Member	GO Biological Processes	GO:0002920	regulation of humoral immune response	-3.77626	-0.941523	10/32	2,708,718,729,731,3075,5199,5627,7448,25818	A2M,C1QBP,C3,C6,C8A,CFH,CFP,PROS1,VTN,KLK5
6_Member	GO Biological Processes	GO:0042119	neutrophil activation	-3.74961	-0.931261	34/218	12,197,302,567,718,820,929,945,948,976,1075,1116,1471,1512,1667,1675,1828,3312,3614,3615,4048,4860,4973,5199,5284,5795,7077,7133,8804,10288,10394,10577,56729,57126	SERPINA3,AHSG,ANXA2,B2M,C3,CAMP,CD14,CD33,CD36,ADGRE5,CTSC,CHI3L1,CST3,CTSH,DEFA1,CFD,DSG1,HSPA8,IMPDH1,IMPDH2,LTA4H,PNP,OLR1,CFP,PIGR,PTPRJ,TIMP2,TNFRSF1B,CREG1,LILRB2,PRG3,NPC2,RETN,CD177
6_Member	GO Biological Processes	GO:0036230	granulocyte activation	-3.70994	-0.907382	34/219	12,197,302,567,718,820,929,945,948,976,1075,1116,1471,1512,1667,1675,1828,3312,3614,3615,4048,4860,4973,5199,5284,5795,7077,7133,8804,10288,10394,10577,56729,57126	SERPINA3,AHSG,ANXA2,B2M,C3,CAMP,CD14,CD33,CD36,ADGRE5,CTSC,CHI3L1,CST3,CTSH,DEFA1,CFD,DSG1,HSPA8,IMPDH1,IMPDH2,LTA4H,PNP,OLR1,CFP,PIGR,PTPRJ,TIMP2,TNFRSF1B,CREG1,LILRB2,PRG3,NPC2,RETN,CD177
10_Summary	GO Biological Processes	GO:2000651	positive regulation of sodium ion transmembrane transporter activity	-3.65928	-0.871965	4/5	481,11261,54997,65267,287,302	ATP1B1,CHP1,TESC,WNK3,ANK2,ANXA2
10_Member	GO Biological Processes	GO:2000651	positive regulation of sodium ion transmembrane transporter activity	-3.65928	-0.871965	4/5	481,11261,54997,65267	ATP1B1,CHP1,TESC,WNK3
11_Summary	Reactome Gene Sets	R-HSA-381426	Regulation of Insulin-like Growth Factor (IGF) transport and uptake by Insulin-like Growth Factor Bi	-3.61984	-0.861897	7/17	354,2147,3486,3489,4312,5069,26085	KLK3,F2,IGFBP3,IGFBP6,MMP1,PAPPA,KLK13
11_Member	Reactome Gene Sets	R-HSA-381426	Regulation of Insulin-like Growth Factor (IGF) transport and uptake by Insulin-like Growth Factor Bi	-3.61984	-0.861897	7/17	354,2147,3486,3489,4312,5069,26085	KLK3,F2,IGFBP3,IGFBP6,MMP1,PAPPA,KLK13
8_Member	GO Biological Processes	GO:0018108	peptidyl-tyrosine phosphorylation	-3.59604	-0.861897	33/213	780,941,948,1436,1489,1839,1956,2065,2066,2202,2246,2321,2324,3568,3791,4486,4915,4916,4919,5008,5159,5979,7132,7301,7422,7448,7535,8576,8829,8995,9244,27020,50604	DDR1,CD80,CD36,CSF1R,CTF1,HBEGF,EGFR,ERBB3,ERBB4,EFEMP1,FGF1,FLT1,FLT4,IL5RA,KDR,MST1R,NTRK2,NTRK3,ROR1,OSM,PDGFRB,RET,TNFRSF1A,TYRO3,VEGFA,VTN,ZAP70,STK16,NRP1,TNFSF18,CRLF1,NPTN,IL20
6_Member	GO Biological Processes	GO:0002275	myeloid cell activation involved in immune response	-3.59397	-0.861897	36/240	12,197,302,567,718,820,929,945,948,976,1075,1113,1116,1471,1512,1667,1675,1828,3312,3614,3615,3929,4048,4860,4973,5199,5284,5795,7077,7133,8804,10288,10394,10577,56729,57126	SERPINA3,AHSG,ANXA2,B2M,C3,CAMP,CD14,CD33,CD36,ADGRE5,CTSC,CHGA,CHI3L1,CST3,CTSH,DEFA1,CFD,DSG1,HSPA8,IMPDH1,IMPDH2,LBP,LTA4H,PNP,OLR1,CFP,PIGR,PTPRJ,TIMP2,TNFRSF1B,CREG1,LILRB2,PRG3,NPC2,RETN,CD177
6_Member	GO Biological Processes	GO:0002446	neutrophil mediated immunity	-3.5931	-0.861897	34/222	12,197,302,567,718,820,929,945,948,976,1075,1116,1471,1512,1667,1675,1828,3312,3614,3615,4048,4860,4973,5199,5284,5795,7077,7133,8804,10288,10394,10577,56729,57126	SERPINA3,AHSG,ANXA2,B2M,C3,CAMP,CD14,CD33,CD36,ADGRE5,CTSC,CHI3L1,CST3,CTSH,DEFA1,CFD,DSG1,HSPA8,IMPDH1,IMPDH2,LTA4H,PNP,OLR1,CFP,PIGR,PTPRJ,TIMP2,TNFRSF1B,CREG1,LILRB2,PRG3,NPC2,RETN,CD177
5_Member	GO Biological Processes	GO:0032101	regulation of response to external stimulus	-3.55048	-0.832246	45/325	2,197,302,347,348,350,462,567,708,718,729,731,948,1956,2147,2243,2246,2281,3075,3791,3929,4916,5008,5159,5199,5624,5627,6863,7132,7133,7301,7422,7448,7941,8829,8995,10332,10859,11202,25818,50604,55576,79594,112744,114770	A2M,AHSG,ANXA2,APOD,APOE,APOH,SERPINC1,B2M,C1QBP,C3,C6,C8A,CD36,EGFR,F2,FGA,FGF1,FKBP1B,CFH,KDR,LBP,NTRK3,OSM,PDGFRB,CFP,PROC,PROS1,TAC1,TNFRSF1A,TNFRSF1B,TYRO3,VEGFA,VTN,PLA2G7,NRP1,TNFSF18,CLEC4M,LILRB1,KLK8,KLK5,IL20,STAB2,MUL1,IL17F,PGLYRP2
1_Member	Reactome Gene Sets	R-HSA-977606	Regulation of Complement cascade	-3.43767	-0.732028	7/18	718,729,731,3075,5199,5627,7448	C3,C6,C8A,CFH,CFP,PROS1,VTN
12_Summary	GO Biological Processes	GO:0006958	complement activation, classical pathway	-3.42178	-0.728367	9/29	708,712,715,716,718,729,731,3497,3507,1675,2220,5199,1828,3075	C1QBP,C1QA,C1R,C1S,C3,C6,C8A,IGHE,IGHM,CFD,FCN2,CFP,DSG1,CFH
12_Member	GO Biological Processes	GO:0006958	complement activation, classical pathway	-3.42178	-0.728367	9/29	708,712,715,716,718,729,731,3497,3507	C1QBP,C1QA,C1R,C1S,C3,C6,C8A,IGHE,IGHM
6_Member	GO Biological Processes	GO:0043299	leukocyte degranulation	-3.37291	-0.691402	35/237	12,197,302,567,718,820,929,945,948,976,1075,1113,1116,1471,1512,1667,1675,1828,3312,3614,3615,4048,4860,4973,5199,5284,5795,7077,7133,8804,10288,10394,10577,56729,57126	SERPINA3,AHSG,ANXA2,B2M,C3,CAMP,CD14,CD33,CD36,ADGRE5,CTSC,CHGA,CHI3L1,CST3,CTSH,DEFA1,CFD,DSG1,HSPA8,IMPDH1,IMPDH2,LTA4H,PNP,OLR1,CFP,PIGR,PTPRJ,TIMP2,TNFRSF1B,CREG1,LILRB2,PRG3,NPC2,RETN,CD177
13_Summary	GO Biological Processes	GO:0030162	regulation of proteolysis	-3.35128	-0.690103	40/284	2,12,197,334,348,462,708,718,729,731,1020,1075,1293,1470,1471,1512,2147,2335,2810,3075,3697,5199,5266,5267,5627,6188,6406,6906,7076,7077,7133,7316,7422,7448,7980,9966,56616,79594,340267,643394,350,948,1675,2243,7018,2281,11261	A2M,SERPINA3,AHSG,APLP2,APOE,SERPINC1,C1QBP,C3,C6,C8A,CDK5,CTSC,COL6A3,CST2,CST3,CTSH,F2,FN1,SFN,CFH,ITIH1,CFP,PI3,SERPINA4,PROS1,RPS3,SEMG1,SERPINA7,TIMP1,TIMP2,TNFRSF1B,UBC,VEGFA,VTN,TFPI2,TNFSF15,DIABLO,MUL1,COL28A1,SPINK9,APOH,CD36,CFD,FGA,TF,FKBP1B,CHP1
13_Member	GO Biological Processes	GO:0030162	regulation of proteolysis	-3.35128	-0.690103	40/284	2,12,197,334,348,462,708,718,729,731,1020,1075,1293,1470,1471,1512,2147,2335,2810,3075,3697,5199,5266,5267,5627,6188,6406,6906,7076,7077,7133,7316,7422,7448,7980,9966,56616,79594,340267,643394	A2M,SERPINA3,AHSG,APLP2,APOE,SERPINC1,C1QBP,C3,C6,C8A,CDK5,CTSC,COL6A3,CST2,CST3,CTSH,F2,FN1,SFN,CFH,ITIH1,CFP,PI3,SERPINA4,PROS1,RPS3,SEMG1,SERPINA7,TIMP1,TIMP2,TNFRSF1B,UBC,VEGFA,VTN,TFPI2,TNFSF15,DIABLO,MUL1,COL28A1,SPINK9
1_Member	GO Biological Processes	GO:0002673	regulation of acute inflammatory response	-3.34875	-0.690103	11/42	2,708,718,729,731,3075,5008,5199,5627,6863,7448	A2M,C1QBP,C3,C6,C8A,CFH,OSM,CFP,PROS1,TAC1,VTN
3_Member	GO Biological Processes	GO:1903034	regulation of response to wounding	-3.3243	-0.6842	17/85	302,348,350,462,948,1839,2147,2243,2281,4916,5068,5624,5627,7448,10332,11202,55576	ANXA2,APOE,APOH,SERPINC1,CD36,HBEGF,F2,FGA,FKBP1B,NTRK3,REG3A,PROC,PROS1,VTN,CLEC4M,KLK8,STAB2
3_Member	Reactome Gene Sets	R-HSA-140877	Formation of Fibrin Clot (Clotting Cascade)	-3.29923	-0.6842	9/30	2,462,708,2147,2159,2243,5624,5627,57126	A2M,SERPINC1,C1QBP,F2,F10,FGA,PROC,PROS1,CD177
6_Member	Reactome Gene Sets	R-HSA-6798695	Neutrophil degranulation	-3.29169	-0.6842	32/212	197,302,567,718,929,945,948,976,1075,1116,1471,1512,1667,1675,1828,3312,3614,3615,4048,4860,4973,5199,5284,5795,7077,7133,8804,10288,10394,10577,56729,57126	AHSG,ANXA2,B2M,C3,CD14,CD33,CD36,ADGRE5,CTSC,CHI3L1,CST3,CTSH,DEFA1,CFD,DSG1,HSPA8,IMPDH1,IMPDH2,LTA4H,PNP,OLR1,CFP,PIGR,PTPRJ,TIMP2,TNFRSF1B,CREG1,LILRB2,PRG3,NPC2,RETN,CD177
12_Member	Reactome Gene Sets	R-HSA-166663	Initial triggering of complement	-3.26978	-0.6842	7/19	712,715,716,718,1675,2220,5199	C1QA,C1R,C1S,C3,CFD,FCN2,CFP
13_Member	GO Biological Processes	GO:0052548	regulation of endopeptidase activity	-3.26924	-0.6842	28/177	2,12,197,334,462,718,1293,1470,1471,1512,2810,3697,5266,5267,5627,6188,6406,6906,7076,7077,7422,7448,7980,9966,56616,79594,340267,643394	A2M,SERPINA3,AHSG,APLP2,SERPINC1,C3,COL6A3,CST2,CST3,CTSH,SFN,ITIH1,PI3,SERPINA4,PROS1,RPS3,SEMG1,SERPINA7,TIMP1,TIMP2,VEGFA,VTN,TFPI2,TNFSF15,DIABLO,MUL1,COL28A1,SPINK9
14_Summary	GO Biological Processes	GO:0072498	embryonic skeletal joint development	-3.24452	-0.6842	3/3	655,3373,9241,11261,55576	BMP7,HYAL1,NOG,CHP1,STAB2
14_Member	GO Biological Processes	GO:0072498	embryonic skeletal joint development	-3.24452	-0.6842	3/3	655,3373,9241	BMP7,HYAL1,NOG
14_Member	GO Biological Processes	GO:0060272	embryonic skeletal joint morphogenesis	-3.24452	-0.6842	3/3	655,3373,9241	BMP7,HYAL1,NOG
15_Summary	GO Biological Processes	GO:0048712	negative regulation of astrocyte differentiation	-3.24452	-0.6842	3/3	2147,4916,9241,274,1956,4919,28514,348,567,655,943,1020,2066,8829,11202,23105	F2,NTRK3,NOG,BIN1,EGFR,ROR1,DLL1,APOE,B2M,BMP7,TNFRSF8,CDK5,ERBB4,NRP1,KLK8,FSTL4
15_Member	GO Biological Processes	GO:0048712	negative regulation of astrocyte differentiation	-3.24452	-0.6842	3/3	2147,4916,9241	F2,NTRK3,NOG
16_Summary	GO Biological Processes	GO:0010886	positive regulation of cholesterol storage	-3.24452	-0.6842	3/3	338,948,4481,302,348,55937,718,6863,56729,10577,140856,7941,1113,5972,10859,929,2243,3929,5601	APOB,CD36,MSR1,ANXA2,APOE,APOM,C3,TAC1,RETN,NPC2,SCP2D1,PLA2G7,CHGA,REN,LILRB1,CD14,FGA,LBP,MAPK9
16_Member	GO Biological Processes	GO:0010886	positive regulation of cholesterol storage	-3.24452	-0.6842	3/3	338,948,4481	APOB,CD36,MSR1
8_Member	GO Biological Processes	GO:0001934	positive regulation of protein phosphorylation	-3.24372	-0.6842	50/384	302,655,718,902,941,948,1020,1116,1436,1489,1839,1956,2065,2066,2147,2243,2246,2321,2324,3486,3626,3672,3791,4486,4915,4916,5008,5159,5979,6188,6346,6349,6361,7077,7132,7316,7422,7448,8550,8829,8995,9244,9966,10961,27020,50604,55504,65267,79594,146433	ANXA2,BMP7,C3,CCNH,CD80,CD36,CDK5,CHI3L1,CSF1R,CTF1,HBEGF,EGFR,ERBB3,ERBB4,F2,FGA,FGF1,FLT1,FLT4,IGFBP3,INHBC,ITGA1,KDR,MST1R,NTRK2,NTRK3,OSM,PDGFRB,RET,RPS3,CCL1,CCL3L1,CCL17,TIMP2,TNFRSF1A,UBC,VEGFA,VTN,MAPKAPK5,NRP1,TNFSF18,CRLF1,TNFSF15,ERP29,NPTN,IL20,TNFRSF19,WNK3,MUL1,IL34
13_Member	GO Biological Processes	GO:0010951	negative regulation of endopeptidase activity	-3.21165	-0.664855	22/127	2,12,197,334,462,718,1293,1470,1471,2810,3697,5266,5267,5627,6906,7076,7077,7422,7448,7980,340267,643394	A2M,SERPINA3,AHSG,APLP2,SERPINC1,C3,COL6A3,CST2,CST3,SFN,ITIH1,PI3,SERPINA4,PROS1,SERPINA7,TIMP1,TIMP2,VEGFA,VTN,TFPI2,COL28A1,SPINK9
2_Member	GO Biological Processes	GO:0050830	defense response to Gram-positive bacterium	-3.207	-0.664855	10/37	567,820,944,948,1113,1667,2220,3148,3929,114770	B2M,CAMP,TNFSF8,CD36,CHGA,DEFA1,FCN2,HMGB2,LBP,PGLYRP2
2_Member	GO Biological Processes	GO:0019731	antibacterial humoral response	-3.19386	-0.660156	8/25	354,567,820,1667,2243,3507,6406,25818	KLK3,B2M,CAMP,DEFA1,FGA,IGHM,SEMG1,KLK5
1_Member	GO Biological Processes	GO:0006957	complement activation, alternative pathway	-3.16574	-0.657691	5/10	718,731,1675,3075,5199	C3,C8A,CFD,CFH,CFP
17_Summary	GO Biological Processes	GO:0050909	sensory perception of taste	-3.16574	-0.657691	5/10	765,948,1470,4025,5284,481,820,1471,3347	CA6,CD36,CST2,LPO,PIGR,ATP1B1,CAMP,CST3,HTN3
17_Member	GO Biological Processes	GO:0050909	sensory perception of taste	-3.16574	-0.657691	5/10	765,948,1470,4025,5284	CA6,CD36,CST2,LPO,PIGR
6_Member	GO Biological Processes	GO:0002444	myeloid leukocyte mediated immunity	-3.16484	-0.657691	35/243	12,197,302,567,718,820,929,945,948,976,1075,1113,1116,1471,1512,1667,1675,1828,3312,3614,3615,4048,4860,4973,5199,5284,5795,7077,7133,8804,10288,10394,10577,56729,57126	SERPINA3,AHSG,ANXA2,B2M,C3,CAMP,CD14,CD33,CD36,ADGRE5,CTSC,CHGA,CHI3L1,CST3,CTSH,DEFA1,CFD,DSG1,HSPA8,IMPDH1,IMPDH2,LTA4H,PNP,OLR1,CFP,PIGR,PTPRJ,TIMP2,TNFRSF1B,CREG1,LILRB2,PRG3,NPC2,RETN,CD177
13_Member	GO Biological Processes	GO:0052547	regulation of peptidase activity	-3.14401	-0.657691	29/189	2,12,197,334,462,718,1293,1470,1471,1512,2335,2810,3697,5266,5267,5627,6188,6406,6906,7076,7077,7422,7448,7980,9966,56616,79594,340267,643394	A2M,SERPINA3,AHSG,APLP2,SERPINC1,C3,COL6A3,CST2,CST3,CTSH,FN1,SFN,ITIH1,PI3,SERPINA4,PROS1,RPS3,SEMG1,SERPINA7,TIMP1,TIMP2,VEGFA,VTN,TFPI2,TNFSF15,DIABLO,MUL1,COL28A1,SPINK9
3_Member	GO Biological Processes	GO:0030193	regulation of blood coagulation	-3.14397	-0.657691	12/51	302,348,350,462,948,2147,2243,5624,5627,7448,10332,55576	ANXA2,APOE,APOH,SERPINC1,CD36,F2,FGA,PROC,PROS1,VTN,CLEC4M,STAB2
3_Member	GO Biological Processes	GO:1900046	regulation of hemostasis	-3.14397	-0.657691	12/51	302,348,350,462,948,2147,2243,5624,5627,7448,10332,55576	ANXA2,APOE,APOH,SERPINC1,CD36,F2,FGA,PROC,PROS1,VTN,CLEC4M,STAB2
6_Member	GO Biological Processes	GO:0002263	cell activation involved in immune response	-3.08821	-0.632752	41/302	12,197,302,567,718,820,929,941,945,948,976,1075,1113,1116,1471,1512,1667,1675,1828,3312,3614,3615,3929,4048,4860,4973,5199,5284,5795,7077,7133,8804,8995,10288,10394,10577,10859,28514,56729,57126,114770	SERPINA3,AHSG,ANXA2,B2M,C3,CAMP,CD14,CD80,CD33,CD36,ADGRE5,CTSC,CHGA,CHI3L1,CST3,CTSH,DEFA1,CFD,DSG1,HSPA8,IMPDH1,IMPDH2,LBP,LTA4H,PNP,OLR1,CFP,PIGR,PTPRJ,TIMP2,TNFRSF1B,CREG1,TNFSF18,LILRB2,PRG3,NPC2,LILRB1,DLL1,RETN,CD177,PGLYRP2
6_Member	GO Biological Processes	GO:0002366	leukocyte activation involved in immune response	-3.08821	-0.632752	41/302	12,197,302,567,718,820,929,941,945,948,976,1075,1113,1116,1471,1512,1667,1675,1828,3312,3614,3615,3929,4048,4860,4973,5199,5284,5795,7077,7133,8804,8995,10288,10394,10577,10859,28514,56729,57126,114770	SERPINA3,AHSG,ANXA2,B2M,C3,CAMP,CD14,CD80,CD33,CD36,ADGRE5,CTSC,CHGA,CHI3L1,CST3,CTSH,DEFA1,CFD,DSG1,HSPA8,IMPDH1,IMPDH2,LBP,LTA4H,PNP,OLR1,CFP,PIGR,PTPRJ,TIMP2,TNFRSF1B,CREG1,TNFSF18,LILRB2,PRG3,NPC2,LILRB1,DLL1,RETN,CD177,PGLYRP2
16_Member	GO Biological Processes	GO:0034381	plasma lipoprotein particle clearance	-3.08365	-0.632752	6/15	302,338,348,948,4481,55937	ANXA2,APOB,APOE,CD36,MSR1,APOM
8_Member	GO Biological Processes	GO:0046777	protein autophosphorylation	-3.07929	-0.632752	19/105	780,1020,1436,1956,2066,2321,2324,3791,4915,4916,5159,7301,7422,7535,8550,8576,9212,11261,65267	DDR1,CDK5,CSF1R,EGFR,ERBB4,FLT1,FLT4,KDR,NTRK2,NTRK3,PDGFRB,TYRO3,VEGFA,ZAP70,MAPKAPK5,STK16,AURKB,CHP1,WNK3
6_Member	GO Biological Processes	GO:0002443	leukocyte mediated immunity	-3.07905	-0.632752	45/341	12,197,302,567,708,712,715,716,718,729,731,820,929,945,948,976,1075,1113,1116,1471,1512,1667,1675,1828,3002,3312,3497,3507,3614,3615,4048,4860,4973,5199,5284,5795,7077,7133,8804,10288,10394,10577,10859,56729,57126	SERPINA3,AHSG,ANXA2,B2M,C1QBP,C1QA,C1R,C1S,C3,C6,C8A,CAMP,CD14,CD33,CD36,ADGRE5,CTSC,CHGA,CHI3L1,CST3,CTSH,DEFA1,CFD,DSG1,GZMB,HSPA8,IGHE,IGHM,IMPDH1,IMPDH2,LTA4H,PNP,OLR1,CFP,PIGR,PTPRJ,TIMP2,TNFRSF1B,CREG1,LILRB2,PRG3,NPC2,LILRB1,RETN,CD177
7_Member	GO Biological Processes	GO:0070268	cornification	-3.06617	-0.632752	8/26	1041,1828,5266,11202,25818,26085,63036,643394	CDSN,DSG1,PI3,KLK8,KLK5,KLK13,CELA2A,SPINK9
7_Member	Reactome Gene Sets	R-HSA-6809371	Formation of the cornified envelope	-3.06617	-0.632752	8/26	1041,1828,5266,11202,25818,26085,63036,643394	CDSN,DSG1,PI3,KLK8,KLK5,KLK13,CELA2A,SPINK9
3_Member	GO Biological Processes	GO:0050818	regulation of coagulation	-3.06292	-0.632752	12/52	302,348,350,462,948,2147,2243,5624,5627,7448,10332,55576	ANXA2,APOE,APOH,SERPINC1,CD36,F2,FGA,PROC,PROS1,VTN,CLEC4M,STAB2
13_Member	GO Biological Processes	GO:0010466	negative regulation of peptidase activity	-2.97679	-0.553154	22/132	2,12,197,334,462,718,1293,1470,1471,2810,3697,5266,5267,5627,6906,7076,7077,7422,7448,7980,340267,643394	A2M,SERPINA3,AHSG,APLP2,SERPINC1,C3,COL6A3,CST2,CST3,SFN,ITIH1,PI3,SERPINA4,PROS1,SERPINA7,TIMP1,TIMP2,VEGFA,VTN,TFPI2,COL28A1,SPINK9
7_Member	Reactome Gene Sets	R-HSA-6805567	Keratinization	-2.94554	-0.547519	8/27	1041,1828,5266,11202,25818,26085,63036,643394	CDSN,DSG1,PI3,KLK8,KLK5,KLK13,CELA2A,SPINK9
16_Member	GO Biological Processes	GO:1905954	positive regulation of lipid localization	-2.94554	-0.547519	8/27	302,338,348,718,948,4481,6863,56729	ANXA2,APOB,APOE,C3,CD36,MSR1,TAC1,RETN
16_Member	GO Biological Processes	GO:0030301	cholesterol transport	-2.94554	-0.547519	8/27	302,338,348,948,4481,10577,55937,140856	ANXA2,APOB,APOE,CD36,MSR1,NPC2,APOM,SCP2D1
16_Member	GO Biological Processes	GO:0015918	sterol transport	-2.94554	-0.547519	8/27	302,338,348,948,4481,10577,55937,140856	ANXA2,APOB,APOE,CD36,MSR1,NPC2,APOM,SCP2D1
3_Member	GO Biological Processes	GO:0007597	blood coagulation, intrinsic pathway	-2.9106	-0.547519	6/16	2,350,462,708,2147,2159	A2M,APOH,SERPINC1,C1QBP,F2,F10
2_Member	GO Biological Processes	GO:0042742	defense response to bacterium	-2.88747	-0.547519	22/134	354,567,820,944,948,1113,1667,1690,2220,2243,3148,3347,3497,3507,3929,4025,5199,6406,7132,25818,55576,114770	KLK3,B2M,CAMP,TNFSF8,CD36,CHGA,DEFA1,COCH,FCN2,FGA,HMGB2,HTN3,IGHE,IGHM,LBP,LPO,CFP,SEMG1,TNFRSF1A,KLK5,STAB2,PGLYRP2
8_Member	GO Biological Processes	GO:0042327	positive regulation of phosphorylation	-2.88136	-0.547519	50/398	302,655,718,902,941,948,1020,1116,1436,1489,1839,1956,2065,2066,2147,2243,2246,2321,2324,3486,3626,3672,3791,4486,4915,4916,5008,5159,5979,6188,6346,6349,6361,7077,7132,7316,7422,7448,8550,8829,8995,9244,9966,10961,27020,50604,55504,65267,79594,146433	ANXA2,BMP7,C3,CCNH,CD80,CD36,CDK5,CHI3L1,CSF1R,CTF1,HBEGF,EGFR,ERBB3,ERBB4,F2,FGA,FGF1,FLT1,FLT4,IGFBP3,INHBC,ITGA1,KDR,MST1R,NTRK2,NTRK3,OSM,PDGFRB,RET,RPS3,CCL1,CCL3L1,CCL17,TIMP2,TNFRSF1A,UBC,VEGFA,VTN,MAPKAPK5,NRP1,TNFSF18,CRLF1,TNFSF15,ERP29,NPTN,IL20,TNFRSF19,WNK3,MUL1,IL34
3_Member	Reactome Gene Sets	R-HSA-159740	Gamma-carboxylation of protein precursors	-2.87295	-0.547519	4/7	2147,2159,5624,5627	F2,F10,PROC,PROS1
3_Member	Reactome Gene Sets	R-HSA-159763	Transport of gamma-carboxylated protein precursors from the endoplasmic reticulum to the Golgi appar	-2.87295	-0.547519	4/7	2147,2159,5624,5627	F2,F10,PROC,PROS1
3_Member	GO Biological Processes	GO:0017187	peptidyl-glutamic acid carboxylation	-2.87295	-0.547519	4/7	2147,2159,5624,5627	F2,F10,PROC,PROS1
3_Member	GO Biological Processes	GO:0018214	protein carboxylation	-2.87295	-0.547519	4/7	2147,2159,5624,5627	F2,F10,PROC,PROS1
9_Member	Reactome Gene Sets	R-HSA-195399	VEGF binds to VEGFR leading to receptor dimerization	-2.87295	-0.547519	4/7	2321,2324,3791,7422	FLT1,FLT4,KDR,VEGFA
9_Member	Reactome Gene Sets	R-HSA-194313	VEGF ligand-receptor interactions	-2.87295	-0.547519	4/7	2321,2324,3791,7422	FLT1,FLT4,KDR,VEGFA
9_Member	GO Biological Processes	GO:0060977	coronary vasculature morphogenesis	-2.87295	-0.547519	4/7	5159,7049,7422,8829	PDGFRB,TGFBR3,VEGFA,NRP1
10_Member	GO Biological Processes	GO:0072661	protein targeting to plasma membrane	-2.87295	-0.547519	4/7	287,302,54997,65267	ANK2,ANXA2,TESC,WNK3
10_Member	GO Biological Processes	GO:1902307	positive regulation of sodium ion transmembrane transport	-2.87295	-0.547519	4/7	481,11261,54997,65267	ATP1B1,CHP1,TESC,WNK3
18_Summary	GO Biological Processes	GO:0065005	protein-lipid complex assembly	-2.87295	-0.547519	4/7	274,338,348,55937,7941,347	BIN1,APOB,APOE,APOM,PLA2G7,APOD
18_Member	GO Biological Processes	GO:0065005	protein-lipid complex assembly	-2.87295	-0.547519	4/7	274,338,348,55937	BIN1,APOB,APOE,APOM
12_Member	GO Biological Processes	GO:0002455	humoral immune response mediated by circulating immunoglobulin	-2.86421	-0.543912	9/34	708,712,715,716,718,729,731,3497,3507	C1QBP,C1QA,C1R,C1S,C3,C6,C8A,IGHE,IGHM
7_Member	GO Biological Processes	GO:0009913	epidermal cell differentiation	-2.8579	-0.542684	13/62	1001,1041,1828,2810,5068,5266,11202,25818,26085,28514,50604,63036,643394	CDH3,CDSN,DSG1,SFN,REG3A,PI3,KLK8,KLK5,KLK13,DLL1,IL20,CELA2A,SPINK9
3_Member	GO Biological Processes	GO:0072378	blood coagulation, fibrin clot formation	-2.83506	-0.540681	7/22	2,350,462,708,2147,2159,2243	A2M,APOH,SERPINC1,C1QBP,F2,F10,FGA
16_Member	GO Biological Processes	GO:0097006	regulation of plasma lipoprotein particle levels	-2.83506	-0.540681	7/22	302,338,348,948,4481,7941,55937	ANXA2,APOB,APOE,CD36,MSR1,PLA2G7,APOM
7_Member	GO Biological Processes	GO:0030216	keratinocyte differentiation	-2.83395	-0.540681	12/55	1001,1041,1828,2810,5068,5266,11202,25818,26085,50604,63036,643394	CDH3,CDSN,DSG1,SFN,REG3A,PI3,KLK8,KLK5,KLK13,IL20,CELA2A,SPINK9
16_Member	GO Biological Processes	GO:0015850	organic hydroxy compound transport	-2.83395	-0.540681	12/55	302,338,348,948,1113,4481,5972,6863,10577,10859,55937,140856	ANXA2,APOB,APOE,CD36,CHGA,MSR1,REN,TAC1,NPC2,LILRB1,APOM,SCP2D1
3_Member	GO Biological Processes	GO:1903036	positive regulation of response to wounding	-2.83135	-0.540681	8/28	350,948,1839,2147,2281,4916,5068,7448	APOH,CD36,HBEGF,F2,FKBP1B,NTRK3,REG3A,VTN
3_Member	GO Biological Processes	GO:0061041	regulation of wound healing	-2.76477	-0.478843	14/71	302,348,350,462,948,1839,2147,2243,5068,5624,5627,7448,10332,55576	ANXA2,APOE,APOH,SERPINC1,CD36,HBEGF,F2,FGA,REG3A,PROC,PROS1,VTN,CLEC4M,STAB2
16_Member	Reactome Gene Sets	R-HSA-5686938	Regulation of TLR by endogenous ligand	-2.7291	-0.457116	5/12	338,929,948,2243,3929	APOB,CD14,CD36,FGA,LBP
18_Member	GO Biological Processes	GO:0071825	protein-lipid complex subunit organization	-2.7291	-0.457116	5/12	274,338,348,7941,55937	BIN1,APOB,APOE,PLA2G7,APOM
19_Summary	GO Biological Processes	GO:0045745	positive regulation of G-protein coupled receptor protein signaling pathway	-2.7291	-0.457116	5/12	718,1113,2147,5653,25818	C3,CHGA,F2,KLK6,KLK5
19_Member	GO Biological Processes	GO:0045745	positive regulation of G-protein coupled receptor protein signaling pathway	-2.7291	-0.457116	5/12	718,1113,2147,5653,25818	C3,CHGA,F2,KLK6,KLK5
20_Summary	GO Biological Processes	GO:0007589	body fluid secretion	-2.72308	-0.455641	8/29	302,462,780,2066,3099,6863,7422,65267	ANXA2,SERPINC1,DDR1,ERBB4,HK2,TAC1,VEGFA,WNK3
20_Member	GO Biological Processes	GO:0007589	body fluid secretion	-2.72308	-0.455641	8/29	302,462,780,2066,3099,6863,7422,65267	ANXA2,SERPINC1,DDR1,ERBB4,HK2,TAC1,VEGFA,WNK3
13_Member	GO Biological Processes	GO:0045861	negative regulation of proteolysis	-2.69996	-0.437025	24/156	2,12,197,334,462,718,1020,1293,1470,1471,2147,2810,3697,5266,5267,5627,6906,7076,7077,7422,7448,7980,340267,643394	A2M,SERPINA3,AHSG,APLP2,SERPINC1,C3,CDK5,COL6A3,CST2,CST3,F2,SFN,ITIH1,PI3,SERPINA4,PROS1,SERPINA7,TIMP1,TIMP2,VEGFA,VTN,TFPI2,COL28A1,SPINK9
9_Member	Reactome Gene Sets	R-HSA-194306	Neurophilin interactions with VEGF and VEGFR	-2.67016	-0.424157	3/4	2321,3791,8829	FLT1,KDR,NRP1
8_Member	GO Biological Processes	GO:0043408	regulation of MAPK cascade	-2.64039	-0.399276	37/279	348,655,948,1116,1436,1956,2066,2243,2246,2321,2324,2335,3486,3626,3672,3791,4486,4915,4916,5008,5159,5795,5972,6188,6346,6349,6361,7049,7077,7316,7422,8550,8829,10961,27020,55504,79594	APOE,BMP7,CD36,CHI3L1,CSF1R,EGFR,ERBB4,FGA,FGF1,FLT1,FLT4,FN1,IGFBP3,INHBC,ITGA1,KDR,MST1R,NTRK2,NTRK3,OSM,PDGFRB,PTPRJ,REN,RPS3,CCL1,CCL3L1,CCL17,TGFBR3,TIMP2,UBC,VEGFA,MAPKAPK5,NRP1,ERP29,NPTN,TNFRSF19,MUL1
3_Member	GO Biological Processes	GO:0050878	regulation of body fluid levels	-2.62935	-0.396791	27/185	2,302,348,350,462,708,780,948,2066,2147,2159,2243,2810,3099,5624,5627,6863,7301,7422,7448,7980,10332,11093,23468,55576,57126,65267	A2M,ANXA2,APOE,APOH,SERPINC1,C1QBP,DDR1,CD36,ERBB4,F2,F10,FGA,SFN,HK2,PROC,PROS1,TAC1,TYRO3,VEGFA,VTN,TFPI2,CLEC4M,ADAMTS13,CBX5,STAB2,CD177,WNK3
3_Member	Reactome Gene Sets	R-HSA-159782	Removal of aminoterminal propeptides from gamma-carboxylated proteins	-2.60118	-0.396791	4/8	2147,2159,5624,5627	F2,F10,PROC,PROS1
3_Member	Reactome Gene Sets	R-HSA-159854	Gamma-carboxylation, transport, and amino-terminal cleavage of proteins	-2.60118	-0.396791	4/8	2147,2159,5624,5627	F2,F10,PROC,PROS1
3_Member	GO Biological Processes	GO:0018200	peptidyl-glutamic acid modification	-2.60118	-0.396791	4/8	2147,2159,5624,5627	F2,F10,PROC,PROS1
16_Member	GO Biological Processes	GO:0010884	positive regulation of lipid storage	-2.60118	-0.396791	4/8	338,718,948,4481	APOB,C3,CD36,MSR1
17_Member	GO Biological Processes	GO:0050913	sensory perception of bitter taste	-2.60118	-0.396791	4/8	765,1470,4025,5284	CA6,CST2,LPO,PIGR
17_Member	GO Biological Processes	GO:0050912	detection of chemical stimulus involved in sensory perception of taste	-2.60118	-0.396791	4/8	765,1470,4025,5284	CA6,CST2,LPO,PIGR
17_Member	GO Biological Processes	GO:0050907	detection of chemical stimulus involved in sensory perception	-2.60118	-0.396791	4/8	765,1470,4025,5284	CA6,CST2,LPO,PIGR
17_Member	GO Biological Processes	GO:0001580	detection of chemical stimulus involved in sensory perception of bitter taste	-2.60118	-0.396791	4/8	765,1470,4025,5284	CA6,CST2,LPO,PIGR
9_Member	GO Biological Processes	GO:0035924	cellular response to vascular endothelial growth factor stimulus	-2.59068	-0.393552	7/24	2321,2324,3791,5159,7422,8829,28514	FLT1,FLT4,KDR,PDGFRB,VEGFA,NRP1,DLL1
7_Member	GO Biological Processes	GO:0043588	skin development	-2.59019	-0.393552	16/90	1001,1041,1515,1828,1956,2810,5068,5266,11202,25818,26085,28514,50604,55504,63036,643394	CDH3,CDSN,CTSV,DSG1,EGFR,SFN,REG3A,PI3,KLK8,KLK5,KLK13,DLL1,IL20,TNFRSF19,CELA2A,SPINK9
8_Member	GO Biological Processes	GO:0043410	positive regulation of MAPK cascade	-2.49547	-0.302664	30/217	948,1116,1436,1956,2066,2243,2246,2321,2324,3486,3672,3791,4486,4915,4916,5008,5159,6188,6346,6349,6361,7077,7316,7422,8550,8829,10961,27020,55504,79594	CD36,CHI3L1,CSF1R,EGFR,ERBB4,FGA,FGF1,FLT1,FLT4,IGFBP3,ITGA1,KDR,MST1R,NTRK2,NTRK3,OSM,PDGFRB,RPS3,CCL1,CCL3L1,CCL17,TIMP2,UBC,VEGFA,MAPKAPK5,NRP1,ERP29,NPTN,TNFRSF19,MUL1
13_Member	GO Biological Processes	GO:0002576	platelet degranulation	-2.47429	-0.288297	14/76	2,12,197,334,350,948,1675,2243,2335,5267,5627,7018,7076,7422	A2M,SERPINA3,AHSG,APLP2,APOH,CD36,CFD,FGA,FN1,SERPINA4,PROS1,TF,TIMP1,VEGFA
3_Member	Reactome Gene Sets	R-HSA-140837	Intrinsic Pathway of Fibrin Clot Formation	-2.47355	-0.288297	6/19	2,462,708,2147,2159,5624	A2M,SERPINC1,C1QBP,F2,F10,PROC
4_Member	GO Biological Processes	GO:0090150	establishment of protein localization to membrane	-2.42746	-0.249632	15/85	287,302,481,1020,1956,2810,3002,6156,6188,6189,6191,7132,11261,54997,65267	ANK2,ANXA2,ATP1B1,CDK5,EGFR,SFN,GZMB,RPL30,RPS3,RPS3A,RPS4X,TNFRSF1A,CHP1,TESC,WNK3
6_Member	GO Biological Processes	GO:0002274	myeloid leukocyte activation	-2.40266	-0.228492	36/278	12,197,302,567,718,820,929,945,948,976,1075,1113,1116,1471,1512,1667,1675,1828,3312,3614,3615,3929,4048,4860,4973,5199,5284,5795,7077,7133,8804,10288,10394,10577,56729,57126	SERPINA3,AHSG,ANXA2,B2M,C3,CAMP,CD14,CD33,CD36,ADGRE5,CTSC,CHGA,CHI3L1,CST3,CTSH,DEFA1,CFD,DSG1,HSPA8,IMPDH1,IMPDH2,LBP,LTA4H,PNP,OLR1,CFP,PIGR,PTPRJ,TIMP2,TNFRSF1B,CREG1,LILRB2,PRG3,NPC2,RETN,CD177
20_Member	GO Biological Processes	GO:0007595	lactation	-2.3868	-0.225278	5/14	462,780,2066,3099,7422	SERPINC1,DDR1,ERBB4,HK2,VEGFA
4_Member	Reactome Gene Sets	R-HSA-192823	Viral mRNA Translation	-2.37508	-0.225278	4/9	6156,6188,6189,6191	RPL30,RPS3,RPS3A,RPS4X
4_Member	Reactome Gene Sets	R-HSA-2408557	Selenocysteine synthesis	-2.37508	-0.225278	4/9	6156,6188,6189,6191	RPL30,RPS3,RPS3A,RPS4X
4_Member	Reactome Gene Sets	R-HSA-975956	Nonsense Mediated Decay (NMD) independent of the Exon Junction Complex (EJC)	-2.37508	-0.225278	4/9	6156,6188,6189,6191	RPL30,RPS3,RPS3A,RPS4X
4_Member	Reactome Gene Sets	R-HSA-156902	Peptide chain elongation	-2.37508	-0.225278	4/9	6156,6188,6189,6191	RPL30,RPS3,RPS3A,RPS4X
1_Member	Reactome Gene Sets	R-HSA-173736	Alternative complement activation	-2.29979	-0.189961	3/5	718,1675,5199	C3,CFD,CFP
12_Member	Reactome Gene Sets	R-HSA-173623	Classical antibody-mediated complement activation	-2.29979	-0.189961	3/5	712,715,716	C1QA,C1R,C1S
14_Member	Reactome Gene Sets	R-HSA-2160916	Hyaluronan uptake and degradation	-2.29979	-0.189961	3/5	3373,11261,55576	HYAL1,CHP1,STAB2
14_Member	Reactome Gene Sets	R-HSA-2142845	Hyaluronan metabolism	-2.29979	-0.189961	3/5	3373,11261,55576	HYAL1,CHP1,STAB2
15_Member	GO Biological Processes	GO:0045686	negative regulation of glial cell differentiation	-2.29979	-0.189961	3/5	2147,4916,9241	F2,NTRK3,NOG
16_Member	GO Biological Processes	GO:0010878	cholesterol storage	-2.29979	-0.189961	3/5	338,948,4481	APOB,CD36,MSR1
16_Member	GO Biological Processes	GO:0010885	regulation of cholesterol storage	-2.29979	-0.189961	3/5	338,948,4481	APOB,CD36,MSR1
18_Member	GO Biological Processes	GO:0042161	lipoprotein oxidation	-2.29979	-0.189961	3/5	347,7941,55937	APOD,PLA2G7,APOM
18_Member	GO Biological Processes	GO:0042160	lipoprotein modification	-2.29979	-0.189961	3/5	347,7941,55937	APOD,PLA2G7,APOM
15_Member	GO Biological Processes	GO:0048708	astrocyte differentiation	-2.27563	-0.172048	7/27	274,1956,2147,4916,4919,9241,28514	BIN1,EGFR,F2,NTRK3,ROR1,NOG,DLL1
3_Member	GO Biological Processes	GO:1900047	negative regulation of hemostasis	-2.25575	-0.164397	8/34	302,348,350,2147,2243,5624,5627,7448	ANXA2,APOE,APOH,F2,FGA,PROC,PROS1,VTN
3_Member	GO Biological Processes	GO:0030195	negative regulation of blood coagulation	-2.25575	-0.164397	8/34	302,348,350,2147,2243,5624,5627,7448	ANXA2,APOE,APOH,F2,FGA,PROC,PROS1,VTN
7_Member	GO Biological Processes	GO:0030855	epithelial cell differentiation	-2.24645	-0.158107	25/178	655,873,1001,1041,1471,1515,1828,2066,2810,4916,5068,5266,5624,6876,7132,7422,8829,11202,25818,26085,28514,50604,63036,80781,643394	BMP7,CBR1,CDH3,CDSN,CST3,CTSV,DSG1,ERBB4,SFN,NTRK3,REG3A,PI3,PROC,TAGLN,TNFRSF1A,VEGFA,NRP1,KLK8,KLK5,KLK13,DLL1,IL20,CELA2A,COL18A1,SPINK9
4_Member	GO Biological Processes	GO:0070972	protein localization to endoplasmic reticulum	-2.24082	-0.155462	5/15	287,6156,6188,6189,6191	ANK2,RPL30,RPS3,RPS3A,RPS4X
13_Member	GO Biological Processes	GO:0051346	negative regulation of hydrolase activity	-2.23646	-0.154065	24/169	2,12,197,334,462,718,1293,1470,1471,2281,2810,3697,5266,5267,5627,6906,7076,7077,7422,7448,7980,11261,340267,643394	A2M,SERPINA3,AHSG,APLP2,SERPINC1,C3,COL6A3,CST2,CST3,FKBP1B,SFN,ITIH1,PI3,SERPINA4,PROS1,SERPINA7,TIMP1,TIMP2,VEGFA,VTN,TFPI2,CHP1,COL28A1,SPINK9
1_Member	GO Biological Processes	GO:1903317	regulation of protein maturation	-2.1917	-0.139108	9/42	2,708,718,729,731,3075,5199,5627,7448	A2M,C1QBP,C3,C6,C8A,CFH,CFP,PROS1,VTN
1_Member	GO Biological Processes	GO:0070613	regulation of protein processing	-2.1917	-0.139108	9/42	2,708,718,729,731,3075,5199,5627,7448	A2M,C1QBP,C3,C6,C8A,CFH,CFP,PROS1,VTN
2_Member	GO Biological Processes	GO:0009617	response to bacterium	-2.18239	-0.139108	33/257	338,354,567,820,929,941,943,944,948,1113,1667,1690,2220,2243,3148,3347,3497,3507,3929,4025,4982,5199,5972,6406,6863,7132,7133,10288,10859,11093,25818,55576,114770	APOB,KLK3,B2M,CAMP,CD14,CD80,TNFRSF8,TNFSF8,CD36,CHGA,DEFA1,COCH,FCN2,FGA,HMGB2,HTN3,IGHE,IGHM,LBP,LPO,TNFRSF11B,CFP,REN,SEMG1,TAC1,TNFRSF1A,TNFRSF1B,LILRB2,LILRB1,ADAMTS13,KLK5,STAB2,PGLYRP2
3_Member	GO Biological Processes	GO:0006465	signal peptide processing	-2.18231	-0.139108	4/10	2147,2159,5624,5627	F2,F10,PROC,PROS1
4_Member	Reactome Gene Sets	R-HSA-156842	Eukaryotic Translation Elongation	-2.18231	-0.139108	4/10	6156,6188,6189,6191	RPL30,RPS3,RPS3A,RPS4X
4_Member	Reactome Gene Sets	R-HSA-72764	Eukaryotic Translation Termination	-2.18231	-0.139108	4/10	6156,6188,6189,6191	RPL30,RPS3,RPS3A,RPS4X
4_Member	GO Biological Processes	GO:0006614	SRP-dependent cotranslational protein targeting to membrane	-2.18231	-0.139108	4/10	6156,6188,6189,6191	RPL30,RPS3,RPS3A,RPS4X
12_Member	Reactome Gene Sets	R-HSA-166786	Creation of C4 and C2 activators	-2.18231	-0.139108	4/10	712,715,716,2220	C1QA,C1R,C1S,FCN2
15_Member	GO Biological Processes	GO:0048710	regulation of astrocyte differentiation	-2.18231	-0.139108	4/10	274,2147,4916,9241	BIN1,F2,NTRK3,NOG
18_Member	GO Biological Processes	GO:0034368	protein-lipid complex remodeling	-2.18231	-0.139108	4/10	338,348,7941,55937	APOB,APOE,PLA2G7,APOM
18_Member	GO Biological Processes	GO:0034367	macromolecular complex remodeling	-2.18231	-0.139108	4/10	338,348,7941,55937	APOB,APOE,PLA2G7,APOM
18_Member	GO Biological Processes	GO:0034369	plasma lipoprotein particle remodeling	-2.18231	-0.139108	4/10	338,348,7941,55937	APOB,APOE,PLA2G7,APOM
3_Member	GO Biological Processes	GO:0050819	negative regulation of coagulation	-2.17474	-0.137211	8/35	302,348,350,2147,2243,5624,5627,7448	ANXA2,APOE,APOH,F2,FGA,PROC,PROS1,VTN
13_Member	Reactome Gene Sets	R-HSA-114608	Platelet degranulation	-2.15211	-0.119879	13/74	2,197,334,350,948,1675,2243,2335,5267,5627,7018,7076,7422	A2M,AHSG,APLP2,APOH,CD36,CFD,FGA,FN1,SERPINA4,PROS1,TF,TIMP1,VEGFA
17_Member	GO Biological Processes	GO:0007606	sensory perception of chemical stimulus	-2.10814	-0.083738	5/16	765,948,1470,4025,5284	CA6,CD36,CST2,LPO,PIGR
15_Member	GO Biological Processes	GO:0050768	negative regulation of neurogenesis	-2.05346	-0.0394597	13/76	348,567,655,943,1020,2066,2147,4916,8829,9241,11202,23105,28514	APOE,B2M,BMP7,TNFRSF8,CDK5,ERBB4,F2,NTRK3,NRP1,NOG,KLK8,FSTL4,DLL1
16_Member	GO Biological Processes	GO:0042953	lipoprotein transport	-2.02622	-0.0394597	3/6	338,948,4481	APOB,CD36,MSR1
16_Member	GO Biological Processes	GO:0044872	lipoprotein localization	-2.02622	-0.0394597	3/6	338,948,4481	APOB,CD36,MSR1
18_Member	GO Biological Processes	GO:0034377	plasma lipoprotein particle assembly	-2.02622	-0.0394597	3/6	338,348,55937	APOB,APOE,APOM
17_Member	KEGG Pathway	ko04970	Salivary secretion	-2.02607	-0.0394597	6/23	481,820,1470,1471,3347,4025	ATP1B1,CAMP,CST2,CST3,HTN3,LPO
17_Member	KEGG Pathway	hsa04970	Salivary secretion	-2.02607	-0.0394597	6/23	481,820,1470,1471,3347,4025	ATP1B1,CAMP,CST2,CST3,HTN3,LPO
4_Member	GO Biological Processes	GO:0072599	establishment of protein localization to endoplasmic reticulum	-2.01501	-0.0394597	4/11	6156,6188,6189,6191	RPL30,RPS3,RPS3A,RPS4X
4_Member	GO Biological Processes	GO:0045047	protein targeting to ER	-2.01501	-0.0394597	4/11	6156,6188,6189,6191	RPL30,RPS3,RPS3A,RPS4X
4_Member	Reactome Gene Sets	R-HSA-168273	Influenza Viral RNA Transcription and Replication	-2.01501	-0.0394597	4/11	6156,6188,6189,6191	RPL30,RPS3,RPS3A,RPS4X
4_Member	GO Biological Processes	GO:0006613	cotranslational protein targeting to membrane	-2.01501	-0.0394597	4/11	6156,6188,6189,6191	RPL30,RPS3,RPS3A,RPS4X
16_Member	GO Biological Processes	GO:0010744	positive regulation of macrophage derived foam cell differentiation	-2.01501	-0.0394597	4/11	338,948,4481,5601	APOB,CD36,MSR1,MAPK9
18_Member	GO Biological Processes	GO:0071827	plasma lipoprotein particle organization	-2.01501	-0.0394597	4/11	338,348,7941,55937	APOB,APOE,PLA2G7,APOM
12_Member	KEGG Pathway	ko05150	Staphylococcus aureus infection	-2.00909	-0.0381323	7/30	712,715,716,718,1675,1828,3075	C1QA,C1R,C1S,C3,CFD,DSG1,CFH
12_Member	KEGG Pathway	hsa05150	Staphylococcus aureus infection	-2.00909	-0.0381323	7/30	712,715,716,718,1675,1828,3075	C1QA,C1R,C1S,C3,CFD,DSG1,CFH
13_Member	Reactome Gene Sets	R-HSA-76005	Response to elevated platelet cytosolic Ca2+	-2.00587	-0.0371963	13/77	2,197,334,350,948,1675,2243,2335,5267,5627,7018,7076,7422	A2M,AHSG,APLP2,APOH,CD36,CFD,FGA,FN1,SERPINA4,PROS1,TF,TIMP1,VEGFA

## Sheet: c) Randomization 
Term	Description	Validation Study	Random 1	Random 2	Random 3	Random 4	Random 5	Random 6	Random 7	Random 8	Random 9	Random 10
GO:0072376	protein activation cascade	-7.80113	NA	NA	NA	NA	NA	NA	NA	-6.22304	NA	NA
GO:0006959	humoral immune response	-7.15789	NA	NA	NA	NA	NA	NA	NA	NA	NA	NA
GO:0009611	response to wounding	-4.35696	NA	NA	NA	NA	NA	NA	NA	NA	NA	NA
GO:0006612	protein targeting to membrane	-4.33703	NA	NA	NA	NA	NA	NA	NA	NA	NA	NA
GO:0006954	inflammatory response	-4.19232	NA	NA	NA	NA	NA	NA	NA	NA	NA	NA
GO:0045055	regulated exocytosis	-3.99837	NA	NA	NA	NA	NA	NA	NA	NA	NA	NA
GO:0031424	keratinization	-3.90631	NA	NA	NA	NA	NA	NA	NA	NA	NA	NA
GO:0018212	peptidyl-tyrosine modification	-3.87086	NA	NA	NA	NA	NA	NA	NA	NA	NA	NA
GO:0038084	vascular endothelial growth factor signaling pathway	-3.81853	NA	NA	NA	NA	NA	NA	NA	NA	NA	NA
GO:2000651	positive regulation of sodium ion transmembrane transporter activity	-3.65928	NA	NA	NA	NA	NA	NA	NA	NA	NA	NA
R-HSA-381426	Regulation of Insulin-like Growth Factor (IGF) transport and uptake by Insulin-like Growth Factor Bi	-3.61984	NA	NA	NA	NA	NA	NA	NA	NA	NA	NA
GO:0006958	complement activation, classical pathway	-3.42178	NA	NA	NA	NA	NA	NA	NA	NA	NA	NA
GO:0030162	regulation of proteolysis	-3.35128	NA	NA	NA	NA	NA	NA	NA	NA	NA	NA
GO:0072498	embryonic skeletal joint development	-3.24452	NA	NA	NA	NA	NA	NA	NA	NA	NA	NA
GO:0048712	negative regulation of astrocyte differentiation	-3.24452	NA	NA	NA	NA	NA	NA	NA	NA	NA	NA
GO:0010886	positive regulation of cholesterol storage	-3.24452	NA	NA	NA	NA	NA	NA	NA	NA	NA	NA
GO:0050909	sensory perception of taste	-3.16574	NA	-2.19756	NA	NA	NA	NA	NA	NA	NA	NA
GO:0065005	protein-lipid complex assembly	-2.87295	NA	NA	NA	NA	NA	NA	NA	NA	NA	NA
GO:0045745	positive regulation of G-protein coupled receptor protein signaling pathway	-2.7291	NA	NA	NA	NA	NA	NA	NA	NA	NA	NA
GO:0007589	body fluid secretion	-2.72308	NA	NA	NA	NA	NA	NA	NA	NA	NA	NA
